# Supplementary material for: Evaluation of core genome and whole genome multilocus sequence typing schemes for Campylobacter jejuni and Campylobacter coli outbreak detection in the USA
Source: Microb Genom. 2023 May 3;9(5):mgen001012. doi: 10.1099/mgen.0.001012 (PMC10272873; doi:10.1099/mgen.0.001012)
Supplement: Supplementary material 2 [file mgen-9-1012-s002.zip]

Archive with 1 entries (1 files):
- 7c097a0b-33f1-4cfd-8244-1753919983dd.fasta
