# Supplementary material for: Evaluation of core genome and whole genome multilocus sequence typing schemes for Campylobacter jejuni and Campylobacter coli outbreak detection in the USA
Source: Microb Genom. 2023 May 3;9(5):mgen001012. doi: 10.1099/mgen.0.001012 (PMC10272873; doi:10.1099/mgen.0.001012)
Supplement: Supplementary material 2 [file mgen-9-1012-s002.zip › 7c097a0b-33f1-4cfd-8244-1753919983dd.fasta]

>CAMP_1_1
ATGGAAATTAAAAGCATATTAATTGCTAATCGTGGAGAAATAGCACTGCGTGCTTTAAGAACGATTAAAGAAATGGGTAAAAAAGCAATTTGTGTGTATTCTGAAGCAGATAAAGATGCTTTGTATTTAAAATACGCTGATGCAAGCATTTGTATAGGTAAGGCAAGAAGTTCTGAAAGTTATTTAAATATCCCAGCTATCATCGCAGCGGCTGAAATAGCAGAAGCTGATGCGATTTTTCCAGGATACGGATTTTTAAGTGAAAATCAAAATTTTGTTGAAATTTGTGCTAAACATAACATCAAATTTATAGGTCCTTCTGTGGAAGCTATGAATTTAATGAGTGATAAATCAAAAGCAAAACAAGTCATGCAAAGAGCAGGCGTACCTGTGATCCCAGGAAGCGATGGGGCTTTGGCAGGAGCTGAAGCAGCTAAAAAACTTGCCAAAGAAATAGGTTATCCTGTGATTTTAAAAGCAGCTGCAGGTGGTGGTGGTCGTGGTATGCGTGTGGTTGAAAATGAAAAAGATCTTGAAAAAGCGTATTGGTCGGCTGAAAGCGAGGCTATGACAGCATTTGGCGATGGAACTATGTATATGGAAAAATACATACAAAATCCACGCCATATAGAAGTGCAGGTTATAGGAGATAGTTTTGGCAATGTGATTCATGTGGGCGAAAGAGATTGTTCTATGCAAAGACGCCATCAAAAACTTATAGAAGAATCCCCTGCGATTTTGCTTGATGAAAAAACACGCACTAGGCTTCATGAAACTGCTATTAAGGCAGCTAAAGCTATAGGATATGAAGGTGCGGGAACTTTTGAGTTTTTAGTAGATAAAAATTTAGACTTTTATTTTATAGAAATGAATACGCGTTTGCAAGTTGAACACTGTGTAAGTGAAATGGTAAGTGGGATTGATATCATAGAACAAATGATTAAAGTAGCAGAAGGTTATGCCTTACCATCTCAAGAAAGTATTAAGCTTAATGGGCATTCTATAGAATGTAGAATCACAGCTGAAGATTCTAAAACCTTCTTGCCAAGTCCAGGTAAGATTACTAAATACATTCCACCCGCAGGACGCAATGTAAGAATGGAAAGTCATTGTTATCAAGACTATAGCGTGCCTGCTTATTATGATTCTATGATAGGCAAACTTGTAGTTTGGGCAGAAGATCGTAATAAAGCTATTGCAAAGATGAAAGTAGCTTTAGATGAGTTGCTTATAAGTGGGATAAAAACGACTAAAGATTTTCATCTTTCCATGATGGAAAATCCTGATTTTATTAATAATAATTACGATACAAATTATCTTGCAAGACATTAA
>CAMP_2_1
ATGATAAATGATATTATTTCAGATTCACTCACTCGTATCAGAAATGCAGGAATGAGAAAGCTTGAAACAACCAAGCTTTTACATTCTAAAGTTGTAGAAGCTTTAGTTGGAATTTTTCAAGCTAAAGGCTATATTGAGAGTTTTAATGTTATTGAAGAAGATAAAAAGAAATTTATCAATGTAGTTTTAAAATACGATGAAAAAGGTAAGAGTGTTATCAATGAGCTTAAAAGAATTTCTAAGCCTGGTCGTCGTGTTTATAAAGGTAAAGATGAAATCAAGCGTTTTAAAAATGGTTATGGTACTATCGTAGTTAGCACAAGTCATGGTGTTTTAGCTAATGATGAAGCTTATAAAGCAGGTGTTGGCGGCGAAATTTTATGTACCATTTGGTAA
>CAMP_3_1
TTGAGGTGTATAAATTGCGGAGCTTTTGCTCTGCTCTGCTTTTGTGAATTATGCGAGCTAGAGCTTTCTGAATTTTCCTTAAATGTAAGAAAGCTTGATAATAATTTCAAAGTCTATTCTTTTTATAAATACCATGAAATACAACACTTGCTTCACTCTAAACATTATTTTTATGGTTATTTTGTTTATAAAATGCTTGCTAAATTAAGTTTTGCAAAATTTAAAGATTTTTTTGATCCTAGAATGACAATTAATGTTATAGCTTTAGATGATAAGGTTGAAGATATGCTTTATTCACATTCTGCTATTTTAGCTAGATATCTTAAAACAAAATTTGTAAAACCTGTTTTTAATGTTTTAAAAGCACAAAATTCTGTGAAATATTCTGGAAAAAGTTTAGAATTTCGTCAAAAACATAAAAGAAATTACAAACTCTTAAAAACCATTCACGAACCTGTAATTTTAGTAGATGATATTGTAACAACTGGTTCTAGCCTTTTGGAAGCTAAAAAAGTTTTAGAAGAAAATAAAATTTCTGTACTTTTTGCTCTTGTTTTAGCTGATGCAAAAGTTTAA
>CAMP_4_1
ATGCAGACAAAATACTTTAAATTTCTTGCTTATTTTAGCTTTATCATAAGTTTAATCTATGGCTTTTATCATATCATAAAAGCCTTTGATTTTGTAAAAGAAGCCTATATTTACACCGGAATATTTGCTTTAATCTTTTTAAATTTAAGTCTTTTATTTTCTTTACTTAAATTTAAAAAAACAAAAAATTATCCTAAAATTTTAGGTATTTTTGCAGCTTTTTGGGCGATTTTGCACTTTTTAAATTATTTTATTTTTGATAGAAATGCTCAAATTTTAAGGCTTTTTGATGATATTTCACATCGTTTATTAGAAGCAATTGGATTTATCGCATTTTTAATCATATTTTTAATGCTTTTAAGTTCTTTTAAAATCTTTAAAAAACTTAGTAAAATCAGAAAACTGGGATATTTATGCTTAATTTTGGCAAGTTATCATTATTTTTTAACCCCAAAAATTCCTATGTTTTGGGAATGGAGTGCTTTAATTATAGCTTTGTTTTATTTTATAGTTCGCTATACAAAAACATTAAAAAGTTAA
>CAMP_5_1
TTGATGACTTCTAAAACTTCTTTAGCCTTGCTTTGTGATTTTTATGAATTTACAATGTCTCAAGGCTATTTCAAAAACAATAAAAAAGATCAAATTTGTTATTTTGATATATTTTTTAGAAAAATTCCAGATTCAGGATCTTTTGCTATTTTTGCAGGTCTTGAAGATATTTTAGACTTTGTTGAAAATTTGAGTTTTGATGCAGAAGATATAGAATTTTTAAGAAAACAAGGTATTTTTGATACAGAATTTTTAGATTTTTTAGCTAACTTTAAATTTAAGGGTGAAATTTATGCTATGCGTGAAGGAGAAGTGATTTTTCCAAACGAACCTTTGCTATGTATTAAAGCTACAACCATAGAAGCACAGCTTTTAGAAACTTTTTTACTTTTAAGTTTAAACCACCAAAGCCTTATTGCTACCAAAACCAATCGTATCGTGCGTGCAGCTAAAGACAGTAAAATTTTAGAATTTGGTTCACGCAGAGCACAAGGAAGTGAAGCAGCCTTAAAAGGAGCAAGAGCAGCTTTTATAGGAGGTTGCATAGGAAGTGCTTGTACTTTAGCAGGAAAAATTTATAATATCCCTATCAATGGAACTATGGCACATTCTTGGGTGCAAATGTTTGAAAATGAACTTGAAGCTTTTAAAGCTTATGTGAAAATTTATCCAAAAAATCCTGTTTTTTTGATTGATACTTATGATTGTCTAAATAGCGGACTTAAAAATGCGATTAAAGTTTTTAAAGAATTTGGTATTCAAGAAGGCGGCGTGAGAATAGATTCTGGAAATTTACTTGAGTTGAGTTTGAAAATCAGACAAGAGCTTGATCAAGCAGGACTTCAAAAATGTAAAATCATAGTTTCTAACGCACTTGATGAATGGAGCATTAAAAAACTCAAAGAACAAAATGCACCTATTGATATCTTTGGTGTAGGTGAAAGATTGATCACTGCTTCAAGTGACCCTATTTTTAGTTGCGTTTATAAACTCGCAGCCTTAGAAGATCAAGGCATAAAACCTAAAATCAAAATCAGCGAAAATAACGAAAAATCAACCCTACCTCATTTTAAAAAGCTTTTTAGAGTTTATGATAAAAACACGCAAAAAATCCTTTTTGATGAACTTTATGTTTTTGACGAAAACCCAAATCAAGATGAAAATTTAGAACGCAAAGAACTTTTAGAATTAGTCTACAAAGAAAAAAGACTTCTTAAAAAGTCATCTTTAAATACTATTCAAGATTATACAAAAGAGCAAATTTCAAAACTCGATGAGAGTTTTTTAGATCTTGATCGTTTTGTGAAATTTGAAGTAAAACTCTCGCCTAAACTTCAAAATATCACTGAAGATCTTTTAAAAACTCGTTTTTAA
>CAMP_6_1
TTGGTTATTTTTTGTGCTGCTTTAGCGCTTTTATTGTTTTTAGGCGTGATTGCTTATCTTATTACAAGTGATGGCAAAAAAACAATTAAAAAGCAAAAAACTAGCCAAAAGCAGCATGTAGCTGAAAAGACTAAAAAATTTGATACAGACTTAGATAAAATGATAATTGCTGCTTCCGATGTTAAACTAACGGATATTGAATTAAAAGAACTTGCCAAACTTTATGTGCAGACACATAAACTTGGTTCAAAAACTTCTAAAGAATTAGATGAAGCAGCAAAAAAGAAACTAGAATTTGTTTCTGCTTTGGCTGCAAATATTAATGCAAGTGCACAAACAGTAAGTTACTTAAATAAAGAACTTAAGAAAATTTATGGATCTTACAAAAAAGAAATTGATGCTTACGAGCATATGGGATTAGCTAAAAGAAAAATTAAAGAAGATAAATAA
>CAMP_7_1
ATGAGATTTAGCACTAAAATTAAAAAAGAATTTAGCGGTAAAAATGTTTTACTCTTGCAAGGGCCTGTGGGAAATTTTTTTCATCATCTTGCAGTGAAAATGAGAAAAAACCAAACCAAAGTTTTTAAACTCAATTTTAACGGCGGAGATTTTTTTTTCTATCCTAGCGGAACGAGGTGTAAGTGTGATGAAAAAGATCTTGAAAATTTCTATAGAGATTTTTTTCAAAATAAAAAAATCGATGCTATTTTAATGTATAATGATTGTCGCATTATACATGCTAAGGCTATTAAAGTGGCTAAAGAATTAGGAATTGAAATATGGATTTTTGAAGAAGGATATTTAAGGCCTTATTGTATTACTTTGGAAAAAGATGGGGTGAATGCAAATTCTTCTTTACCGCGTGATAAAAATTTTTATCTTTCTCAAAATATTTTTACCAAAGAAAGCATAAAAGAAATTCCAGGTGGATTTAAATTTATGGCTTTTGATGCTTTTTTGTATTGGTTGTTTGCTTTTATTTTGGCTCCATTTTTTAACAACAAACTTCATCATCGCACTTTATATCCTTTTGAATTTTTATTTTGGTTTAGATCATTGTATAGAAAGTATCTTTATAAGATTACAGAAAAAAAACTAAATGAAAAGATTTATAATTTAGAAAAAAAGTACTTTTTGGCGATTTTACAAGTTTATAGCGATACGCAAATTAAATATCATTACAAAAAAAGCATAGAGCACTTTATAGAGGAAACCATACTTTCTTTTGCAAACCATGCAAGAGCTAAATCTTATCTAGTTTTTAAACACCATCCCATGGATAGGGGCTATAAGAATTATTTTAAACTTATAAATGATTTAAGTCGAAAATATCATGTAGAAGGAAGGGTTTTATATGTTCATGATACCCACTTGCCAGTTCTTTTAAGAAAGGCTTTGGGTTGTATTACTATAAATTCAACAGTAGGCCTTAGTGCTATTTTAGAAGGCTGTCCGACTAAGGTTTGTGGCAATGCTTTTTATAATTTTGAAGGCTTATCTTATCCAAAAAAACTTCAATTTTTTTGGCGTGAAGCTCATGCTTATAAACCCAATCCTGTTTTGGTATGTAATTTTAAGAAATATCTTTTACAAACTAATCAATTCAACGGCAATTTTTATAAAAATTTCTTTTTAGACAAATAA
>CAMP_8_1
ATGAAAAATATCGTTTTAGGTGGTGGTTGTTTTTGGTGTGTTGAAGCCGTATTTGAACGCCTAAAAGGTGTAATCAATACTGAAGTTGGATATAGCGGAGGAAAACCAAATCCTAGCTATGAAAGCGTGTGTAATGGTGATGGCAACATAGAAGTTGTCAAAATAAATTACGATGAAAAACAAATCTCTCTTCTTGAAATCTTAACACTCTTTTTTAAAATTCATGATCCAACAAGTATAGATAAACAAGGTGGAGATATTGGTATACAATATCGCTCAATAATCTTTTACGAAAATGAAGAAGATAAAATTTTAGCTCAAAATTTCATCGAAGAACAGCAAAAAATATTTAGCAAAAAAATAGTTACTAAAATTTCAAGATTGCAAACTTATTACAAAGCTGAAAACTATCATCAACATTATTTTATAAATAATCCCGATCAAGGATATTGTCAAGCTGTAATAGCTCCAAAACTGCAAAAAATACAATCAGACTAA
>CAMP_9_1
ATGATACAAAAAGCTTTAGCCTTAGCTGAAGAATTACAAGGACAAATAGAAGCCAATATTTCAAATTCTGAAAAAGAATTTCATGCTAAAATGCAAAAACTTCTTAATAATCCCAAAAATAAAGTTATGCTTATAGAGCTTTTAGATCGTTCTTTTAGATGTAAAGATAAAAATGCAAGTTTTGAGCTTATAGAATATACTTTGAGTAAATATGGCATAGCGGATTTTTTTAGCACTTTTGAAAAATTCCTACTTTTTAGCTTTTTAAATTTTGGCAAATTTGCTCCTAATTTAAGTGTACCTTTTTTTGTCAAACATTTAAGAGAAGATACTAAAGCTATGGTTCTAGATGCAAATCCTAGTGTTTTAGAACCACATATTAAGAAAAGAAAAGAGCAAGATAAAATTACCTTAAATGTGAATTTAATCGGCGAAGAGGTTTTAGGTGAAGCTGAGAGTAAATATCGTATGCAAAAATACGAAGAAGCCTTAAAATCAAGCTATATCACTTATATTTCCATAAAAATTACTACTATTTTTTCACAAATTAATATTATAGATTTTAATTATTCTAAAGAAGAGGTCGTAAAAAGACTAGATTATCTTTATGCTTTAGCCTTAGAAGAAGAGAAAAAACAAGGTGTATCTAAATTTATCAATCTTGATATGGAAGAATTTAGGGATTTAGAGCTCACCGTTGCAGCTTTTATGGAAAGTGTGGCTAAATTTGATATTAAAGCAGGGATTGTTTTGCAAGCTTATATTCCTGATTCTTATAAGTATCTTAAAAAACTTTTTGCTTTTTCAAAAGAGAGGGTTTTAAAAGGTATGAAGTCTATTAAGATCCGTTTTGTTAAGGGTGCTAATATGGAAAGTGAAGAAACCATTGCGTCTCAAAGGGGTTGGGAGCTTCCTACTTTTTACAAAAAAATAGATACTGATAGTAATTATAATAAAATGCTTGATTTTATTCTTGAAGGAGATAATTATAAATACATCAACATAGGAATTGCAAGTCATAATATCTTTGAGATTGCTTATGCTTATACACGCATAAGTGAAGTGGGTGCTTTGGATTCTTTTACTTTTGAAATGCTTGAAGGTATGAGTTTGCAATGTTCTTATGAATTATCTAAAATGCATGATCTAATCCTTTATACCCCAGTTTGCGATGAAGCACATTTTAACAATGCCATTGCTTATCTTGTAAGACGCCTTGATGAAAATACAAGTGAAGATAATTTTATGCGTTATTTTTTCAATCTTAAAGTAGGAGATAAGAACTGGAATATCCAAAAAGAACTTTTTTTAAAATCTTTAGAAGGCATAAAAACTCTTGATAATACTACACATCGTAAGCAAGATAGAAATAAAGAATCAAATATCATAAGTTCTTATGAAGGTAAAAAATTTAGCAATGAAAGCGATACGGATTTTATTTTAGCACAAAATAGAGTGTGGGCTAAAGAAATTAAAACTAAATATGAAAATTTAAAAGATTATGATGTTTATCCTGTTATAGGCGAACTTGATTTTAAAGCAGAAAATTTAAATGTTTTAGAAGTTAAAGATAAGATCGAAGATAGAGTTATAGGAAAGGCTTATTTAGCAGGAGAAAAAGAAATCAAACAAGCTTTAGAAGTAGCTAAAAATTCCAAATTTACACAAAAAAGTCATGATGAAATTTATCAAATTTTAGCCAAAAGTGCAAAACTGATGAGAGAAAGAAGAGGGGATTTGATAGGTTTGGCAGCTTTAGAAGTGGGCAAAACCTTTTTAGAGATCGATCCTGAAGTAAGCGAGGCTATTGATTTTATAGAGTTTTATCCGCACTCTTTAGAAGAGCTTAAAAAACAAAATCCAAAAGTTACATTCACACCTAAAGGTATAGGGGTTACCATAGCTCCTTGGAATTTTCCTATAGGAATTTCAGTAGGTACTATAGCTGCACCACTAGCCGCAGGTAATGTGGTGATTTACAAACCTTCTTCACTTTCAACTCTAACAGGTTATATGCTTTGTAAGTGTTTTTGGGATTCGGGTATTCCAAAAGATGCTTTGATTTTCTTACCTTCAAAAGGAAGTGATATTTCTAAATATTTACTTATTGATGAAGCGATTAAATTTTCAATTCTTACAGGAGGAGAGGATACTGCTTATGCCATGTTAAAAGCTAATCCAACCTTGCTTTTAAGTGCTGAAACTGGCGGAAAGAATGCGACTATAGTTTCTAAATTTGCTGATCGTGATAGTGCGATTAAAAATATCATTCATTCTGCTTTTAGCAATAGCGGTCAAAAATGTTCAGCTACTTCTTTGCTAGTCTTAGAAGAAGAGGTTTATCATGATGAAGAATTTAAAAAGACTTTAGTGGATGCTGCGAGTTCTATGGCAGTGGGCAATCCTTTTGAATTTAAAAATAAATTAGGTACTTTAGCTGATAAGCCAAGTTCTAAAGTTCAAAAGGCCTTAGATGAATTACAACCTTATGAAGAATGGGCATTAAAACCTAAGTTTTTAGAGGATAATCCTTATTTGATGACTCCAGGCATAAAATATGGCACTAAAAAGGGTGATTTTACTCATATGAATGAACTTTTTGTACCGATTTTAAGTGTGATGAAGGCTAAAGACTTAAAAGAAGCTATTGATATAGTAAATTCCACAGGTTATGGTTTAACTGCAGGTTTTGAAAGCTTAGATGAAAGAGAATGGGAGTATTTTCACACTCACATAGAAGCAGGAAATATTTATATCAATAAACCAACCACAGGGGCTATAGTGCTGCGTCAACCTTTTGGTGGGATTAAAAAATCAGCTATAGGTTTGGGTAGAAAAGTGGGAATTTATAATTATATCACTCAATTTTTAGAGATTAAGCAAGAAGATTTTGATGATCATTTAATTGAAGATAAATTTTCAAAAAAATTAGCACAAATAGATTTAAAAGAAGCACAAGATTTTATAAACAATTTAATTAAAATGTCTCAATCTTATGCTTATCATTATAAAAACGAGTTTAGTGTTTCAAAAGATTATGTCAATATTCGTGGAGAAGATAATCTTTTTTCTTATACTAAAATAAAGAATATGGTTTTAAGACTTTGTGGAAATGAAAGCTTAAAAGATGTTTTAGGTGTGGTTTTAGGTGCAAATATTGCAAATATTGATCTAAGTATCAGTTATGATGAACAAGATGTTAGTATGATAGAACGAATTGTTCAAAGCATAGGAGCAAAAGTATTGTTTTTAAAAGAAAATAAAGAAAATTTTATCAAGAGTATTAAAGAATATGAAAGAGTGCGTTATTTAGCAAAGCCAGATGTAAATGATGAGATTTATAAAGAGGCTGCAAAGCTTGCTAAAATCATTATAAGAGAAAAGCCATTATTAAATGGTCGTTTTGAACTTTTAAATTATTTTAATGAAAAAGCTTTAAGTATATCTTTTCATCGTTATGGAAATTTAGGCATTAGAGCAATATCTTAA
>CAMP_10_1
ATGAAAAGAACTTATCAGCCGCATGGTACTCCAAGAAAACGCACTCATGGTTTCCGTGTTCGTATGAAAACTAAAAATGGTCGCAAAGTGATCAATGCAAGACGCGCTAAAGGTAGAAAAAGACTTGCTGTGTGA
>CAMP_11_1
ATGGCTGTAAAAGTTGCTATAAATGGTTTTGGACGCATAGGCAGATGTGTTGCAAGAATCATCTTAGAAAGAAATGATATTGAGCTTGTGGCGATAAATGATACTACGGATATTGAACTTACAAAATACCTTTTTAAATACGATACAGTACATGGTGAATTTAAAGGCAGTGTTGATAGTGAAGGAGATGATTTAGTGGTAAATGGTAAAAAAATCAAAGTATTTAAAAGTCGCAATGTAAAAGATCTTGACTTTGCAAAACACGGCGCACAAATTGTTTTAGAGTGCACAGGAGCGCATTTAACTATGGCAAAATGTCAAGAATTTATAGATATGGGAGTACAAAAAGTGATCATGAGTGCTCCTGCAAAAGATGATACTCCTACTTATGTTTTAGGAGTAAATTCAGAACTTTACAAGGGTGAAAGCATTATTTCTAATGCAAGTTGTACAACAAATTGTTTAGGTCCTGTTTGTCGTGTTTTACAAGATAATTTTGGCATAGAAAAAGGACTTATGACAACAATACATGCTTATACAAATGGACAAAGTATTATTGATGCTAAAGCTAAAGATAAACGCCGTTCTCGTGCTGCAGCGCAAAATATCATTCCAACTTCTACAGGCGCAGCAAAAGCTATGAAACTTGTTATGCCTGAACTTAATGGCAAGCTTCATGGACAAAGTATGCGTGTGCCAGTGATTGATGTATCAAGCGTGGATTTAACTGCACAACTAAGCCGTAAAGTTAGCAAAGATGAAATCAATGAAGCTTTCAGAAAAGCTGCAGCTACAAATTTAAAAGGCATTTTAATGGTAGATGATGATGAAAGAGTTTCAAGCGATTTTATCACTTGTTCTTATGGAGCTATTGTAGCAAGTGATTTAACTCAAGTGATTGCGGATGATTTTATCAAGGTAATTGCTTGGTATGATAATGAATGGGGCTATTCAAGTCGTCTAGTAGATATGGCAGTATATATTGCAAATAAGGCTTAA
>CAMP_12_1
ATGAAAAAAATGCTTCAAATTGCTTTAGCTGCAACTTTTTTTGCGGGTTGTGCTAGTACTTCTCTTACTTCATCTACTTCTAAAGGTAATAATGAACTTGTGCAAAATCAGCTTTTCAAAATAGAAAAAATTATAGTAAATGGCAAAACTTTTGATCCAAAAAACGCAGAGGAAAGTCCAAATATCAGTTTTGAAAATAATAAATTTTATGGTTATTCAGGATGCAATCGTTTTTTTGGTTCTTATCAAACTAAGGCGGATACTTTACAAATCGAAGGTGATCGCGTAGCTTCAACTCAAATGCTTTGTCACCCAATGGATGTAATGGATTTTGAAAATTCTTTCCTTTCAAATTTCAAAGGAACTTTTAAAATTTCAAATGAAAATGGAAAACTTGTTTTAAGCAATGATGAAATGAAAATCTTTTTTAAATAA
>CAMP_13_1
ATGCTTAAACTACCAAAAAATGAAGGTTTAAATATAGTCCCATTTATAGACATTATGCTTGTTTTGCTTGCTATAGTACTTAGTATTTCAACCTTTATTGCGCATGGAAAAATTCAAATCTCACTTCCTTCAAGTGAAAATGCTACCAATATAAGCAATAATGAAAAAAAACTTCTTATAACCATAGACGAAAAAAATACTTTTTATTTAAATGATAAATTAGCTGATTTAAATGAAGTTCAAAATGCTATTTTTTCACTTGATAAAAAAACCATAGTAGAACTAAAAAGCGATAAAAATGCTAAATTTGAAAGCTTTGTAAAAATTATAGATTTTTTAAAAGCCAAAGAACATGAAAATTTTCAGATTCTTACTGAGAAAAACAAATGA
>CAMP_14_1
ATGAAATACCCTTTAGATTGTGAAGAAAATTTTGAAAAATCATTCTTATTTTGGTTAGCAAAATATGTAAAATTTAAACTCAACTCACTATCTAACAAAGAGTTAAAAAATCCACAAGCTTTAGCAGAAGTTAATTTTGCTCTTACAAAAGGTGTAAAAAATATTGATGAACTTGACGCTCTAGCAAAAAAAGCAAGAAATGCTGGTTTAAGTGGAGTTAATACTTATTTTAATCCTTTAAAAAAAGTATTTGAATATTTAAATTTTTATAAGCTTTACTCTTTAAAACAGATTGATGAAGAACTTATTGTAGAAGTTTTAGCAAGTATAACAGGTGCTTTATCAGATGCAAGCAAAAAAAATTACCGTATTGCTGTGATTAATTTTTTTGATTTTTTAGACAAGCAAAATGAAGAAGATGAAAAAGCACATATTTTCGATATCAATCTTAAAAACTGGGCAGGTATAGCAGGTTCTAAAGGGGTAAAATTACCTGAATTTATGAGTAAAGAAGAGCTTAAAAAATTTCTTGATGCTATTGAAAATGCAGATTTTAAAAACAATACCATACGCAATAAACTTATTATTAAAATCATCATTTTTACAGGCATACGGGTAAGTGAAGCTATCAATATCAAAATGGGTGATATTAGCGAAGAAAACGATCTTTATATCATAAGAATAAGAGCTAAAGGCAATAAATATCGTGTTGTAATGATAAAAAAAGAACTTATTTACGATTTGCTTAAAAATGTAAGTATTAATTATATAAGTAAAGACGCCCTACTTTTTGTCAATAAAAAAGGCACTCCACTGACTCAATCTTATGTCAGTCGCATAGTAGAACAGCTTTTATTTCGCGCAGGAATTCGCAAACAAAAAAATGGTGCTCATATGTTGCGTCATACTTTTGCCACCCTGCTTTATAAAAAGCAAAAAGATTTAGTTTTAGTTCAAGAAGCTTTAGGGCATGCAAGTTTAAATACCTCAAGAATTTACACTCATTTTGATAATGATAAATTAAAACTTGCCGCACAGGTTGCAAAGGAATTAAGTGACTCTTGA
>CAMP_15_1
ATGAAGATTAAAAAAATACTTTTACTAGTGGCAATATCTTGTTTGTTTGTTGCTTGTAGCAATGATAAAGAAAAGCAGCAAAATGATGTAAATTTAAGCACCGAGGCAAGTATAAATCAAAGTGATGATATGAATTTTAAACTTAATTTGATTGATGGAGGATCAATTTCAGTTAAAAAAGAAAATGCCGTTTTAAATTTCAACGATGAAGATAAGGTAACTTTGTTTGTATTTTTTACCACTTGGTGTACCCCTTGCATTGCTGAAATCCCTCATCTTAATAAATTACAAGAAAAGTATAATAATGATTTTAATATAGTTGGGGTTTTATTAGAAGATAAATCTAACGATGAGATTCAAAAATTTATAGAACAGCATAAAATATCTTATAAAGTCGCTAATGGTGAAAATAACTATCTTTTAGCTAAAGCTTTAGGTGGGGTAAATGGAATTCCTACCATGTTTCTTTACAACAAGCATTCTAAATTGATTAATCAGTATTTAGGGCTTATTCCTGAAGAAATGCTAGAAATTGATATACAAAAGGCTATACTTTAA
>CAMP_16_1
TTGAATATCGCAAAAAAAGAACTTTTTGTTGCTTGGTTTTTCTTGATTGCTGCTATTGTATTTGAAGTTTTAGGCACTAGTTTTTTAAAAATGGAAAATCAAATTTTAGGCTATATATTTATGGCTTTATTTATAGCTTTTTCTTATTTTTTTATGGGTAAGGCGATTAAAAAAATTCAAGTAGGCATAGCCTATGCTGTATGGGAGCTTTTAGGGATTATTCTCATACTTTTAGTTTCTTTTATAGTTTTTAAAGAGAGTTTAACCTTAACTCAAATTCTAGGCATTGTTCTTTCTATCGTTGGAATTATCATGATTAATATAGGCGAGGTTAAAGAATAA
>CAMP_17_1
ATGAGCAAAGCTTTTACACTTTTTGAACTTATAATATCACTAATACTTTTTACTTTTATAACTAGCTTACTTTCAAAACCTTTAATGGATTTTTATCATTTAAATTTTACTGCTTTACATACAAACAATCTTATCACTCAAGCACATTTAAACTTGCTTAAAATAGAAAAATTAATACAAAATTGTATTAATATTACATTTTCACAGAATACATTAAAATGTCTTTTAAAAGATGAGTTAATTAGCCTAAAAGATAATAAACTTTATCTTATTAATTCTGCTCTTATTTTAGAAAATAATCATACACTTTATTCACCTCATTCTGATTTTAAAACACAACTCCAAAATAGAAAAGATTTATATAACGACAATGAACATATTAGCTATGCTTATAAAATTAATAAGATTGAAAAAATATCTATCTTGGAAAATGGTATATCTGCAAATTTTACAGGTAGTTTTATTCCTTTGCAAGCTCAATTAGTTATCAAATTGCAAAATGAAGAACTTATATATGAAATAAAGCCAAAATTTAATGAACAATTAAACCAACAAGGATTAATTTCTAAAAACATAAGCTCATTTAACCTGCAAAACAATAAATTAAAAATTTGCCTAAAAAGACAAACAAAACATTGCCTTGAAAAAAGAATTTTACTGTGA
>CAMP_18_1
ATGTATATTTTTATCATTGTTCTATCAGCATTGTTAGATATCGTAGCAAATTTATTGCTAAAAAAATCAGATGGTTTTAAGCATAAAATTTGGGGCTTAGCTGCGATTGTCAATGCTATACTTGCTTTTTTTCTACTTTCTTTTTCTTTAAAATATGTTCCTTTAAGCATAGCTTACTCAACTTGGGGTGCTATAGGCATCATAGGAACTTGTCTTGGTGGATGGATTTTATATAAAGAAAAATTAAACAAAATAGGAATTTTAGGTATCATTATCGTGATAATAGCAGTATTTTTACTAAACTATTAA
>CAMP_19_1
ATGAATAAAATAATTTCAATTAGTGCTATAGCAAGTTTTACTCTTTTGATTTCAGCTTGCTCTTTAAGTCCAAATTTAAATATTCCCGAAGCAAACTATAGCATTGATAATAAGCTTGGAGCCTTATCTTGGGAAAAAGAAAACAATAGCTCTATCACAAAAAATTGGTGGAAAGACTTTGATGATGAAAATTTAAATAAAGTGGTTGATTTAGCACTTAAAAATAATAATGATTTAAAACTTGCTTTCATACACATGGAACAAGCTGCTGCTCAATTAGGTATAGATTTTAGCAGTTTGTTGCCAAAATTTGATGGTAGCGCAAGCGGAAGTCGTGCAAAAACAGCTATAAATGCTCCAAGCAATCGAACTGGGGAAGTAAGTTACGGTAATGATTTTAAAATGGGACTTAATTTAAGCTATGAAATCGATCTTTGGGGAAAATATCGCGATACATATCGCGCCTCAAAATCAGGCTTTAAAGCAAGTGAGTATGATTATGAAGCTGCAAGACTTTCTGTTATTTCAAATACAGTTCAAACTTATTTTAATCTTGTAAATGCTTATGAAAATGAAAATGCTCTTAAAGAAGCCTATAAATCTGCAAAAGAAATTTATAGGATTAATGATGAAAAATTTCAAGTTGGTGCTGTAGGTGAATATGAACTTGCTCAAGCAAGAGCCAACTTAGAAAGTATGGCTTTGCAATATAATGAAGCAAAGTTAAATAAAGAAAATTACCTTAAAGCTTTAAAAATTTTAACTTCAAATGATTTAAATGACATACTTTACAAAAATCAAAGCTATCAAGTTTTTAATCTTAAAGAATTTGACATTCCAACTGGAATTTCAAGTACCATCTTGCTTCAACGTCCAGATATTGGCTCTTCTTTAGAAAAATTAACTCAGCAAAATTATCTTGTTGGAGTAGCTCGCACGGCTTTCTTACCTAGCCTTTCTTTAACAGGATTATTGGGATTTGAAAGCGGGGATTTAGATACCTTGGTTAAAGGAGGTTCTAAGACTTGGAATATAGGTGGAAACTTTACTCTGCCTATTTTTCATTGGGGTGAAATTTACCAAAATGTAAATTTAGCCAAGCTTAATAAAGATGAAGCTTTTGTAAATTATCAAAATACTTTGATTACTGCTTTTGGAGAAATTCGCTATGCTTTAGTAGCTAGAAAAACTATACGCTTACAATACGATAATGCACAAGCAAGCGAACAATCTTACAAAAGAATCTATGAAATTGCTAAAGAACGCTATGATATAGGAGAAATGTCTTTGCAAGATTATTTAGAGGCACGTCAAAATTGGCTTAATGCTGCGGTTGCTTTTAATAATATTAAATATTCTTATGCCAATTCCATAGTAGATGTAATCAAAGCATTTGGTGGAGGATTTGAGCAAAGTGAAGATACGAGTAAAAATATAAAAGAAGAATCAAAAAATTTAGATATGTCTTTTAGAGAATAG
>CAMP_20_1
ATGTTTAACAAAGTTGTTTTGGTTGGAAATCTTACACGTGATATAGAAATGCGTTATGCACAAAGCGGTAGTGCTATTGGAGCTTCCGCTATAGCAGTAACAAGAAGATTTACCGCAAATGGAGAAAAAAGAGAAGAAACTTGCTTTATTGATATAAGCTTTTATGGTCGCACCGCAGAAGTTGCAAACCAATACCTTACAAAAGGTTCAAAAGTACTCATAGAAGGACGTTTGAGATTTGAACAATGGAGTGATCAAAATGGACAAAATCGCTCTAAACATAGCATTCAAGTTGAAAATATGGAAATGCTTGGCAATTCCAATGCTCCACAACAAGGCGGAAATTTTGGCAATAATAGCTTTTCAAACAACAATTATAGTGGAAACTATGAAAATCAAAGCTATGATCCTTATATGAGTGAAAATCAAAATTTTAATAAAGCAAAAGCAAACCCTGCTCCACAGAGAAACCAAAGCCCACAACACGAAGAAAAATTAAAAGAAATTGATATCGATGCTTATGATAGCGATGATACTAATTTACCATTTTAA
>CAMP_21_1
ATGAGATCTTTATTGCTTTTAATTGTTATTTTGATTTTGGGAATTAAATTTTATTCTATTGAATTTTTAGCAACTGTTTTAGTCATCTCATTTTTAATTTTCTTTCACGAATTAGGACATTTTTTGGCTGCAAGATCTTTGGGTGTAAAAGTTGAAGTTTTTAGTATAGGATTTGGAAAAAGTCTTATAGAGCGTGAATTTAAAGGCACAAACTATCGCTTAAGCACTTTACCACTTGGAGGATATGTTAAACTTAAAGGACAAGATGATATGCGTCCTGGTTTTGAAAATCTAGACAAAGATAGCTATAGCATTTTAAGTCCTTTAAAAAAGATTTATATTCTTTTTGCTGGACCATTTTTTAATCTAATTTTAGCTTTTTTTCTTTATATTATCATAGGAAATTTAGGTCTAAACAAACTTGCTCCGCAAATAGGAAACATAGCGCCAAACTCTGCTGCACAAGAAATAGGACTTCAAAAAAATGATACTATCTTAGAAATTAACGGTATAAGAATTCAAACCTTTGATGAAATTTCAAAGCATTTAAGTTTAGATCCTTTGAAAATATTAATCAATAGAGAAGGAAAAAATTTAGAATTTATTTTAACTCCAAAAATAGGACAAGGATACAATGACTTTGGACAAATCGTTGAAAAACCTCAACTTGGAGTCAGTCCAAATGGGACAAGCACTCTTGTAAAACACCAAGGTTTAGAAAGTTTTAAATATGCCGCACAAGAAAGTTTTCAAGCTTCTACACTCATCATTAAGGGTATTGTAAAACTCATAAGTGGTGAAGTTGAAGCAAAAAATTTAGGCGGTATTATCACCATGACTGAAATTACCTCAAAGGCTGCACAAAATAGCTTTACTTTGCTTTTATTTATCACTGCTTTAATTTCTATAAATTTAGGCATTTTAAATCTTTTACCTATTCCTATGCTTGATGGAGGACATATACTTTTTAATCTTTATGAAATGATTTTTAGACGCAAAGTTCCACAGCGTACTTTTGAATATTTAAGCTATACAGGCATGGCAATACTTTTAAGTTTAATGCTCTTTGCAACTTATAATGATATATCAAGGATTATAGGTGAATAA
>CAMP_22_1
ATGCTCTATATACTTGCAAATGGATCTATGGCAACAGCCTTAGCCTATGGGTTAAAAGATGATTATGAAATTTGTATAGTAGGAAGAAGTATAGAAAAACTTCAAGCCCTCGCCAAAGAAGGCTTTAAAACCTTACTTTACAAAGATTTTAACATAGAAGGTAAAGATGTTATTTTAGCATTTAAACCTTATGCTTTAGAAAATATTGCTCAAATGCTAAAAGGACAAGCACGTATCTTAATCTCTGTTTTAGCCAATGTTGATTTTGAAAAACTACAAACCATCAAAGCTCAAAATTATGTTAGAATAATACCCAATACAGCAGCTAAATACAAGGCTTCAACCACACCATATATACTTAAAAACTCTCATTTTGAAAATGAAATTTTAGACATTTTAAAAACTTTTGGCTCGGCTTATAAATTAGATAATGAAATACAAATGAATGCAGCTATGGCGATTAGCGGCTGCGCTCCTGCTTTTTTAGCACTTATAGCAGAAAGCATTGCTAATGCTGGAGTTTATGAAGGTTTGTCAAAAGAACTTAGTCTCAATCTTACGCGCTCTTTATTTAAAAGCTCTAATGCTTTACTAGAACATGAACATCCAGCTATTATCAAAGAAAATATTTGCTCCCCTGGCGGAGTTACAATAAAAGGCATAAAAATACTCGAACAAAAAGGAATTCGCGGAAGTTTTTTTGAAGCCATAAATGCTAGCAGCGCTAAATGA
>CAMP_23_1
ATGACCCTAGCTGTTAAATGCCCTATCTTAGGTTTTGAAGAAACCAAAAATATGGAATTTTCAACTATCGATGAAGTATTTGTAAGACTTAAAAGTCTTGATGGTAAAGACTTTTCTTTTGTTTTAATTAATCCTTATTTGATTAGACCTGATTATGAATTTGATATACCAACTTATTATCAAGAGCTTCTTTCTTTAACACCTGAATCTAATATGAAAATTTTTAATATAGTAGCCATAGCAAAAAGCATTGAAGAATCGACAGTGAATTTTCTAGCTCCAGTAGTCATTAATCTTGATAATAATACTATGGTACAAGTGATACTAGATACAGTTAATTATCCCGACTTTTTTCAAGCTGATCAAATTGCTAATTATATTAAAAAATAA
>CAMP_24_1
ATGAATAAAAAGTTTTTAAGCATTATTGCAGGTATAGCATTGTTTTCAAGCTCGGCTTTTGCTGAAGAAAAATCAGGCTTTTTTATAGGTGCGGATGCAGCTTATGTTCAAACTAAAGTTCAAGGAAATTTAAAACACAATCAAACCGGTGCTGTTTTTAATGGCGATTTGTCTAGCAGTATTCCTATTTTGGGTTTAAAAGCGGGTTATCGTTTTAATGATTTGCATAGATTATATCTTGCTTATAATTATTCTGATGAATTTAGCGATATTATAAGAACTCCTAAACTTAAAATTGAAAGTGATTTTAGTACGCATAAATTCTTGATGGGTTATGATTTTACTCCAAAAATTTTTGAAAGAGTAAGAGCTGTTGCAGGTGGATATTTGGGTTATGCAAAAACAAATCTTGATTTAAAAACATCCTTATTGTCTTTATCTCAAAAATTTGATGGTTTTGTGTATGGAGTTAAAATCGGTGCTATATTTGAGCTAGGTGCTTCTAATGAAATCGAAGCAGGTTTTAAAGTAGAGAAAATCGAATATAATACAAGAGATTTTTATCAAAAAGCTATAGGATCAAATTTATACGATCCAAGACAAACAAATTACGGCTTATACTTGGGCTATACTTATAAATTTTAA
>CAMP_25_1
ATGAAAAAAGAATTTGAACAATATTTTAAACGATTTTTAGGAGAAGAAAACGCTTATTTTGATGAAATTCACAAAAGAGCTTATAGCTATGATGCGACAAAAAAACATTATTTACCCGATGGGGTTCTTTTTCCAAGAAATGAAGAAGATATTGCTCGAATTTTAAAATTTTGTAATGAAAATAATATCATAGTCATACCGCGAGGCTCAGGATCTGGTTTTACAGGAGGAGCTTTAGCTGTTAATGGCGGGGTGGTGCTTGCTTTTGAAAAGCATATGAATAAAATTTTAGAAATTGATCTTGAAAATTTAGTGGCTGTTGTGCAACCTGGGGTTATTAATATACATTTACAAAAAGAAGTAGCCAAATACGGACTTTTTTATCCACCTGACCCTGCTAGCATGGAGTATTCAAGCTTAGGGGGTAATGTAAGCGAAAATGCTGGGGGAATGAGAGCTGCAAAATATGGCATTACAAAAGATTATGTGATGGCTTTAAGGGCTGTTTTGCCTAGCGGAGAAATCATTCGTGCAGGGAAACGCACTATTAAAGATGTAGCAGGTTATAATTTGGCAGGAATTTTAATCGCTAGTGAAGGTTCTTTGGCAGTTTTAAGTGAGCTTACTTTAAAATTAATACCTTTGCCTAAATTTAAAAAAACTGCTTTTGCTATTTTTCCAAGTGTAAAAAGTGCTATGAATGCGGTTTACAAAAGTCTTGCTAGCGGTGTAAGTCCTGTATCTATGGAATTTTTAGACAATCTTAGCATTAGAGCGGTTGAGAGCAAATTTAATAAAGGTTTGCCTATAGAAGCTGGAGCTATTTTGATTGCTGATGTGGATGGTAATGTTAAAGAGGCTATTGATGAGGATTTAAGAAATTTAGAACATTATTTTTTAGAAGCTGGCGCTAGCGAATTTAAAATAGCAAAAGATGAACAAGAAACCGCAGATATTTGGTTTGCTAGAAGAAATTGTTCTCAAAGCATTGCCATGTATGGAACTTTAAAACTTAATGAAGATATTACAGTTCCGCGTTCTAAACTACCTACTTTGCTTGAAGGTATAGATGAGATTTCTAAAAAATATGGTTTTAAAATTCCTTGCTTTGGACATACAGGGGATGGAAATGTGCATACTAATGTTATGGTTCCTGATAAAAATGATAAAGAGCAGGTGAAAAAAGGCTATGAAGCTGTGGAAGAGATTTTTAAATTAACAGTGAAACTTGGAGGAACTTTAAGCGGAGAGCATGGTATCGGACTCTCTAAGGCACCTTTTATGAATTTAGCTTTTTCTGAAGCCGAAATGAATTTAATGAGAAATATTAAAAAAGCTTTTGATCCAAATAATATACTAAATCCTTTTAAAATGGGACTTTAG
>CAMP_26_1
ATGATTAAAATAGGAATTTATGGCGCTAAAGGACGAATGGGAAAACAGATTGAAGAATGTTTAAAAAGCGAAACACAAGCACGAATTTCGATACTTTATGATAAGGGTGGAAATTTAGGAGAGCTTTTTGAAAAAAGCGATGTGATTATTGATTTTTCTTCCCCAAGTGGAACTCATGAGCTTTTAAATTATGCAAGAACTATGCCTAAACCTTTGGTAATAGGTACAACAGGGCTTGATGAGAAAATTTTACATTTGATGCAAAGTGCTAGTGAAGTGATGCCGATTTTTTATGCGACCAATATGTCTTTAGGTGTTGCGGTTTTAAACTATCTTGCTAGTAAAGCCAGTCAAATGCTAAGAAATTTTGATATAGAAATTTTAGAAATGCATCATCGCCATAAAAAAGATGCCCCAAGTGGTACAGCTATGACTTTAGCTCAAAGTGTAGCAAAAGCTAGAAATTTAGAACTTGAAAAAGTAAGAGTAAGTGGAAGAGATGGCATTATAGGTGAAAGAAGTAAAGATGAGATTGCCGTGATGAGTTTAAGGGGTGGCGATATAGTAGGACGCCATACGGTAGGTTTTTACGAAGATGGTGAGTTTTTAGAACTTAATCATACCGCTACTTCAAGGGCGACTTTTGCTAAAGGTGCGATTAAAATCGCTATTTGGCTTAGCAAGCAAGAAGCAAAAATGTATTCAATCAATGATTTTTTAGGAATTTAA
>CAMP_27_1
ATGTTAGAACTTACCAGCGAATTTAAACCCAGTCCCGATCAACAAGAAGCCATAAAAGGCATAGTAAAAAGCATAAAAAAAGGCAACAAATATCAAACCTTACTAGGCGTTACAGGAAGTGGAAAAACCTTTACCATGGCAAATGTCATTAAAGAACTTAATATACCCACTCTTATCATGAGTCACAACAAAAGCCTTTGTGCACAACTTTATAGCGAATTTAAAGGCTTTTTTTCTAAAAATCATGTGGAATATTTTATATCTTATTATGATTATTATCAACCTGAAGCCTATATCCCACGCACTGATGTTTTCATAGAAAAAGATAGCTCTACTAATGAAGACTTAGAGCGTTTAAGACTGAGTGCTACTGCTTCTCTTTTAAGTTATGAAGATGTAGTTTGCATAGCTAGTGTTTCGGCAAATTATGGACTTGGTAATCCAAATGAATACATAGGCATGGTTTTAATCTTTGAACTAGGTATGCAAATTTCACAAAAAGAACTTTTAAAAAAACTTGTAGATATGGGTTATAAAAGAAATGATAATTTTTTTGATCGTGCAGATTTTAGAGTTCAAGGAGATATTATAGATATTTATCCAGCTTATTATGAAGATGAAGTAGTAAGACTTGAATTTTTTGGCGATGAGCTTGATGCTATGTATCATTACAATGTTTTAGAAAATAAAAAAGGTAAAGATTTAAAACGCTTCATACTCTATCCTACAAGCCAGTTTAGCGTGGGCGAAACAAGATTAAAACAAGCGATAAAAGACATAAAAGCAGAACTTAACGAACGCCTTGCTTATTTTGAACATGAAAATAAACTCGTAGAATATCAACGCCTTAAACAACGGGTTGAATTTGATCTTGAAATGCTTACAAGCACAGGAATGTGTAAAGGAGTTGAAAACTATGCAAGGCATTTAACAGGACTTAAAGAAGGTGATACTCCTTATACGCTTTTTGATTATTTTGCGATTAAAGATAGAAAATTTCTTGTTATAGTCGATGAAAGCCATGTATCTTTACCACAATTTAGAGGTATGTTTGCAGGAGATAGAAGCAGAAAACAAACCTTGGTGGATTATGGTTTTCGTTTGCCTTCAGCCTTGGATAACCGTCCTTTAATGTTTGATGAATTTATCCATAAAAATTGTCAATTTCTTTTTGTTTCAGCTACACCTGCACCTTTAGAACTTGAACTTAGCAAAGAAAACATCTTTCATCAAATCATGCGTCCTACGGGACTGCTTGATCCTTTGATAGAATTAAAAGATAGTGATAATCAGGTTGAAATTTTATTTGATGAGGCTAAAAAAGTCATACAAAGAAACGAACGGGTTTTAGTAACTGTACTGACTAAAAAACTCGCTGAAGAGCTTACAAGGTATTATTTAGAGCTTGGTATAAAAGTCAAATACATGCACTCAGATATCGATGCTATAGAACGCAATGAAATCATAAGAGGTTTAAGAAGCGGTGCTTTTGATATGCTAATTGGCATTAACTTACTTAGAGAAGGACTTGATTTGCCTGAAGTTTCACTCATTGCCATTATGGATGCAGATAAGGAAGGCTTTTTAAGAAGTACTACAAGTTTAATCCAAACCATGGGAAGAGCAGCTAGAAATGTCAATGGTAAGGTTTTGCTTTTTTGCAAAAAGATTACAAAATCTATGCAAGAAGCTATGGATACTACCAATGAACGCCGCAAACTTCAAATGGCTTATAATAAAAAATACAATATCACGCCAACTTCAGTCAAACGCCATATTGAAGAAAGTTTGAAAAATGAAGAGGATTTAGGCGAAATTTATCGCAAAGGTAAAAAACTAGAAAAAATGCCTGCTAGCGAAAGAGCAAAACTTGTCAAAGAATTAAGAAAACAAATGCTTGAAGCAGCTAAAGCACTTGAGTTTGAAAAAGCTGCTGCTATTAGAGATGAGATTAATAAATTAAGGGATTTATAA
>CAMP_28_1
ATGGAAATTTTAAAGAAATTATATAAATTTTCACAGTCTTGGACTGGAACTGTAGTTATTGTTCTTTTGGTGATTTTTTTCTTTATACAAGCTTTTGTTATTCCTTCTGGTTCTATGAAAAACACCTTATTAGTAGGGGATTTTTTATTTGTTAAAAAATTTAGCTATGGTATCCCAACTCCTCATATTCCTTGGTTGGAAATTCCTGTTTTGCCGGATTTTAATAAAGATGGGCATTTGATAAAAGCACAAGGGCCACAAAGAGGAGATATAGTTGTTTTTAGAAATCCTAGAAATGAAAAAGAACACTTTGTAAAGCGTTGTGTAGGCACAGGAGGAGATAGGATAGTTTATGCAAATAAAACACTTTATGTAAGAATGCATGAGGGTGATGAATTTATGAAAGAACATTATCCGAATGATCTTGTTACTCTTGGAGGGCAAATTTATGTAAAAGAACCTTATAAACAAAAAGGTATTCATTATGATCCAAAAAAAGATATAGAAAGCGATATTTTACGCTTTCTTAGCATAGGTGATTTTGCCATGTCTCCAGCTTATATTAAAGAACTTGGAAATCATATAGGTTTTAGCGGCGGAAATGCTTATGTTTTTGATGTACCTGAAAATGAGTATTTCATGATGGGTGATAATCGCGATTATTCTTATGATAGTCGTTTTTGGGGTTCTGTTCCTTATAGGTTGATAGTAGGTAAACCTTGGTTTGTATATTTCTCTTGGGATAAAGATAAAAATGTTCGCTGGGAAAGGATAGGGCGTTTTGTTGATACCTTGGAAAACGATGAACAATATATCCATGATCATGATGATGAGGATAAATTAAGCTAA
>CAMP_29_1
ATGTTTGTTTTTATACCATTATTTACAATTTTTATTTTACTTGCAGGCGGATATTTTGCCAAAAGAATTGGCGTTTTAAAGCAAAAACAAGCTAGGACTTTTTTAGATTTTGCTATTATTTTTGCTTTACCTTGTTTGATTTTCGATAAAGCATATCATTTAAATTTTGATTTTTCATTGATTATTTTTATTTTTATTGGATTGTTTAGCTGTATACTAGCAGCTTTTTTTGCTATTCTTATTGGAAAAGTTTTTCATTTTTCTAAAGTAACTTTAGTCAGTATGTTTTTGCTTTCTTGTTTTGGAAATACTATATTTGTGGGTATGCCTATTGTTGCTGGTATATTTAATGACCCACAATTTAGCGCTGAAGTTATATTTTACGATGCTTTAGCCACAACTTTACCTATATCACTTTTTGGACCTTTTATACTTTCTTTGGGAAATGGAGAAAAAGTCAGTTTGCTTGCTAATGTTAAAAAAATTCTTAGTTTTCCACCTTTTTTAGCTTTGCTTTTTGGTTTTTTGTGTAAATTGATTACTTTACCTGAATTTATTTTCTCTCCTATTCGTTTATTTGGTGCCTCTGCAACCCCTGTTGCACTTTTTGCTATAGGTTTAGGACTTGGCTTTATGGCGATTAAAACCTCTTACAAACCTACAATAGTTGTCATCTTTGCTAAAATGATTTTAGCTCCTTTATTTTTTGTATTTTGTTTAAAAATATTTAATTTGGAATTAAAAGATTCTACCATCGTTGCTATTATAGAAAGTGCAGCTCCTACTATGACTTTAGCAGGAGCTATGGTAATGAAAGCTAAACTAGATAGTAATTTAGCCGTAAGTGCTGTAGCCTTTGGAGTTCTTTTTGCTTTTGTTTCTATGCCAATTTTAATTTGGACTTTGTTATAA
>CAMP_30_1
ATGTTAAAGCAAAAAATCACCCAAGCACCTAAGACTAAAATTTCTCAAACTTTACGCTCTTGGTTGCCGATTTTACAAGCAAATATAGAGGATTTAAAAGAAAATTTAGATAAATTTGCTGAGGATAATCCTTTCTTAAATGTTCAAGATTCGATACAAACTCATGATAAGGGTAAGAATTATTTTGATTCATTTTATAAACATAATGTAAATTCGGCTTTTGTGGATAGTAAAGGACTTGCCAAAAAAAGTGTTTATGAGCTTTTAAATGAACAGATTCTTCCTCCTTTGTTTCCTACAAGCAAATCTCAAGAACTTGCAAAAAAAATTATAGAATGCTTAAATGAGGAAGGATATTTTGAACACGATGAAGAATTTTTAAAAGAGTATTCTTTGGAAGAAATTGAGCGAGTAAGAGCAAGATTTAAATTTTTAGATCCTGTAGGAGTGGGAGCTAAAGATTATAAAGAAGCATTTTTATTTGCTCTTGAAAATATGGAGTTAGATGAAGATATTGATGAGTTTTGTAGAATGTTGATTATGGATTTTGAAAATATACAAAACTATACCAAAGAGCCTTTATATAAAGAAGCATTGGCTGTACTTAAGCGTTTTAGCACTCCTCCTTTTTTGGAATATTTTGAAGATTCTCGTATAATTGTTCCTGATATTTTTGTTTATAAAGAAAATGGTGAAATTAAAGTAAAAATCAATGATGATTATTATCCTGAAATTTCAATCCAAACTGATGGTTTAGAGCATGATTTTTTAAGTCATTACATCAAAGAAGCAAAAAATTTAGTTGATGCTTTAGCGATGAGAAAAGCTACTCTTTATAAAATAGGGCTTATGATAGTAGAATATCAATATGATTTTTTCATGGGAAAAGAGATAAAACCTATGACTTTTAAGGATTTAGCACTTGATTTAGAACGCAATGCTTCGACTATATCAAGAGCTGTGGCAAATAAATATTTAAGTTGTGAAAGAGGACTTATTCCCTTGCGTGATTTTTTTGCTTTTGCTCTTGATGAAGAGGGAGAGACTTCAAATGTAGGTGTTAAAGAATTTGTAGCAAATTTAGTAAAGAATGAAGATCGAAATAAACCTTTAAGCGATAGTAAAATTTTAGAATTAATCAAAGAAGAATTTAAAGTCGATATAGGGCGAAGAACTATTACAAAATATCGCAAACATCTTAATATAGCAAGTTCTACAGATAGAAAAAAATTATATGAACTTGAAGGATAA
>CAMP_31_1
ATGGACTTTTTAACAAGCCTTAGTGAGGCAGGGCAATTTGCAATCCAAATCATTATCGTTTTAATTTGTCTTTTTTACGGTGCAAAAAAAGGCGGCATAGCGCTTGGTTTACTTGGTGGTATAGGTATTTTAATGCTTGTATTTGCTTTTCATATAAAGCCTGGAAAACCAGCCATAGATGTTATGCTTACGATTTTAGCGGTAGTGGTTGCGAGTGCAACTTTGCAAGCAAGTGGTGGTTTGGATGTTATGCTTCAAATAGCAGAAAGAATTTTAAGACGCAATCCTAAGTTTTTGACAATATTAGCACCTTTTGTAACCTGCTTTTTGACTATACTTTGTGGAACAGGACATGTGGTTTATACTATTATGCCTATTATTTATGATATAGCGATTAAAAACGGTATTCGTCCTGAGCGTCCAATGGTGGCAGCTTCTATATCATCACAAATGGGTATTATTGCATCTCCTGTATCTGTGGCTGTTGTGAGTTTGACTGCTTTGCTTTTAAATGCTAATCATAAATTAGCAGGTTTTGATGGTTATATTAATCTTCTTCAAATTACTATACCTAGTACATTATTTGGTGTATTGTGTATAGGAATTTTTTCTTGGTTTAGAGGAAAAGATTTGGATAAAGATGAAGTATTTCAAGAAAAACTTAAAGATCCTGAATTTAAAAAATATGTTTATGGGGATTCTAAAACACTTTTAGGTGTTAAACTTCCAAAAAGCAATTGGGTTGCAATGTGGATTTTCTTAGGAGCTATTGCTTTAGTAGCTTTATTAGGTGTATTTGATTTCTTGCGTCCAAACTGGGGGCAAGTTGTAAAAAATGGCATTCCTCAAGTAGATGCTTTAGGCAATCCTAAAATGGATGTTTTATCCATGGTTTCAGTTATTCAGATGTTTATGCTTTTAGCAGGTTCTTTGATTATCATCTTTACTAAAACAGATGCAAAGAAAATCGGCTCTAATGAAATTTTTAAATCAGGTATGATAGCACTTGTTGCGGTTTTTGGAATTTCTTGGATGGCTGATACTATGTTTGCAGTTCACACTCCTATGATGAAAGCAGCGCTTGGAGATATAGTAAAAGAGCATCCTTGGACTTATGCTGTAATGCTTCTTTTAATTTCAAAATTTGTAAACTCTCAAGCAGCGGCTATTTCAGCTTTTGTTCCTTTGGCTTTAGGAATTGGTGTTGAACCTGGTGTAATTGTTGCTTTTGCGGCTGCTTGTTATGGGTATTATATTTTACCAACTTATCCAAGCGATTTGGCTACTATACAATTTGATAGATCAGGTACTACTCACATCGGTAAATTTGTTATCAATCATAGTTTTATTTTACCAGGTCTTATAGGTGTAATCACTTCTTGTATAGCAGGATATTTTATTGCTATGGCAGCAGGTTATCTTTAA
>CAMP_32_1
ATGCCACTTTCAAAATTAAATAATGAACAATATCTTGCCGCTACTGCTGATTTTGGACACAATCTTGTTATTGCAAGTGCAGGGACGGGAAAAACTTCTACTATTGTTGCAAGAATTTCTTATCTTTTAAGCAAGGGAGTGGCACCTCAAAAAATCATGCTTTTGACTTTCACAAATAAAGCCAGCAAAGAAATGATAGGGCGTTTAGGGAAATTTTTTGATAAAAATATTACCAGTAAAATACTTGCAGGAACTTTTCATAGTACGGCTTATACCTTACTTAGAAATGCGGATAAAAATATAGCCTTAAAGCAAGCAAGCGAGTTAAAAACTCTACTTAAAAGTGTCTATGAAAAAAGAACTTTTAGGCATTTAAGTGATATAAAACCTTATCAATCAAGTTATTTATACGATCTTTATTCTTTGTTTCAAAACAAAGCACACAATCAAGATTTTTATACTTGGTTTTGTCAAAACTATGAAGATCAAAGTATTTATGCTGAAATTTATGAAGATATTTTAAAAGAATATGATAATGAAAAAAAGCGTTTTAATTATGTGGATTTTAATGACTTGCTTATCAATCTAAAAGATCTTTTAAAAGAAGAAAAATATGAATTTGATGAAATTTTAGTAGATGAATATCAAGACACAAATACTTTGCAAAGTTCTTTAATAGAGGCTTTTCATAGTAAAAGTTTGTTTTGCGTAGGGGATTATGATCAAAGTATTTATGCTTTTAATGGAGCGGATATTAATATCATAGGTGGGTTTAAAGATCGTTTTAAAGATGCAAAAATTTTTTCTTTAAATAAAAACTACCGTTCATCAAGAAGTATTTTAGCTTTGGCTAATAAAGTGATTTTAAATAACGAAAGATTATATCCAAAAGAACTTATTGTTACAAGAAATGATGAGTTTAAAGCCCCATCTTTGCTTACTTTTGAAGAATTATTTGATCAGTATCAAAATATAGCCAAAATGATACTTACAAGCGGAGTAAGTTTGGAAGAAATTGCCGTGATTTTTCGCAACAACTCAAGTGCTGATGGGGTTGAAGTAGCTTTAAGGGAGCAGGGCATTGCAAGTGTGAGAAAGGGAAGTGGAAGTTTTTTTGAAAGTTTGGAAGTTAAAGCTTTTAGCTCCATGCTTGCGCTTGTGGTAAATCCTAAGGATATCATGGCTTTTATTCATTTGGTTCAATATACCAAAGGTGTGGGTGGAGTTTTAGCAAAAGAAATTTTTGACGCACTTTTAAAATTAGGGCATGGAAATTTAATAAAAGGTTTTTTAGATCCTGATAAAAATGTAAATTTGCAAAATCATCAAAAAAGAAATTATCAACTTGGGCTTTTTGCAGATTTAGAAGAATTAGCTAGCGAAACTCGTTTTAAATTTGAGAGTGAATTTGACGCACATCCTATTTTAAGACTTTCAAAAATCAATGATTTGTGCGCTAGAAATTTGGAAAAAATCTATCTTTTTTTAAAAAAAGCTATGGAAATAAAACATTCTTTGACTTTAGTCAATTTAATTTGCGAAAATTCTTTTTATAGAGAAATTTGCGAAGAACTTGCAACTAAAAGAGCGACGAACAAAGCAGGGCAGGTGGATTTATTAAGAAAGAGTGAAAATTTAGAAAAAATAGAAACAAAATTTAATGTCTTAAAAGAGCTTACAAAAAATTATAGCGATATTTATAAGTATTATAATTTTTTAACTTTAGGTGCAAGTGAAATGAGTAGTGGCAAAGGAGTTAATTTGCTTAGCGTACATGCAAGTAAGGGCTTGGAATTTGATCTTGTTTTTGTGATTGATCTTGCGCAAGGTCGCTTTCCTAATCAAAAGCTTATGGGAATGGGTGGAAGCTTAGAAGAAGAAAGAAGGCTTTTTTATGTTGCAGTAACTAGGGCAAAAAATATACTTTATTTAAGCTATGCTAAATATGATAAAAATAAAAAAACTTCTTTCGCTCCTTCTCGTTTTCTTATAGAAGCAGGGCTTTGCAAGGGAGAGTTAACTATAGATTGA
>CAMP_33_1
TTGAAGTTATTATTCACTTCCTTTTGTTGTTTTGCAAGTTTAATGGCTAGCGATGCCATTAACTGCGACAACATTAAAAATAATAAAACATTGCTAAATGAAAGTTCAAATTTAGATTATTTAAATATAGCTTCAAGCTGTAAAGAATCTTTAAAAAATCAAGATTTTACAAAAAAACTCTATGCAATTTCCAATGAAATTCGCGGAAGCAATAGCTCTTGTAATGGTGTGGCTTATTTGCCAAAATTACAACAATTTGATTTTTTATTATTAAAAATAGCTATCGATCCCATCGCTTATCAAAAAACTTTAGATACACCCGAAAATTTAGAAAAAAAATATGATATTTTAAAATCTTATTTTAGATATTGGGCATATCAAAGCATAGGAAATTTTAGACTTTACAAAGCTTTTTGGCAAGAATACAATAATGCTATAGAACCTTTAGAAAAGTATTTTGAAAGTAATTTTAATTTTGACAAAGGCAGTAATATTTACTATACTAGCAATGCCTTAAACGAATTTTTAAATTGGGCTGTTGGTGAAACAAAAATTTACAAAGACATTAGTCCTTTAGCAAAAATCATGTCAAATAAAAATTATTCAGTATCTTATATACAAGATTTTATTTTTTCAAATAATCCAAGCCAAGATGACCTTACTATAGCCTTGCAAGCAGCGCTTCTAAATCAAAGAGAAAAAGAAATTTTAGAACTTTTGATTCGTTTTGGCGCTAGGATTGACGAAGGTTATGAAAGTGCTATTTTTTATGCATTGGAAAGTTATGAAAATACAAACTTTTTAATCCAAAATGGAGCAAATGTTAATCAAGCCAATGCCTTTGGTAAAACCCCACTTTTTTATGCCATAGAGTTTAATCGTCTTGATATCATAAAACTACTTCTTGATAATGGAGCAAATGTTAATCAAAAATATATTAATAACAATGAAAAATTAGCATTAAGCGCGAACATAGGTTCAAATACGCCTTATTTTATTACATTTTGTGCTCTAGAGCACACTTCAAAAAATGTTTTAATGCATGCTGCAGCCTATGGAAATGTTGAAATTTTAAAACTTCTTATTTCAAAAGGAGCAAATTTTAATGCTGTTGATGATCTTGGTTTTAATGCACTCGACTTTGCGCTATCAGCAGGTAAAAAAGAAAATGCTGATTATCTAAAAAGCTTGGGTTTAAAAGCAAACGAAAATCTATTTTACGGAGGTAGTTTAGAATGA
>CAMP_34_1
ATGCTTGTAAAATTAGCTGTACTTTTTAGTGGAAATGGGAGTAACTTAGAAAATATTTTAGAAAAACTTCATAAAAAAACCATAGGGGAAAATACCTATGAAATAGTACTTTGCCTTTGCAATAAAAAAGATGCTTTTGGTATACAAAGAGCAAAAAAATTTGGTCTTAATACTGTAATTATTGATCATAAGGCTTATAATACTCGTGAAGAATTTGATACAATTTTAGTACAAAAAATCAAAGAAAGTGGAGCAAATCTTACTGTATTGGCAGGTTTTATGAGAATTTTAAGTCCTGTTTTTACAAAAAATATTAAGGCAATTAACCTTCATCCTTCTTTATTACCCCTTTTTAAAGGAGCACATGCAATTAAAGAAAGTTATGAAAGTGATATGAAAGTGGCTGGTGTGAGTGTGCATTGGGTCAGTGAAGAACTTGATGGTGGAATGATTATAGCTCAAAAAGCTTTTGAAAAAAGAAATTTGAGTTTTGAAGAATTTGAAGAAAAAATTCATAGTCTAGAACATGAAATTTTACCCTTAAGTGTGATTGAAATTTTTTCTTAA
>CAMP_35_1
ATGATTTTTAAAGATTATGATTTTTTGCAAAACTACGATTTAAAAAACTTTGAAGAAAAGGTAAAAATTTATAAAGAATTATTATCTAAATTTAACCGCATTCACAATCTTACTCATTTAAAAAATATAGATGAAAATATCTTTGATAGTATTAAAATTTTAGATTTTTATGATTTTTCTAAAGCAAAAAATATTGCCGATATAGGAAGTGGCGCAGGATTTCCAGTTGTATTTTTAGCTTTTTTACTGCAAAGCAATTTTCATCTTTTCGAACCCAATCCCAAAAAAGCTGCCTTTTTGCGGACATTAAAAATAGAATGTGAACTTCCAAATTTACATATTTACAAAGAAAAAGTTCAAGAATACAAGAATACCTTTAAAGCTGATATCATCACTTCAAGAGCCTTAATGGATGTCAAGCCTTTGCTTGAAATTTGTAAAAATCTAAAAGATGAAAATACAGTTTTTATTTTATGGAAAGGTAGTGAAATTTATCAAGAACTTGAAAATATAAAAGATTATGAAATTTTTGAAAATAATTTAAGAAGATATTGTATTTTAAAGTAG
>CAMP_36_1
ATGCAAAAACACACCAAAATTCACGGCTTTGCTAAATTTAAACTCATCGTTATCCTTGCTTTGATGTCAAGCATAGCACCACTTTCTACAGATATGTATTTACCTGCACTTTCTCATGTAGAACAAAGTTTTCAAACTAATTCTTTTTTAACCCAACTTAGTATCGCAAGTTTTTTTATCGCTTTTGCTTTAGGACAGCTTATATATGGGCCTTTAAGTGATATTTTTGGGCGTAAAATTCCAGCTTTGGTGGGGATATTTTTCTTCATCGTTTCGAGTTTGTTTTGTGTGATTATCGATGATATTTATGCTTTTATCGCTTTGAGATTTTTTGAAGCACTTGGGGGTTGTGCAGGTGTGGTTATCGCAAGGGCTATTGTCAATGACTTGTTTGAGATCAAAGAAGCTGCAGGGATTTTTGCTTTGATGATGGTTTTTAGTTCTCTTGCTCCTATGCTTTCGCCAACTTTTGGGGGAATTTTACTAGAGTATTTTTCATGGCATAGTATTTTTGCGACTTTGTTTGCTTTGGGAATTTTGCTTTTTTTGATGATACTTTTTGGTTTAAAAGAATCCGCACCTCATCTTAAAAACAAAAAATTTTCCCATCATGAAGCAATGAAAAGCTACAAATTTGTTTTAAGCGATAAACGCTTTTTGGTTTATATACTATGTGCTTCTTTTGCTTTGGCGGCGATGTTTGCTTATATCACAGGATCAAGCTTTGTTTTTACGCAGTTTTTTAGCTTAAGTGAGCAAAAATTTGCCTTGCTTTTTGGGGCAAATGCTTTAGGTTTTGTCATCTGTGCAAATATCAATGCAAGATTGGTTTTAAAATACGAAAGCGAAAAAATTTTGGCAAAAGCTTTGATGATAATGTTTATATCGACCGTGATTTTACTTGTAAATGCCTTTTTTCATCCAAATTTCTTGCTTTTTGAACTTAGTATTTTTACAAGTATCGCTATGCTTGGTTTCATCGCACCCAATACCACGACTTTGGCTATGGCAAGGTTTAAAGAACATAGCGGAACTGCTTCTGCGGTGCTTGGAACGGTGCAATTTGGTTTTGCAGGGCTTATTTCTTTTGTGGTTGGGGCTATTAACGCAAATACGCCGATAATCCTTGCTTTTGTAATGTGTGCTTGCGTATTGGTTGCAAATATGATATATTTTCTAATCAAAATAAAGGAGAAAAAATGA
>CAMP_37_1
ATGAAGTTAAAATTGAATTTTCTGCCATATTTTTCCTTTATTCCAAAAAAATTAAACACTAATTCTATCATTTTTAAAATAATAAAAGTCTTTTTTATTGCAATTTTACTTTCAAATTCTATTTATCTATCATTTTTTGAAAATATTTTTACACAAACCATTAGTCCATTTTTAGCTATTTGGGGGTTAGTTTTACTTCTAAAAAGTAAAACTTCTAAACAATATTTTTGGATAGGTTTTTTTGTAGGGATTCTTTGGTTTTGGTGGATTGGTTTATCTTCAATTTATTTTAATCTAAACTATTTAGTACCAATTATACCAATTATCATTGGTTTTATTTATGGGTTACTTTTTAGATTATGTTATTTATTAAAATTTGATTTTTTAAGGCTTTGTGGAATTTTTTGCATAAGTTTTATCCATCCTTTAGGATTTGATTGGTTTAATTGGGGGATTTTTACAGTTTATGGTTTTTTTGACCCAAGTTATCGTGGCATTATTTGCATATTTTTAATAGCATATTTCATCTATGAGGGTTATATATCAAGATATTATAAAATAGCAATTGTTCTTATTTTATTCTTTAGTGGATTTCAATATAATGAAAAACAAGCTCAAACTCTTAATTTAAACTACAAACTCATCAATACTAATATCTCTCAAGATCAAAAATTTTTACAAGAAAATTTAAAATCAAATTCTGATATCTTAATTCAAGATATACTTCAAGCTATAAATGAAAAAAAAGAACTTGTAATCTTGCCTGAAACCGCTTTTGCTTTTGATTTAAAAAATACCAAATATGAGCTTATGCTTAAAGAATTATCTTATAAAATCACCATTATTACAGGAGCATTTCATGTTGAAAAAGAGCATACTTACAATAGCACTTATATCTTTAAAAAAGGCAATGTCTATATTTTAAATAAGCATTTTTTAGTTCCCTTTGGTGAAGAAATTCCATTTTTTAAAGACTTAACAAAAAAATATTTTCTCAAAAATATTGAAGAATTTTCCAAAGGTCCTATACAAAGCAAATATAAATTAGATAATCAAATTATCACAAATGCAATTTGTTATGAAGCTACCAAAGAACAAAACTATCAAAATTCACAAATTATTATAGCCCTAAGCAACAATGCTTGGTTTAATAATAGTAGCGAATACAAACTCCAGCAACTCTTAATGAAATTTTATGCAAGTAAATATGGGGTTAGTGTTTATCATGCTACAAATGGCAAAGAGAATATAGTTATACTCCCTAAAAAGCTTTTAAGCAAAGATTGGAAAAATTTATCCAAAGAAATATTTAATGATAAAAAATAA
>CAMP_38_1
ATGAAAATATTAAAATATATTTTTTCATTTTTTACTCTTTTGTTTATAACTGGATTTATTTATGTGGCTTATCTTTTCACAAGTGCTGATACTGAGGGTTATACTTTTAAAGAATACAAACCTCCTCTTACAACACAAATTTACGATAGAAATGGCAAGCTTGTGGCTAATATTTTTGAACAACATCGTTTTTACGCTCCTTATGAAGAGCTTCCTCCACGCCTTATAGAAGCTTTGGTTGCTATAGAAGATACAAGCTTTTTTGAACATAATGGAGTTAATATCGACGCCATTTTTAGAGCTGCCGTAAAAATTATAAAAAGTGGTGGAAAAACCATGGAAGGAGCTTCCACTCTTACTCAGCAATTTATTAAAAACACGGAATTAACCCCAGAAAGAACTATTGCGCGTAAAATTCGAGAAGCTTTGCTTGCTTATAAAATGGAAACCATTTTAACTAAGGAACAAATTTTAGAAAGGTATTTAAATTTTATCTTTTTTGGACATGGGTATTATGGAGTAAAAACCGCAGCTTTGGGGTATTTTCATAAAAATTTAAATGAACTAAGCCTTAAAGAGATTGCTATGCTAGTAGGTATGCCAAAAGCACCTAGCAGTTATGATCCTACAAAGCATTTAGATCTTTCCATCTCAAGAGCAAATAATGTTATTTCAAGAATGTATAATCTAGGTTGGATTTCAAAAGCAGATTATGATACAGCCATTAAAGAAATTCCGCAAGTTTATGATGATACGCTTACTCAAAATGCTGCTCCTTATGTCGTAGATGAAGTGATTAAACAATTAAGCCCTAATATCAAAGACTTAAAAACAGGTGGATATAAAATCATTTTAAATATAGACTTAGATGTTCAAAATATGGCACAGAATGCTTTAAAATTTGGTTATGATGAGATAGTAAAACGCGATAAAGATGCAAATTTAAGCACTTTAAACGGAGCTATGGTCGTGGTAAATCATCAAAGTGGTGATGTTTTAGCTTTGGTAGGTGGAGTTGATTATGAAAAAAGTAATTATAACCGCGCTACTCAAAGTATGCGTCAACCTGGAAGCTCTTTTAAACCTTTTGTGTATCAAGTGGCGATTAATTTAGGATATTCGCCTATGAGTGAAATTGCTGATATTTCTAGAATTTTTGAAGGTGGAGCGGGTAATAATGAGGATTGGAAACCTAAAAATGAAGGGGGTAAATTTTTAGGTTTAATTACCTTAAAAGAAGCTTTAACAAGATCAAGAAATTTAGCTACCATTAATCTCGCACTTGATATGGGGCTTGATGTTCTTTACTCTAAACTAATGGAATTTGGATTTAAAGATATACCGCCTAATTTATCAATCGTATTGGGAAGTTTTGGTATTTCTCCTTTGGAGTATTCGAAATTTTATACCATGTTTGGGAACTATGGTACGATTAAAGATCCTCAAATTATCAGACAAGTTCAGGATAAAACTGGTAAAACCATCATGGAATTTAACTCAAATGAGCGTAAAGTCAGCGATGAAGCGCAAAGTTTTCTGGTTTTAGATATGATGAGAAATGTTGTTGAAAAAGGCACAGGGCGTAATGCAAGAGTAAAAGATATAGAAATAGCAGGAAAAACAGGAACAACGAATAAAAGTGTTGATGCTTGGTTTTGTGGACTTACGCCTGAAATAGAAGCAATCATTTGGTATGGAAATGATAACAACAAGCCTATGCGTTATACAGAAGGTGGGGCTAGAACAGCTGCTCCTGTGTTTAGAGAATTTTTAACTCAATATATAGAAAAATTCCCTGATACAACTAGAAAATTTAGCATTCCTAATGGAGTTTATCGTGGAAATTATAAAGGAGAAAGTGCTTATTATACCACCAAATCACCATTACCAAAAGCAAATATGAAATTTAATGAAAGCGAGATTATATTTTGA
>CAMP_39_1
ATGTTTTCTAAAATCATTCAAAGCTACGCTAAAGGCAACCTCATAGTTCAAATTTGCATAGGTATAGCACTAGGAATACTTATAGGCATTAGCTCTAAAGAAATATCTGAAATTGCAAATTTACTTGGAATACTTTTTACAAGTGCCTTAAAAGCTATCGCTCCTATGCTTGTTTTTATTTTAATTTTAACCTCAATTTGCACTAAAGATTTTTCTCAAAGTGGTGCTAAGATCAAAAATATTATCATTTTATATATAGTAGGCACCTTTTTTGCTTCAGCTTGTGCAGTTCTTGCTAATTTTTTCTTCCCTGTAAAGCTTGTTTTAGATGGAGTTCAAACTGCTACAAACTCATCTCCAACCCACATGAGTGATATTTTCAAAGATCTTTTATTTAAAATTGTCGATAATCCCATAAATGCTCTTTCAAGCGGAAATTATTTAGGAATTTTAACTTGGGCAATAGCTGGAGGTATAGCATTAAAACACTGTTCTAACGAAGCAAAACAAGTTTTTATAGATATCAATGAAGGGGTTTTAAAAATCGTTAAATTTGTAGTAAAACTTGCCCCTTTTGGAATTTTTGGACTTGTGGCTAATTCTGTAGCACAAACAGGAGCACAAGGTTTGCTAAGCTATGTAAAACTTTTAATTTTACTTGTAGCTACTATGCTTTTTGTTACTTTTGTTATCAATGCCTTAATAGTCTTTTTTTATACAAGAAAAAATCCTTTTCCTTTAATTTTTATCTGCTTAAGGCACAGTGCATTTTTTGCCTTTTTTACAAGAAGTTCAGCGGCAAATATTCCTGTAAATATGGCACTTTGCGCTAAACTTGGCATAGATAAAGAATTTTATGGCATTTCTATACCTTTAGGAGCTACTATCAACATGGCAGGAGCAGCAGTTACTATAGCTATTTTAAGTCTTACTGCAGCCAATACCGTTGGTATAGAAATCAGTCTTTTACAAGCCTTTTTATTAAGCATTATTGCCACCTTTGCAGCTTGTGGGGCTAGCGGAGTTGCGGGCGGATCTTTACTGCTTATACCTTTGGCTTGTTCTTTATTTAATATAGACTATGATATTGCTATGAAGGTAGTTGCCATAGGTTTTATTATAGGGGTTATTCAAGATAGTGTTGAAACTGCTTTAAATAGTTCTACAGATGTTCTTTTTACAGCAATTTGTTCTAAAAATGAATTAAATTACAATATCAAATAA
>CAMP_40_1
ATGATTAAACTTTGTGTTTTTGACTTTGATGCTACTTTAATGGATGGTGAAACCATCGATATTTTAGCTACAGCGCATGGCAAGGGTAATCAAACAAGCGAAATTACCCGCCATGCTATGACTGGAGAACTTGATTTTTTCGAAAGTCTTCAAAAACGAGTAAGCTTTTTAAAAGGTATGTCTTATAAAAAAGTTTTAGAATTAAGTAGCACACTTCCACTAATGCGTGGAGCACATGAACTTATCCAATATTTAAAATCTAAAAATATACAAATTGTTATTTTTAGCGGTGGTTTTCATGAAGGCATAAATCCTGCTATGCAAAAACTTGGAATTAACCTCGGTTTTGCAAATTATCTGCATCATAAAAATGACATTTTAACAGGGCTAGTTGGTGGGGAAATGATGTTTTCAAATTCAAAAGGCTTAATGCTACAACGATTAAAAAGCTTTTTAAATTTGAAAACAGATGAAGTGATGTGTGTTGGCGATGGGGCAAATGATTTGGCAATGTTTAACGAAAGTGGATTAAAGATTGCATTTTGTGCTAAAGAAATTTTACGTTCTCAAGCTGATATTTGCATAGATATAAAAGACTTAAAAGAAATAATAAAGGTAATATAA
>CAMP_41_1
ATGAATTCAAAGAAAGACGAAGAAATGCTAAAAGAGCCGCCTAAAGCTTATGCACAAATGCTAAAGAAAGAGCAAGATGAGCTTGTGCTTTCTTACATGCCAGCTCTGCGTGCTATGGCTTTTAGACTAAAAGAACGCTTGCCTTCAAGTATAGATGTTAATGATCTTATTAGCATAGGCGTTGAAGAAATGATAAAGCTTTCACGCCGTTACGATAAAGAACAAAATGATAACTTCTGGGGTTTTGCAAGAAAAAGAGTTAACGGCTCTATGCTTGATTATCTTAGAAGTCTTGATGTAATGAGTCGAAATAATCGTAAAATTATTAAAGATATTGATGCAATCATGGATGAATATTTTTTAGAACATGAATGCGAACCTGATGATGAGTATCTAGCCAAAAAACTTGATTTAGATGTAGAAAAAATCAAAGAAGTAAGAACAGCTCATGCTATTAGCTATACCCTGCCCATTGATGAGCAAATCGAACTTTATAATGAAGACAATACTTTAGAAAAAATTGAAAAAGAAGAACTTTTAGAAAAAATTCACGAAGTGCTAGATGATCTTAAAGAGCGCGATCAGTTAATTATTCAGCTTTATTATTATGAAGAATTAAGCCTAAAAGAAATCAGTGAAATTTTACAAATCAGTGAAAGCAGAATTTCACAAATTCACAAAAAACTTCTTAAAAAACTTAGAGAAAGGCTAGTGTAA
>CAMP_42_1
ATGGCAAAAAATGAAGGTTATATTTGTGTTTTTGATTGTGAGAGTGTGCCAGATGTTGAGCTTATCCGCAAAACTTTGGGTTTTGAAGGAAGTGATTTAGAGGTAAGTTTAAAAGCACTTCAGTGGCAAAAAGAACAAAGTGGGAGTGAGTTTTTGCCTTTGCCTTATCATAAAATTATCAGTATTTGTGCGGTTTTAAGTGATAATTTTGGAAAATTTATCAAAGTGAATAAAATTGATGGACAAAATGAAAAAGAAATGATTGAGAATTTTTTCAATTTTATAGAAAATTATGAGCCAAAATTAGTCAGTTTTAATGGTAAAAATTTCGATATGCCTGTTCTTGTTTTAAGGGCTTTAAAATACAATTTAAAAGCAGCAACTTATTTGGATACTCAAAGTGATAAATGGAATAATTATAAAACAAGATTTTCAGAATTAAAACATTGTGATTTATTAGAATCCTTAGGATCTAACGGGCGTGGAATAAAGCTTGATACACTTTGTTCTATGGTGGGTTTGCCAGGAAAATATGATGTGCATGGCGATGAGGTAATGAAACTTTTTTATGAAAATAAACTTGAAAAAATCCACGAATATTGTGAAAGTGATGTTTTAAACACCTATATGCTTTTTTTAAAATATGAACTTATTAAAGCTAATGTTGATGAAGAAGATTATGTTGGTTTTCTTTCTTATATGAGAGATTTCTTGTGTGCAAAAAAATCAGATCGTTCTTATACAGAAGTTTTTGCAAAAGCTTGTGAGAGTGAAATTTCAAAAGTTCGATCTTAA
>CAMP_43_1
ATGTTAGAATGGGATTTAAGTGCTTTATTTCACGATAAAGAAGCATTGCAAAATTTTACACAAGACCAAATCCAACAAAGTTTAAATTTTAAAAAAAACTATGAAAATAAACTTTATACATTAAATGCTAATGAGTTTTTACAAGCTTTAAAAGATTATGAAAATTTAAATCAAGCCCTTGGCAAAATCATGACTTATGCTTATTTGCTTTTTGCTAAAAACACTCAAAATGGTTCTTTTTATGCACAATACGAAGAAGAATGCAAAAAAATAGAAGAAAATTTACTCTTTTTCGAGCTTGAATTTTGCGAGTTAGCTCCTGAGAAAAGTCGAGAATTTACAACTTTTTGCAAAGATTATGATTTTTATCTTTCTAATTTATTGCAAAACAAACGCTATAATCTTAGCAAAAACGAAGAACGCATTATGCTTTATCTTTCCAATACAGGTGCAAATGCTTTTAGTAGACTTTTTGATGAAAGTATGAGTGCTTTAAAAATCCCTTTTGAAGGTAAAAAACTTAGCGAAGAAGAAATTCTAAGCAAAATGTATGATGAAAATAGAAAGATACGCAAAAAAGCTGCTAAAAAATTCAGTAAAGTCTTACAAAAAAATAGCAGACTTTTAAGTTTTATTATCAATATGATAAAAACAGAAAGAAAAAATATAAGCTTATTAAGAGGTTATGAAAATGCTGAAATTTCAAGACATATCAGCAATCAAATTTCACAAAAAAGCGTTGATTCTTTGATAGCAAGTGCGCAAAAACATTTTAACTTAGTATCGCAATTTTACAAAAGAAAAAAACAAATTTTAGGCTATGATGAGCTTAAAGACTATGACAGATATGCACCCATAGGAAAAGAAGCAAGTTTTGATTTTAAAACAAGTAAAAATATTGTTTTAGAGGCATTTCAAGCTTTTTCTCCTCAATTTTATGATATAGCAAAAAATGCTTTTGATCAAGGTTGGATTGATGTTTATCCGCAAGAAAATAAACAAGGGGGTGCTTTTTCGCATTCTGCAACTTCTGATGCACATCCTTTTGTTTTATTAAACCACACCAATAAAAGACGCGATCTTTTTACACTTGCACATGAATTAGGACACACTATCCATCAAAAACTTTCTTATAATGTAAGCTATTTAAATCAAAATACACCTTTAACCACCGCAGAAACAGCTTCAGTTTTTGCTGAAATGCTCGTATTTGATTTTATTAAAGATAAGTTAAAAAAAGAAGAACTCTTATCTTTATATGCAAATAAAATCGAAGATATTTTTGCAACTTTTTATAGACAAATTAATTTTACTTGTTTTGAAAGACGCTTACATGCTCAAGAAAATGAACTTAGCACTGAAGAAATCAATAAAATTTGGATGGAAGAATCTCAAAAGATGTTTCAAGACAGCGTAAAACTTACAAAAAATTATGCTTCTTGGTGGAGTTATATTCCTCATTTTATCCATTCTCCTTTTTACTGCTATGCTTATGCTTATGCACAACTTTTAGTTTTAGCTCTTTATGGACTTTACAAAAGTAAAAAATGTGAAAATTTTAAAGAACTTTATATCAAAATGCTTTCTTTAGGTGGAAGCGTGAGTCCAAAAGAACTAGTAGGAATGTTTGGATTTGATATAGAAGATGAAAATTTTTGGGAAATAGGCATAAAAGAAATTCAAAAACTCATCAATGAATTCATGGAGTTACAATCATGCTAG
>CAMP_44_1
ATGAATTTTGCAGATATTTTTTCAAAAATAAGAAGACAACAACCTAGCGTTAAAGAAGCGCCAAATCACTGGGTAAAGTGCCAAAGTTGTCATGCTTTGATGTATTATAAAGAAATAGAATCTTGTTTTAATGTTTGTCCTAAATGCAATTATCACATGAGAATTTCAGCTGATGAACGTATTAAACTTTTAAGCGATGAAGGCAGTTTTATTGAGTATGATGCAAATTTAGAAGCTATAGATCCTTTAAAATTTGTTGATAGCAAATCCTATAAAAAACGCCTTAGCGAAGGTGAAAGTAAAACAGGTAGAAAAAGTTCTGTCATCAGTGGAGAATGTGAAATCAATGGTTTAAAAACCCAACTTGTTGTATTTGATTTTTCTTTTATGGGCGGATCTTTAGGTTCTGTTGAAGGAGAAAAAATTGTTAGAGCTATACAAAGAGCTATCACAAGCAAAACTTCTCTTGTCATCGTAAGTGCAAGCGGTGGAGCTAGAATGCAAGAAAGTACTTATTCTTTGATGCAAATGAGCAAAACTAGTGCTGCACTTAAACTTCTTAGCAAAGAAAAACTTCCTTATATTAGCATTTTAACCGATCCTACTATGGGTGGAGTAAGTGCTTCTTTTGCTTGGCTTGGAGATTTAATCATCGCTGAACCTGAAGCTTTAGTAGGTTTTGCTGGCGCAAGAGTTATTAAACAAACTATAGGAGCAGATTTACCTGAAGGTTTTCAAAAAGCAGAGTTCTTGTTAGAACATGGACTTATAGATGCCATAGTTGAAAGAGGAGAACAAAAACAATATCTTAGCGATGTACTAAAATTTTTTAGTGGAAAATAA
>CAMP_45_1
ATGAAAAGAAATTTAGAAATCAAAGAACTTTTTTTAAAACATTTTGACAAGCCTGTAACAGAGCTTAAATTTTCAAATTTATATGAGCTTTTAGTCTGCGTAATGCTTTCAGCCCAATGCACTGATAAAAGAGTTAATCTCATCACTCCTGATCTTTTTAAAGCTTATCCTGATATTAAATCCCTTGCAAATGCAAATTTATCAAGTCTTAAAACCTATATACAAACTTGTTCATTTTTTAATAATAAAGCACAAAATCTTATAAAAATGGCAAAAGCAGTTTGTGAAAATTTTGACGGAGAAATTCCTCTTGATGAACAAAATTTAAAATCCTTAGCAGGCGTAGGACAAAAAACCGCTCATGTAGTTTTAATAGAATGGTGCGGAGCAAATTTCATGGCTGTAGATACTCATGTTTTTAGAGTTTCTCACCGCTTAGGACTTAGCAAAGCAAAAACTCCAGAAGCTACAGAAGAAGATTTAACACGCACATTTAAAGATAATCTTAACTATCTTCATCAAGCCATGGTTCTTTTTGGACGTTACACCTGTAAAGCTAAAAAACCTTTATGTAAAGAATGCTTTTTAAATCATCTTTGCAAAAGTAAAGATAAGGAACTTAAATGA
>CAMP_46_1
ATGATGAAAAAAGTGTATTTTTACGCCACATGCTTAGGAAGTACTGCTATGCAACAAAGCGTTTTAAATGCGATAAAACTTTTAAGGCGTGAGGGTATTGAAGTGATTTTCAAAAAAAATCAAACCTGTTGCGCCCAACCTTCTTTTAACTCAGGTTATTTCGATGAAAGTCGTGAGATCGCTTTATATAATGTAGATTTATTTGATAAAGATTATCCCATCGTTGTACCCAGTGGTTCTTGTGCGGGTATGATGAGTCATGACTATAAAGAGCTTTTTAAAAACAGACCTGAATTTTCCAAAATAAAAACTTTTAGCTCTAGAGTGATAGAACTTTCACAATACCTTGATGAAGTTTTAAAAGTAGATTATGAAGATAAAGGTGTACCTATAAAAGTAACTTGGCATTCTAATTGCCATGCTTTAAGAGTGCAAAAAAGCATACAAGCGAGTAAAAATCTTATCAAAAAACTAAAAAACGTAGAATTAGTAGAACTTCAATACGAAGAAGAATGCTGTGGTTTTGGAGGAACCTTTTCAGTAAAAGAGCCTGAAATTTCAAATGCTATGGTAAGAAGCAAAATCAAAGATATACAAAATAGCGGTGCAAAATATCTCATCAGTGGTGATGGAGGTTGTCTTTTAAATATAGATGGCACAATGAAAAGAATGGGTTTGGATATAAAAGGCATACATTTATATGACTTTTTACTTAAACGCTTAGAAGGAGGGAGACTATGA
>CAMP_47_1
ATGAAAAAAATATTTTTAAGTGTTTTTTTGGTTTTGAGTTTAAATGCTCAAAATCTTGAAATAGATAAAATAAGAACAGATTTGTATTCTAAAAGTGGAGCAAATGTTCTTAAAAAAGTTGAAATTTCTTTGGAATTTGATGGGAATAATTTAAAAGAAAATGAAAATAAGTTAATTGATGCTGTAAATACAGTAATTTCAGGGTTTTTTTATGAAGATATTTTTACAGAAATTGGAAAAAATAATTTTAAAAAAACTTTAGAAAAATTTTTAGATAAGAAATATAAGATTAAACTAGATGATATATATATCATATCTTTAAGTGGAGTGGAAAAATTTGATTTAGAGGAGTTTAAACGCTTTTTAGAAAGTACTGAGGCTAAAGAGAAGGGTATGGGTAGCGAGGTAAAAAAAGCACTTGAAAACTTAGAAGTTCCTAAAACTCAAGTTCCTAGTGTTGAAAAGATCCCAACTCCTAGTGTTCCAAATTTAGAAGTCAAGCAAGTTGAACAGCTTTTCAAAGATCCAGATGAAGAAAATAAAAATGACAATGGAGAAATCAATATAGATAATTTAAATACACCTAAAATGACTCCAGATATAGAAGAAAAAATTAAAAGAGATTTAATCGCCAATCCTCCACAAATATTCAAAGAAAATAACGCAAGCAAGCCTTATCATTTGCCACAAACAGGCTATGATATAAAGCTTGATGAGAATTCAACGCAAAATTAG
>CAMP_48_1
ATGTCAAGGATAAAAATGCAAGAAAATTTACTTGAAAAACAATTTCTAAATCACCCTTTATACGCTAAAATTCAAGAACTTAAAGCTCTCAATCTTGCTTGTAATTTTTCTTTAGGCGATAGCGTGAATTTATCTACAAATTCTCAAGCCAAAGATGAAATCTTAGCTATAGCAAAAGAACTTAAACCATGGAGAAAAGGTCCTTTTAAAATAGACGATCTTTTCATCGATACAGAATGGCAAAGTTTTATTAAATTCAACATTCTAAAGCCTTTCATGAACGAAATTTCTCAAAAATGCGTTGCTGATATAGGCTGTAATAATGGTTATTATATGTTTAAAATGCTTGAATTTAATCCTGCAAAACTCATAGGTTTTGATCCTTCTATCAAATACCGTTTGCAATTTGAACTCATTAACGCTTTAGCTAAAACTCCTATAAAATACGAACTTTTAGGCGTAGAAGATCTTCCAAGCTATAGCTTGAAATTTGATGTGATTTTCTGTCTTGGGGTGATTTATCATAGAAGTGATCCTATAAAAATGCTAAAAGATTTAAAAGCAGGACTTAATAAAAATGGAGTTGTTTTTTTAGATACCATGTATATAGAAGATGAGAGAGAAATCGCTCTTGTGCCTAATAAAACTTATTCTAAAATTCCAAATATTTATTTTGTACCAAGCATTAGTGCATTAAAAAACTGGTGTGAAAGAGCAGGATTTAAAGAATTTGAAGTTTTGGCTACAAAAAAAACCGATGAAAACGAACAAAGAAAAACAGAATGGATAGACTCTTTTTCGCTGGAAAATTTCTTAGATCCAAAGGATAAAAATCTTACCATTGAAGGCTATGAAGCACCCAAAAGAGTTTATATACGCATTAAAATATAA
>CAMP_49_1
ATGAATAAAGACTTACTTCTTTCAAGCTATGATTACACTCTAGCTAATGAACTCATAGCCAACTATCCTACAAATCCAAAAGAAGATGCTAGGCTTTTGGTTTTTGATCGCAAAAACAAAGAAATTTTTCATACTACTTTTAAAAATTTACAAGACTTTTTACCCAACTGCGCGATTTTTTTCAATGATACCAAAGTTATTAAAGCAAGAATTTATGGCAATAAAGCAAGCGGAGGAAAAATAGAGCTTTTCTTGCATCAACCTTTTTTAAATTCTCACAATCCGCTTTTTCTAGCTCAAATTAAAGGGCGCATTAAAAAAGATGAAATCTTATATTTTAAAGAGGATTTAAAAGTACGCGTTGTAGAACTTTTAAATGATGGTCTTCGAAAAGTTCAATTTTTTCAAAATGATAAAACCTTAGACACCTCAAATCTTTACAACCTGCTTGACAAGATAGGACATATACCCTTGCCTCCTTATATTAAAAGAGAGGATGAAAAAAGTGATTTGAAAGATTATCAAAGTATCTTTGCAAAAAATTTAGGCGCAGTGGCTGCTCCGACTGCAAGTTTACATTTTAGTGAGACTATGCTTGAAAATTTAAGAAAAAAACACGAAATTTATCATTTAACCTTGCATGTAGGAGCTGGAACCTTTAAAAGCGTGGAATGTGAAAATATACAAGAGCATAAAATGCATAGCGAATTTTTTAATATTCCGCAGCAAGCATGTGAAATTATAGATTCTAAACAAGCTATTTTAGGCGTAGGAACAACGGTAACAAGAACCATAGAATATTATACAAGAACTAAAACAAAAAATGGTTTTTGTGATCTTTTTTTACACCCGCAAAATCCACCTATAAGACAAAATCATCTTTTAACCAATTTTCATTTACCAAAATCTACTCTTATCATGCTAGTTTCAGCTTTTATCGGTAGAGAACAGTGTTTAAAACTTTATGAACTCGCCATAAAAGAAAAATATCGCTTTTACTCTTATGGCGATGCGATGCTAATCTTGTGA
>CAMP_50_1
ATGGATCAAAGTTACGAATTCTTTTTAGCTTTACATCTTTATAGTCTTTATGCGAGCGGTTTTTTAATGCTTTTTTATCTTATACTAACACAAGGAAATTTTAAAACCGAATTCATTTTTATTCGCAGAATACGATTATTTTTACCAATTTATTATTTATTTTTAGCTTTGATTATTTTTACAGGTTGTTTGTTATCAGCAATGAAACAATTTCAAATGAATGTCAATATCTGGGTAATGATTTTTTCTTGGATCTTAATTTTTGCCTTAGCAATTTTTCACTTTGTTTGTTTTAAAAAAGCAAGAAGATTTAGAAAATATGCCACTTTTAGATGGATTAGTTGTTTGATTTTACCTTTTGAAATTTTTTTATTGTTTTTGCCTTTTTTAATAGAAAGATATCTATAA
>CAMP_51_1
ATGAAAATTTATCTCTTAAATGAAACTCCTTTTGAAGGGGTGGAAAATCTTATTTTAAATGAGATTGTTTTTTATGATTTTAGTGTGGATTTGAGTTTGTATGATGCTTTAATCTGCACTTCAAAAAATGCTTTAAAAGCTTTACAACATGCAAAAATCACTTTAAATTTCAAACTCAATTTATACGCTGTGGGACAAAGTACAGCTCAATACGCTAAAAATTTAGGTTTTAAAAAGATTAAAATTCCATCAAAGGCTTATGGAAAAGATCTTTTTCTTGAATTTAAAGAGGAGTTAAAAATGCAAAAATGTTTGTATCTAAGGGCTAAAAATATTGTTTCAACTTTAAATTTGGATCTTAAAAATGTAGGTGTGGATTTAGATGAAATGATTGTTTATGAAAATGTTTTTAAAAAAGGCGACAAAAAGCTTATCCATCCTGCTATTTTTATATTCACCTCTCCTTTAAGTGTAGAAAATTTTTTAAAATTTTACAGCTTAAAAGAAGAAGATAAGGTTGTAGTTATAGGGCAAAGCACAGCAAAGAAGCTTTTAAATTTTAAAAATCTTTATATATGCGAAAATCAAAGTCTTTTAAACTGTGTTAAGCTCGCTAAGACTTTGGTTTAA
>CAMP_52_1
ATGATATTTTACTCCTATGAAGAATTTAAAGAAGATGTAAAAATTCTTGCTAAAGAAATTAAAGAAGATTTTAACCCTGATGCACTTTTAGCTATAGCAAGAGGGGGGATGAGTTTAGGACACTCTTTAGCAGTGGCTTTAAAAACGCGTCAACTTTTTGCTTTAAACTCAATTCATTACGATAATACGAAAAAACTTGATACTATTGAAATTTTTAACATTCCCGATTTAAGCAAGCACAAAAAAATTCTACTCATTGATGATATAGTAGATAGTGGAGAAAGTTTAGCAGAAATAAAAAAAGTTTTGCTTGAAAAATTTCCTCATATAGAACTTAAAATTACAACCATTTTTTACAAAAAAACCGCTCTTTTAGAGCCTGATTTTAAAGTAAAAGAAGCTACTGAATGGGTGGATTTTTACTGGGATATAAATCTTGATTAA
>CAMP_53_1
ATGGAGTATAAAAGATTTAAAACCAGACAAATCAAAGTAGGAAATGTTTTAATAGGCGGTGATGCACCCATTTCAGTTCAATCTATGCTTTTTACTAAAACAAGAGATATAGAAGGTTCTTTAGAACAAATCAATCGTCTTTATTTTGCAGGAGCAAACATAGTGCGTTTGGCGTGCTTGGATATGGCTGATGCAAGGGCTTTAAAAGAGATTAAAGCTAAAAGTCCTCTACCTTTAATCGTAGATATTCATTTTAATCATAATTTGGCTGTATATTGTGCTGAATTTATCGATGGCGTGCGTATAAATCCTGGCAATATAGGCTCTAAAGAAAATATCAAAGAAGTGGTAAAAGCATGTAAAGAACGGGGTATCCCTATACGTATCGGTGTAAATCACGGCTCCATAGAAAAACAATTTAGCGATAAATTTGGCTATGGTGTCGATGCTATGCTAGAAAGTGCGATGTATAATATCAAGCTTTTAGAGGATTTAGACTTTTTTGATATTAAAATTTCCATGAAGACTTCAGATGCTCAAAAAACTATAGAAGCTTATGAGAGATTAAGACCGCTTTGTGATTATCCTTTTCACTTAGGGGTAACTGAAGCAGGAACTAAATTTCATAGCACTGTAAAAAGTTCTATAGCTTTAGGAAATTTACTTCTTAAAGGTATAGGCGATACTATGCGTGTTTCTATGACTGGCGAACTTGAAGAAGAAATTCGTGTAGCAAGGGCGATTTTACAAGATAGCGGAGTGCAAAAAAGCGGAGTAAATATTATTTCATGTCCAACTTGCGGTAGGATTCAAAGTGATTTGTTAAGTGCGATTAAAATCGTAGAGGAAAAAACCAAGCATATAAAAGAACCTTTAAACATCAGTGTCATGGGTTGTGTGGTAAATGCTTTAGGCGAAGCTAAGGGCGCTGATGTGGCTATAGCCTTTGGGAAAAATCAAGGACTTGTCATAAGACATGGTGAAGTTGTAGCTAAATTAAAAGAAAGTGAACTTGTAGATAGATTTTTAGCTGAAGTTGAAGATGAGGTTAAAAGTAGGGTTGTAAAAGAATAA
>CAMP_54_1
ATGCAAGAATATAAAAAAAATAGGGTTTCAAAAGTTGCCTTTGCCTACTGCATGGCACTTTTGTTTATGATTATTTTTATCAGCTCTACTTTTTTTCTTACATCAAAACGTCATATACCTAACACTGAAAAAGATCAATACGCTCTTGCTCTAAGAGGATCGATTATAACCAAAGATAATTTTACTATCACAAGTTCTAAACAAATTTATCGTGCTGAAATTGATCTTAGAAGCATTAACAAAGATAAATTTGATCTATTTTTAAAGCTTTTTCAAATTTATAGTGGGATAAGTAACGATCAAGTAGCAGATATTAAAAAAAGAATGCAAAATCAAAAAAAACGCTCTTATAATTTTGTTCTTTTACAAAACTTAGACTCCAAGCAAGCAAGCTACCTTAAAGATCTTGCTAAAAAACTTTATATACAAGGTTTTTTCAAAGCTTTTACAAATAACTCAGGAAGAGTTGAAACAAGAGGATTAAATATCATCGAACATGAAGAAGATAGAATTTACATGTCAAAAGATTCTTTTACTCCTATTATCGGTTATACTAAAATGATATTAGATCCAGAAAGTGGAATTTTAAAAAATATAGGAGTTAAAGGTTTAGAAAAATACTACGATGCATGTCTAAGCCCTGTTCAAAATGAAAAAATTCAAGGACTTAAAGATATAGGTGGAAATATTATTTTAAATCTAAATTCACTACAACAAAAAAAGATCAATGGTTGTGATTTATATTTAAATCTTTCTTTAAAACTGCAAAAAAGTATAGAGAAAGCTATAGATCAAAGAAATGAGGATTTAAAAGCCAATGAAATCATCGTTGGGGTAATGGAAAGTAAAACAGGAAGAATTTTAGCTCTAGCAAGCTCAAGGCGTTATGACCCACAAAATCGCGGAAAGGATCTATCAGTTCTTAATGCAAGCGCTATAGAATACGGCTATGAAGCAGGTTCTGTTATCAAACCTTTTATCTTTACAACAGCCTTAAGACTTGGTAAAATAAAAATGGATGAAGTGATTAATACTTATGGCGGTTCTTACAAGCTAGGACGTTTCACCATCAAAGACGATCACAAAATGGACAAAATGACTATGGAGGAAGTTATAAGATATTCTTCAAATATAGGCATGATACAAATTGCTAAAAGGCTTAACAATATAGAAATCGTATCAGGACTTAAAATATTTAAATTTGGCGAAAAAAGTGGTATTGATCTACCCTATGAACAAAAAGGAGAAATTCCAAATCCTAAGCGCTTAAGAGATATAGAAAAATCTGTTTTAAGTTATGGTTATGGACTTAAAACAACCTTTATACAACTCCTTGCAGCTTATAATGTTTTCAACAATGATGGGTTTTATATCACACCACGTTTAGCTGAAAAATTCTATCAAAATGGACGCTTTACAAATCTTGATGATGATGTAAAAAAAGAAAAAATTCTTTCTAGCGAAGCCGCTAAAACGATGCAAAATGTTCTTATAAATGTTATAGAAAAAGGAACAGGAAAAAAGGCAATTACACAAGGTATTATTGCAGGAGGTAAAACAGGAACGGCAAGAATAGCCGAAAGACAAGGTTACACCTCAAATCGCTACAATGCATCCTTTTTTGGTTTTGCAAATGATTTAAATCACGCCTATACCATAGGAGTTCTCGTAAGACATCCTACTAAACCTTATAGTTATTATGCTGCACAAAGTGCTTTGCCTATGTTTAAAGATGTTGTTGATATTTTAATCAATGAAGAATTTCTAACGCCTATACAAGACAATAACCAAACTAGCACAAACAACTAG
>CAMP_55_1
ATGATAATTACTAAAAGTTGGTTGAATGATTGGTTAGAACTTGAAGAAATAAGTTCAGATAAAATAGCTAAAACTTTAAACTCTATAGGTATAGAAGTTGATAGGGTTGGCGCTTTAAAGGCTCCAGATAAAGTTGTTGTAGGCTATGTTAAGGAAAAAATTAAACATGAAAATTCAGATAAATTAAGCATTTGTCAAGTTGATATCGGAAGTGAAACCTTGCAAATTGTCTGCGGTGCTGCGAATGTTGATGCAGGACAATTTGTAGCTGTTGCAACTAAAGGTGCTATCATGTCAAACGGTATGGAAATAAAAGAAGCAAAATTGCGAGGAGTGGATTCTTGTGGTATGCTTTGTTCTAGTTTAGAACTGGGTTTTGAAAAAATCAATGAAGGAATTATGCTTTTAGATGAGAGTATAGGGAAATTAGAACTTGGGAGACCTTTAAATACTTATGAAATTTTTAATGATGAGCTAATAGAAGTGGAACTTACTCCTAATAGGGGTGATTGTTTAAGTATTTATGGTATAGCTCGTGATTTAGCCGCAGCTTTAAATTTAAATTTAAAAGAACCAAAACCATTTAAAGAAAGTGAAAATGTTTTAGGTATCGGTAGAATTTTGCGCTTAGCAGCTGAGAAAGAACTTAATGGACTTTATAATTATCGAGCCATAGGGCTAAAAGAAGAAATTCAAACAAATTTATTGCTTAGTTTAAGACTTGCTCAAATTGAAGGTTTGGGAAAAAATTCCATAGAAAATTTATTAAATTATGCAACGCATTCAACTGGTGTTCTTTTTAATGCTTATGATTTAAGTAGTTTTTCTGAAAAAGATGAAGAATTTACCATTAATTTAAGCAAGCAAGTGCATGGAGAAACAAAAGTATCTTACAAAGATAAACTTTTAAGCTTTAGCGGAATTTTCCAAAATAATGAAAGTAGATGTAAAGATGATTCTAAAATAATTATTATTGAGGCTAATTATACCGATCCATTGGTAATTGCAGATGCTAAAATATATCATAAAGATCAAGATGAAAAAATGCTTTATAGAAGTTTTAGGGGAAGTGAACCTAAATTAAATTTAGGAATGGATTTTTTGCTTGGTATTTTTGAGCAGATTCCAAATCTTGTTATTTATAGTTCTTCTCAACAAATTTTAACTGACAAAGAATTACCAATCATACCAATAAGTATTGAAGGTATTAGCGATATAATAGGACAAAATGTTGATAAAGATGAAGTATTAAAAATATTAAAGAAATTAGGTTTTGAGCTCATACTTTCAGGTGAAGGGCTTATAAATGTTAAAGCACCTTTACATCGTCCTGATATTAAAAATTTATCAGATATTTGCGAGGAAGTTGTAAGAATTATAGGTATTGATAATATTGCTTCCAAGGGTTTAGAATTTATAGAAAAAAATCGTTTAAATTCTGCATATAAAAATTATATTGAGTTTTTAAATTTAAGAAAAAGAGCAGTAGCTAGTGGTTATTTTGAAAGCTTACATTATGTTTTGGATAATGGAGAAGAACTTAAAAGATTAGGTTTTGACTCTGTTAAATTAAAACTAATCAATCCAATTACAGCAGAACTTAATACTTTAAGAACAACCCTTTTAAATCATTTGTTAAATGCAGCAAGTTTAAATGCAAAAAATTCTAAAAAAATTATTAAACTTTTTGAATTAGGGGCTGTTTTCAATGTTAATAATCAAGAATTAAATCGTATTGCATTTATCCATTCTGGCTTAAAAGAAGAAGCTAAAATTTCCAACAAGGCCAAACCTGAATCGGTGCAATTTTATGATTTTCTTTTAGATATTAAAAATATTATAGGTGATTTTAAACTAAAATCATCAAAATATAATATTTTAAGCCCTTATGAACAAGCAGATATTTATCTATCGGATATTAAAGTAGGTTTTATAGGCCGTTTGCATTTAAAAATAGAAAATGAGAGAGATTTACCAAAAACATATATTTGCGAACTTGATTTAGATTTAATCAGGCAAGATTTTAAAATAGCTAAGCCTTACTCCAAATTCCCAGCTATCACTAGAGATCTTAGCGTGTTAATACCTAAAGGTTTTGAATACAATCAGATTAAAAATTGTATCGAAGAATTGAATTTAGAAATACTTGAAAATTTTCGTTTAGTTGATATTTATAGTGATGAAAACCTTAAAGAATTTTATAGCATTACTATAAGTTTTTCTTTTAGGGATATAAATAAAACTCTAGAAGATAATCAAGTGAATGAATGTATGGATAAAATTTTAAATACTCTTAAAAATTTGGGTCTTGATTTAAGATGA
>CAMP_56_1
ATGGCTGCTAAAATTTTACTTTTAGAAGATGATTTGAGCTTGAGTGAGATCATTGAAGAGTTTTTAAACGATGAGGGATATGAAGTATTTTTATGCGATAATGCGCAAGAAGCTTTAGATATGGCTTATGAAAGATATTTTGATCTTTGGATTTTAGATGTAAAAGTTCCTTTAGGAGATGGATTTTCATTACTTAAAGAATTAAGAAAAAGCGGAAAGCAAACTCCAGCAATTTTCATGACTTCTTTAAACACAACAAATGATTTAAAACAAGGCTTTGACGCAGGTTGTGATGATTATATAAAAAAACCTTTTGAACTTGCCGAGTTATCTATCAGGGTTAAAGCTTTGCTTAAAAGAGCTTTTTCACATAAAAATGAAGATTTTGAAGATTTAGGAGATGGATTTAGATTTGAATTTACTACACAAATTCTTTACCATAATAATAAAGCCTTGACTTTACCGAGTAAAGAAATTAAGCTTTTGTCTTTATTACTTAAAAATAAAAACAACTTTTTAAGTACAGAGAGAATTTTTGAAGAACTCTGGGATTATGATGAGGAGCCTAGTGAGCTAAGTTTAAGGGCTTATGTGAAAAATTTACGTAAAATTTTAGGAAAAGAAAAAATTATAAATCAAAGAGGCAGGGGATATTGCTATGGCTAA
>CAMP_57_1
ATGCCACAACTTTCTATCATAATCCCGCTTTTTAATTCTTGCAATTTTATCTCAAGAGCTTTGCAAAGTTGTATAAATCAGACTTTAAAAGATATTGAAATTTTGATTATCGATGATAAAAGTAAAGATAATAGTTTAAATATGGTTTTAGAATTTGCTAAAAAAGATCCAAGGATAAAAATCTTTCAAAATGAAGAAAATTTGGGCACTTTTGCAAGTAGAAATTTGGGAGTTTTGCATTCTAGTTCTGATTTTATAATGTTTTTAGATAGTGATGATTTTTTAACTCTTGATGCTTGTAAAATAGCGCTTAAAGAGATGAAAAAAGGTTTTGATTTGCTTTGCTTTGATGCTTTTGTACATAGGGTAAAAACCAAGCAATTTTATCGTTTTAAACAAGATGAGTTTTTTAATCAAAAAGAATTTTTAGAATTTCTAAGCAAACAAAGGCATTTTTGCTGGTCGGTTTGGGCTAAGTGTTTTAGAAAAGATATTATCTTAAAAAGTTTTGAAAAAATTAAAATAGATGAGCGTTTGAGTTATGGCGAAGATGTGCTTTTTTGTTATGTTTATTTTATGTTTTGTGAGAAAATAGCTGTTTTTAAAACTTGCATTTATCATTATGAATTTAATCCAAATGGAAGATATGAAAACAAAAATAAAGAAATTTTATGGCAGAATTATCAAGATAAAAAGAAAAGCAATGAACTTGTAAAAAAGCTTTGTTTAAACTTTAAAAATAATGATTTTCATAAGAAGTTGTTTGAGGTTTTAGAGAAAGAAGAATTTGATTTACAAAGAAGGGTTGATGAAGCAAGAAATTAG
>CAMP_58_1
ATGAAAAAAGTTTTATTTTATGTGTTACCGTTTGCATTTTTTGGTTGTTCTGCAACGGTTGATCCGCAAATTTCAATGAAACCACCTGCTTATGTAGAAGAACTTGCACCAAAACAAAGCAATAATGTAGAAAGTGCACCAGGATCGCTTTTTGGCAAAGGGGATAATCCTTTATTTTCAGATAAAAAAGCTATGAATGTAAATGATTTAGTTACAGTTGTTATACAAGAAAGTACCACTCAAAGCACACAAGCTAATAAAGCAACAAGTAGAACTAATACCTCAAATTTAGGCGGAGGTGCTTTAACAGGAAGTTCAGGAGTGGTAGCTAATGCTCTTAATAAAGTCAATGCTTATTCTAATATAGGCTTTCAAACCAATAGTTCAAACAACTACACAGGAACAGGCTCGCAAAGCAGAAATGAAAGTTTCAATACTACAATTTCAACACGTGTAATTAAAATTTTATCAAATGGTAATTATTTTATCGAAGGTTCAAGAGAGCTTTTAATCAACGGAGAGAAGCAAATCATACAATTAAGCGGTGTTATTCGTCCTTATGACATCGGTCAAGACAATACTATAGATAGTAAATATATAGCAGATGCTAAAATTCTATATAAAACAGAAGGAGAAGTGGATAGAAGCACAAGAAAACCTTGGGGTAGTAAAGTTATAGAAGCGATATGGCCATTCTAA
>CAMP_59_1
ATGTTCTATAGCGAAATTTTGGCGGATTTTATTTTCAATCTTCAGTATGAAAATATCCCTAATACAGTTGTTCAAAGAGCTAAAGAGCTTATGCTTGATAGCCTTGGAACGGCTATAGCAGCGAGTAAGGAAGAATGCGTTTTAAATGCCTTTAAAGCTTTTGAAAATTTAAGCACAGAAAAAAATACCCCTGTATGGGTACATGATAAAAAATTAGATCCCATTTATGCAGCCATGCTAAATGGCATTGCTTCTCATGCACTTGATTTTGATGATACGCATACAGAAGCTATTTTGCACGCAAGTGCGATTTTAACTCCTCTTTGTTTAAGTTATGGTTTTCATGTTAGCAAAGATGCGAAAAAAATCATCAAAGCTTTTATAATAGGCTGGGAAATTGCAGCTAGAGTAGGCATTGCAAGCAAAGGCACTTTTCATAAGCGTGGTTTTCATACCACTGCTATTGCAGGAATTTTTGGAAGTGTGAGTGCAAGTGCAATCTTGCTGGATCTTAACAAAGAACAAATCATCAATGCTTTAGGACTTGCTGGAAGTTTTGCAAGTGGGATTAATGAGTTCTTATCCAATGGCTCTAATTCAAAAGTCTTACATATAGCAAATGCCATTAAAAATGGAATTTTAATCGCTAACTTTGCTAAAAATAACATGAGTGAACCTCTAAGCATTTTTAAAGGTAGGGATAATATCTTTAAATGTTTTGGTATAGAACAAGAATGCGATAAAACAGAACTTGATAAAGGCTTGGGTGAAATTTAGCAAAGTATGCAAGTTTCTATAAAGCCTTATCCAAGCTGCCATTTTGCTCATGGTCTTATTGATTGTGCCATAGCTTTAAAAAATGATGGCTTAAAAGCAGATGAAATCAAAAGCATTCGTTGTTTTGTAGATGAAGTTCCTATTTCTTTTATTTGCGATCCTTTAGAAGCAAAATACACTCCAAACAGTGCTTATGAGGCCAAATTTTCCATGCCTTTTTTAATGGCTCTAGGATTCTTTGATGGTAAAATCACTCTTGAATCTTATGAAAATTTAAAGCGTGAAGAAGTACTAGAATTTGCTAAAAAAATCAGTTACAAAAAAAGGAAATCTCAAGGCTTTCCAAAATATTTTCCAGGGCATTTAGAAGCCAGTTTGCAAGATGGACGCATAATCCAAAAAGATGTTTTTATCAATAAAGGTAATTTTGATAATCCACTAAGTTTTGAAGAATTAAAAGCTAAATTTTTAGCCAATGCACAAATTTACCTTGATAATACTAAAGCTAACAAAATTCTAGATCAAATCATCAATCTAGAAAATTTAAACCACTTTTCTTTTTAA
>CAMP_60_1
ATGAACTCAAAAACTAAACTTATTCATTGTGGCAGAGGCGATCAAGGTGCTGAAGTAAGATCAGTCAATCCTACACTTATGCGTGCATCAACCATACTTTTTAAAGATCACGCAACTTGGAAAAATACAGAGAATTAA
>CAMP_61_1
ATGAATTTCAAAAAATTTAAGTATTATTATGAAAAAGCCGAAAGGTTTTTTCATCCCTTGGTGGGACTTTCTAGTTATGATAAGTATTTAGAACACATGAAACAAAAACATCCAGGAAAAATTCCAAAAACCAGAGGGGAATTTTTCAAAGAATGTCTAGATAAAAAATATAATAGTGGCGGTTTAAATAAATGCTGA
>CAMP_62_1
ATGCAGATTGAAGAGATACAAAATTATCCAGCAAATTTACCAGTATTGGTTGAAGATGAATTATTTTTATATCCTTTTATGATAACTCCTATTTTTATTAACGATTCATCCAATATGAAAGCTTTAGATCTTGCGATTAAAAATGATAGCATGCTTTTTGTTGCACCTTCAAAGTTGGAAAATGGAAGAAATTTTGATGAAATTTATAATTGCGGAGTGATTGGGACTATCATGCGAAAAGTTCCTTTACCTGATGGAAGGGTGAAAATACTTTTTCAAGGATATGCTAAGGGTAAAATTATAGAGCAAATTTCTAATAAACCTTTAGAAGCCAAGATAGAACTTATAAAAGAAGACTTTTTAGAAGGAACTAAAAAAGAAGCGCTTCTTGAAGTTTTAAAAGAGAAGGTAAAAAATTTGGCAAATATTAGTCATTATTTTTCTCCAGATCTTTTAAGAACAATTGAAGAAGGTTTTGATGCGTCTAGGATTTGTGATTTGATTTTAAATACTGTGCGTATTAAAAAACAAGTTGCTTATGAGTTTTTTGTTTTAACAGATCTTGAGCAAAAATTAGTAAAATTAATAGATTTAATTGCCCAAGAAATAGAAGCCAATAAAATTCAAAAAGAAATTAAAAATAAAGTACATTCTCGTATTGATAAGGTAAATAAAGAATATTTTTTAAAAGAACAATTAAGACAAATTCAAAAAGAGCTTGGTTCTGACACACAAAAAGAAGATGAGGTTAGAGAGTATCAAAAGCGTCTGGAGCTAAAGAAGAAATTTATGCACGAAGACGCTTATAAAGAAATCAAAAAACAAATTGAAAAATTCGAACGCATTCATCAAGATAATTCCGAAGCATCGATGATTCAAACTTACATAGAAACAGCATTAGATATTCCTTTTGAAAAAATTTCTAAGAAAAAACTTGATATTAAAGAAGTTTCAAAACAGCTCAACCATGATCATTATGCATTAAATAAACCAAAAGAACGCATAGAAGAATATTTTGCAGTTAGGGAACTTTTAGAAAAAAGAAAAATAGCAGAAAAAGATGGTGCTAAAGTTATACTTTGTCTTTATGGACCTCCTGGCGTGGGTAAAACTTCACTGGCAAATTCTGTTTCAAAAGCTTTAAAAAGAGAGCTTATTCGCATAGCCTTAGGCGGACTTGAAGATGTTAATGAGCTACGTGGTCATCGTAGAACTTATATAGGCGCTATGCCTGGACGTATTACCCAAGGACTCATAGAGGCAAAACAAATTAATCCTGTAATTGTATTGGATGAAATTGATAAATTAAATCGCAGTTTTAGAGGCGATCCAAGTGCGGTGCTTTTAGAAATTTTAGATCCAGAGCAAAATTCTAAATTTAGGGATTATTATTTAAATTTTAATATTGATTTAAGTAAAGTCATTTTTATAGCAACGGCAAATGATATTAGCAATATTCCTGCACCTTTAAGAGATAGAATGGAATTTATAGAACTTAGCTCTTATACTCCAAGTGAAAAATTTCATATAATGAAAAAATATTTAATTCCAGATGAGCTTAAAAAACATGGCTTAAAATCCAATGAATTATCTATTGATGATGAAACTATAGAGTTAATCATTAGTGATTATACTCGTGAATCAGGAGTCAGAAATTTGCGTCGCAAAGTGGCAGAGTTGTGTCGTAAGAGTGCTAAAAAACTACTTTTAGAAAATATTAAAAAAGTCATTATTAATACAAAAAATTTGAATGAATTTTTAGATAAAAAAGTTTTTGAAATAGAAAAAAATAATGGAGAAAATCAAGTAGGTCAGGTTAATGGTTTGGCTTGGACAAGTGTAGGTGGAGATGTTTTAAAAGTAGAGGCTGTAAAAATTAAAGGTAAAGGAGAATTAACGCTCACGGGAAGTTTGGGTGATGTAATGAAAGAATCAGCTAGAATTGCTTTTAGCATGATAAAAGTTTTAATCGATGAAGGAAAAATAAAAATACCTAAAAAAATAATTATTGATCCTAAAGTTAATGTTTATGATAGTTATAATATTCATATACATGTGCCAGATGGAGCTACTCCAAAAGATGGCCCAAGTGCAGGTATTACGATAAGCACAGCTATTGCTTCTATTTTTAGTGATAAAAAGGTTAAAGCAGATGTTGCAATGACGGGTGAAATAGATTTAAAAGGAAAAGTTTTACCAATAGGCGGATTAAAAGAAAAATTAATTGCAGCTTATAAAGCAGATATAAAAACAGCTTTAATCCCAAGAAAAAATTACGAAAGAGATTTAAAAGATATTCCTAGTGAGGTTAGAGACAATATGGAAATCATTGCTGTTGATACTTTCAGTGATGTTTTAGAATATACTTTGGTTTAA
>CAMP_63_1
ATGTATAGGTATTTGTTATTTGTCTTAGCAGCCTTTTTTTTGGCAGCTTGTGGAAGTTCAAAAATCAATGTTGTTTATCCTGATTATACAAAATATAAAAGCAATGATTTTGATTTAAGGGTTATGAAGGCTTATAATTATGAGTATTATAAACAATACAAAGAAGCCAGAGATGAATTTTTAAGTCTTTATCAAGATTATAATAATACTAATTTTTTAGAAAATGCATTTTTACTTACTTTAGCAAACAATCTTGACAAGCAAGCAGAGTTAGATAATCTAGCAAAGCCTTATTTAAATCAAAATGACAATCTTAAGCGACTTAGTGCTCTTTATGCTTTAAATTCAAATGATATCAACAATGCTCAAAAACTTATGAAAGAGCTTTTAACAAAAAAGGATAGTGATCCTAGAAATTTAGAGCTTTACGGAGATATTTTGGTTAAAAAAAATGATTTAAAAAATGCTACAAAATACTATAGATCTGCTTATAATCAAGTGCAAAATGAAGAAATTTTATTTAAACTCATAGGAATTTATGCGATTTTGAATGATACTTTAAATATTAAAAATGTTTTAGAATTTTCAAGAAAAACCAATGGTTGTACTCTCAAAACTTGCGTCTTGCTTGCTAAAATTTATTTTGATGAAAAAAATATCGAAGCTTTAAAAAGTATATATAAAGAGCTTTATCAACTTACCAAAAATAAAAGTTTTGTATTGGCTTTAGTTGAGCTTTTAAATTCTCAAGGCAAAACAGAAGAAGCTTTAAAAATTTCTTTGCAGTATGATTTAGATGATGACATTAAACTCGCTTTGTATCAGAATTTAAAACGCTTTGATGATGCTAAAAAAATGAGTTTAGCTCTTTATCATAAAACAAAAAATAAAGAATATCTTCTACGAGCGGCAGTTTTTGAATTTGAAGCTGCAAATGAAGCTAAAAAAATCACTCCAAAAGTAATTGATTCTGTAAAAGAAAAATTCGAACAGGCTATCGATAAAGATAGCAATGCTTTGTATTTAAACTACTATGGATATTTGCTTATAGATTATGATTTAGATGTTAAAAAAGGTATAGAGCTTGTGAAACTTGCCTTAGAAAAAGATCCACAGAATTTGTATTATTTAGATTCTTTAGCTTGGGGGTATTATAAACTAGGCGATTGTAAGCAAGCATGGGAAATTTTAAAACAAACATTAGATGATAAAGAATTTGCAAATTCTGATGAGAGCAAAGCTCATATAAAAGCGATAAAGGCGTGTATAAAACCATGA
>CAMP_64_1
ATGAAAATAATGATTTTGGGTAGTGGTGCAAGAGAATATTCTATTGCTTTAGCCTTAAGAAGAGTAGACAAAAATTTAGAGTTTTATTTTGCTCCTGGAAATGGCGCTACCGAAAGTCTTGGAACAAATTTAAACCTAAAAGATCCAGTAGTTTTAGCAACCTATGCAAAAGAAAAAGGTTTTGATCTTTGTATAGTAGGAAGTGAAAGTTTTTTAGCTGAAGGGGTTGTAGATATTTTTAAACAACAAGGACTTGCTATTTTTGGGCCAAGTAAAGCTGCTGCAATGCTTGAAACCTCAAAATCTTTTATGAAAAGCTTTCTTAAAAAATACCGTATCAAAACAGCCAAATTTTTAAACACAAATGACATTGAAAAAGCAAAAAATTTTATATATAGTTTAACCCCTCCTATAGTAGTAAAAGCCGATGGACTTTGCGCAGGAAAAGGTGTTATCATAGCTAAAACTCATGAAGAAGCCATAGAAGAAACAGCTAAAATGCTGAGCGGAGAAAGCTTTGGAGATGCTGGAAAACTCGTTGTAATTGAAGAATTTTTAGATGGTTATGAATTAAGCATTTTTGCAGTATGTGATGGCAATGATTTTGTTTTACTTCCTGCAGCACAAGATCACAAAAAATTACTCGATAATGATCAAGGGCCAAATACTGGTGGAATGGGTGCTTACGCTCCTAGCTCTTTGGCGAATGAAAGCTTGCTTAGAAAAGTTCAAAAAGATATTATTTTACCAACTTTAGCAGGTATGAAAAAAGAAGGAGCGGAATTTTGTGGTGTTTTATTTATAGGTGCTATGATCGTTGGAAATAAACCTTACGTATTAGAATTTAACGTTCGCTTTGGCGATCCTGAATGTGAAGTTTTAATGCCTTTAATCGAAGATCCTTTAGAGCTTATTTTAGCTGCTACTCAAAGACGCTTAAGACACTCAAAAATCAAAATCAAAAAAGAATTTGCAGTAGGGGTTGTATGCGCAAGTGAAAACTATCCTTACAAAAGTTCACCAAAAAGTGAAATTACTGTAAATAACATTCCAGAAAACTCTCATATTTCTTATGCTGGAGTAAGCCTAGAAGATGGCAAATTAATGGCTGATGGTGGAAGAGTTTTAGTTTGCGTTGGCACAGGAAAAAGTATAGAAGAAGCGCAAAAAAATGCTTATAAACTTTGTGATAATGTAAATTTCAAAGGAAAACAATACAGAAAAGACATCGCTCATCAGGTTCTGAAATGA
>CAMP_65_1
ATGTTTAATATAGTTTTAGTTCACCCTAGAATACCGCAAAATACAGGTAGTATAGGTAGAATGTGCTTTAATGCTGGTTTTAAACTTCATATTGTTAAACCAATTGTTTTTGATATTTCACAAAAGGCTGTTAGAAGGGCAGGACTTGATTACTGGGATAAATTAGAGCCTATTATTTGGGAGAATCTTGAAGAATTTTTGAATGAAAATATGATTTATAAAAATCGCTTTTTTTTCGCAACAACTAAGAGTCAAAAAGCTTATTTTGATGCAGAATTTCAAAAAAATGATTTCTTATTCTTTGGAAGTGAGAGTTATGGTTTGCCTATGGAATTAATGCAATTAAATTGGGAAAATGCTATAACTATACCTATGAAATCTTATGGAAGAAGTTTAAATTTAGCCACAAGCGTTGGTATAATCTCTTATGAAGCTTTAAGACAAAATTTTAGAAATTTTGCTTCTTAA
>CAMP_66_1
ATGACTTGTTTATATCCTGGGACTTTTGATCCTATTACCAACGGGCATTTAGATGTTATAAAACGGGCTTTAAAAATTTTTGATGAAGTCATCGTTGCCATAGCAAAAAGTGAACATAAAAAACCTTGCTATGATTTAGAAAAACGCAAAGAACTAGCCCTGCTCGCAACACAAAATTTAAAAAATGTTAAAATCATTGCTTTTGATAATTTACTTGTAGATTTAGCCAAAGAATTAAAAGTTAATACTATAATCCGTGGACTTAGAGCAGTGAGTGATTTTGAATACGAATTGCAAATTGGCTATGCAAATCACGCACTTTGGGAAGATATGGAAACCATTTATCTTATGCCAAGTCTAAAACATGCTTTTATTTCAAGTTCTATTGTGCGTTCTATAGTAGCACATGGGGGTGATGTAAGTTCTCTTGTTCCAAAAGAAATTCTACCTTTTTTAAAGGATCAATCTTGTATGTAG
>CAMP_67_1
ATGACAAAAGAAGAAATTAAAGAGTTAGTCAACCTTTTTGCTGAAGCAAATATTAGTAAAATTAAGATCAAAGAACAAGATGGTTTTGAAATAGAACTTGAAAGAGATATGTGCTGCGATGTTCCAGCTCCTGTTTGTCCTCCAGTTCCAGCTCCACAACCTATCAATGTAAGCGTTGTAAACGAAGCTCAACCTAGTCAAAGTGTAAAATCAAACAAACCAAGTATAAACAGCCCTATGGTAGGAACTTTCTATCAAGCTCCAAGTCCAGGTGCAGCACCTTTTGTAAAAGTAGGTAGTACGGTTAAAAAAGGCGATACTATAGCTATTATCGAAGCGATGAAAATCATGAATGAAATTGAAGCGGAATTTGATTGTAGGATCGCTGAAATTTTAGTTGCTGATGGTCAGCCTGTAGAATTTGGAATGCCTTTATTTGCGGTGGAGAAATTATAA
>CAMP_68_1
TTGAAAATTAAATTTTTAAATATTATTACTATTTTAAGCTTATCTTTAAATGCTGATATAATAATTTCTGCTGATAATTTACCGAATGTTTCTAAAGAATTTTTACAACATAATTTCAAAGCGCCTATAGGGATCGTGCAAAAAGACAAAAATTCCTATGAAGTCTATCTTAGCGATGGAACAGAGCTTGAATTTGATATAGATGGAGCTTGGAAGGAAATTGAAAATAAAGCCTTTCCTTTTGATCTAGATTTTTTACCTCAAAATTTAGCCAATATCATCAAAAACGAATTTCCAAATACAAAAGCTAGAGAAATTGAAAGAAAAATCAACCATTATAAGATTAAACTTGATAACGATATAAAAATTCTTATAGATTTTAATGGAACTATCTTATATAAAGAATTTGATGATTAA
>CAMP_69_1
ATGGAACTCTTAAGAGCGGAAAATTTAAGCCATAGTTTTGATTATCCGCTTTTTGAGGGTTTAAATCTTACTTTAAATACTAAAGATTGCATTGCTATTCAAGGGAGTAGCGGTTGTGGTAAATCTACTCTTTTGCATATACTTTCTTCTTTATTAATTCCAAAAAAAGGTGAAGTTTTTTTTAAAGGTTCTAATCTTTATCAGATGGATGAAAACGAAAGATTAAAAATTCGCCGCTATGATTTTGGTATTATTTTTCAGACACATTATCTTTTTAAAGGTTTTTCAGCTTTAGAAAATATCGAACTTGCTAGTGTTTTATCGGGTCAAGATTTAGATGAGAAAATTTTAAAAAGGTTAGGTATTAATACACTTTTGCATCAAAAAATAGGAAAGCTTAGCGGCGGACAACAACAGCGTGTGAGTATCGCACGTGTGCTTTGTAAAAAACCAAAGATTATTTTTGCTGATGAAGCAACTGGAAATTTGGATTTTGATAATGCTAAAAATGTTATCGAGCTTTTAATTTCCTATGTTAAAGAAAATGATGCAGCTTTATTTTTTGTAACTCACGATAGCAAGCTTGCAAGTTTTTGTGATAAAACTTATACTATAAACGCCAATGGAATTTGTTAA
>CAMP_70_1
ATGAATAGTATAATCATGATGATGATAGGAGTTTCTATCTTAGCATTTTTTATCATTTTGGCAACTTTGCTTTGGGGGATTAAAAATAAGCAATTTGATGATGATTATAAATTTACTACTTTAAATGATGATGAGGATTCTTTACGTGATGCTATAGAATTAGAAAGACGTAAAAAAGAAGCTTTGGATAAAAAAAGGCTTTCTTAA
>CAMP_71_1
ATGAAAATCAAAGATATAGAAATATTTTTAGATCTTTTAAACACTCAAAGTCCAACTCATACAGCCAACAATTTTTCCATAACTCAACCTAATGTTTCAATAGTAATTAAAAATTTAGAAAATAAATTTGATGGCATTTTATTTGAAAGACTTGGAAAAAAACTCTTACCTACACCAAAAGCTTTAGAACTAGGAAAAAATTGGTTAAAAATTATACAAGCCTACTACCAAAGCTTAGAAAAATTAAACGACGAAAGTATGCTCTTAGGGGAAATAAAAATAGCCTCAACTCAAAGCATTTCTGAACATTTTTTAGCTCCTATTTTATTTGATTTTAAGGCAGAATTTAAAAACATAGAAATTCGCTCTCAAACGCAGAATTCAAAAGAATGTTTAAATTTACTAAAAAACGGAAATATAGAATTTGCAATCATTGAAGCAGAACTTGATCCAGCTTTAGTGGAGTATGAAAATTTAGAAATAAATTTTTGGCAAGATGATGAACTTATAGTAGCTACAAGTGATAAAAAACTCAATGAAAAAGAATTTTATATCGATGAACTTTTGGAACAAAAGTGGATTTTAAGAGAAGTAGGCTCAGGCTTAAGGGATAAATTTTTAAACGAAATTGGTGCAAGCTCAAAAAAACTTAATATTTTTCTTGAACTTGATAGAATGGCTGCGATTAAAGAACTTGTTTTACAAAAAAAAGCAATCTCTATTTTTTCCAAAAAAAGCATAGAAAAAGAATTAAAAAATTCAACACTTTATGAAATTAAATTAAAAAATATCGACCTAAAGCGTAAATTTTATACCTTAAAAAGAAAAAATTATAATTTTAACAGAGCTTTAGAAAAATTTGAAAAAATATTCAAATCATAA
>CAMP_72_1
ATGAACGCCAAAACTCAAGAAGCTGAATTAGAAGAATTATTTCAAGAAAATGCAAAAGATTATATCACATATGAAAAATTGGTAAAATATCTTACAAAACAACCAAGTGCATCAACCACTAAAAAAGTGCAAGCATTAATGAAAAAACACAAAGTGCAACTTTTTTCAGCAGCTGAAATTGCACAAATGAAAAACATAGAAGATGCAAAAAGACTTCAAGAAGAAAAACAAAAACTCCAAGATACAAGCCTTGAGAACGAATTTGATTTAGCCAATGAAAACGATTTATTAGAATGGAGCAGATCAGACTCTCCTGTTCGTATGTATTTAAGAGAAATGGGACAAATTGCTTTATTAAACAAAGATGAAGAAATTGAAATTTCCAAAAAAATAGAACTTGGCGAAGATATTATCATTGATGCTTTTTGTTCTGTACCTTATTTGATAGATTTTATTTTAGATTATAAAGAACCTTTAATAAACAGAGAAAGAAGGGTAAAAGAACTATTTAAAAGCTTTGACGATGAAGAAAAAAGTGATGACAAACTTGATGAACTTGATATAGATGAAGATGAAGAAAACGAAACAGAATTAGAATCAGATGAAGAAAATACTAAAAAAAACAGCAAAAAAGAAGATGAAAGAACTTTAAAAGTTATAGAAAAATTTAAAGCTCTAGAAAAAGCTAAAAAAGATTGGCTAAAAACATCCAAAGACAAAGAAAGCGGAGATGAACTTTTAGATAAATTAAGCATTGCGTTCAAAAAAAATATTTTAAAAGAAAAATTAATGGATCTAGGCCCTACTTCAAAACTTATTAGCGAAATCGTAAAATCAATGGAAACTGCACTAAAAAGTGATGAAGAATTTGACAAAGAACTTAAGCGTTTAGAATACCGCTTACCTATGTTTTCTGATGAACTTAAAAAACGCCATGCAGATATTTTAAAAGATATTACAAAATTGAGCAAAGAAGAAATCACAGAGCGAGCTTTAGAAACAACCATGGTAAGCACTTATATGGAAATTAAAAAACTATTTCAAACTAAAGAAGCCAGTGAAAAAAGCTTTGATCTTGAAAAATCACGCTTAAAAGAAATTTTGGAGCAAATTAAACGCGGTAAAAAAATCTCTGATGAAGCAAAAGGAAGAATGGCAAAATCAAACTTGCGCCTTGTTGTAAGCATAGCTAAACGCTACACAAATCGTGGTCTGCCTTTCTTAGACCTTATCCAAGAAGGAAATATAGGTTTGATGAAAGCTGTGGATAAATTTGAATACAAAAGGGGTTATAAATTTTCCACTTATGCAACTTGGTGGATCAGGCAAGCTATTTCAAGGGCTATAGCTGATCAAGCAAGAACCATAAGAATTCCAATCCATATGATAGAAACCATCAATCAAATTAACAAAATTATCCGCGAACATCTACAAAAAGATGGAAAAGAACCTGATGTCAGTGTTATAGCTAAAGAAGTAGGTTTAAGCGTAGATAAGGTTAAACAAGTTATTAAAATCACAAAAGAACCAATTTCTCTTGAAGCTCCAATAGGAAATGAAGATGATGGTAAATTTGGAGATTTTGTTGAAGATAGAAATTCACTTTCTCCAATGGATCATATCTTAAAGGATGATTTAAAAGAACAAATTGATGAAGTTTTAGATCAATTAAACGATAGAGAAAAAGCGGTAATTCGTATGCGTTTTGGTTTAATGGATGATGAAAGTGATAGAACTTTAGAGGAAATTGGAAAGGAACTTAATGTCACTCGAGAAAGAGTGAGACAAATAGAAAGCTCAGCTATAAAAAAACTCAAACACCCTAAAGTAGGAAGAAAACTAAAAAATTATATAGAAGGTTGGAAGTAA
>CAMP_73_1
ATGCCAGTTAGCCCTTTAGGAAATATCAATTATATAAATCAGAATATGGCTTATCCAGCTACACAAGCAAGCAATGAGCTTGCAAAAGAAGGTTTTGCAGCTACGCTAAATATGGCTGAATTTAATGAAAAAGAAAAAACTTTAAACAAGCTTGAGAAAGTCAATGAGACTCATGAAATCAAAGAAGAGATCAAAGAAAAAGCCGAACAAGAAGAAAAAAAGAAAAAACACAATCAAGAAGCTAAAACCAGTGATGATGAGAAAAATGAAGAAGATGAGTCTAAAGATCCAAATTTTAAAGACGCACAAAGCATTCATCGCTTAGATATTAGTATATAA
>CAMP_74_1
ATGCTTTCTAAAGAAGTTGTAAAATTACTCAATGAACAAATAAACAAAGAAATGTATGCAGCAAACTTATATCTTAGTATGAGTTCTTGGTGCTATGAAAACAGTCTTGATGGAGCTGGAGCCTTCTTGTTTGCACATGCAAGCGAAGAAAGCGATCATGCTAAAAAGCTTATCACTTATCTTAATGAAACAGATTCTCATGTAGAGCTTCAAGAAGTAAAACAGCCTGAACAAAATTTCAAATCTTTACTTGATGTTTTTGAAAAAACCTATGAACATGAGCAATTTATCACAAAATCAATCAATACTTTAGTTGAACACATGCTAACACATAAAGACTATTCTACTTTTAATTTCTTACAATGGTATGTAAGCGAACAACACGAAGAAGAAGCACTTTTCCGCGGTATAGTTGACAAGATTAAGTTAATCGGAGAACACGGAAATGGACTTTATTTAGCTGATCAATACATCAAAAATATTGCATTAAGTAGAAAAAAATAA
>CAMP_75_1
ATGAAAAATGAAGTAAAAAAAGTAGTTTTAGCGTATTCTGGAGGGCTTGATACGAGCATTATTTTAAAATGGCTTCAAGATGAGTATAATTGTGAAGTTGTAACTTTTACAGCAGATATTGGTCAAGGCGAAGAACTCGAACCTGCGAGAAAAAAAGCCCTTTCTTTAGGCATAAAAGAAGAAAATATTTTCATTAAAGATTTAAGAGATGAATTTGTTAAAGATTATGTATTTCCTATGTTTAGAGCCAATGCAATTTATGAAGGAGAGTATCTTTTAGGAACAAGTATAGCAAGACCACTCATAGCAAAAACTCAAGCACAAATTGCCCTGCAAACAGGTGCTGATGCGGTAAGTCATGGCGCCACAGGCAAAGGAAATGATCAAGTGCGTTTTGAACTTGGTTATCTTGCTTTTAGTCCCGATTTAAAAATCATCGCTCCATGGCGTGAGTGGGATTTAAACAGTCGTGAAAAACTCCTTGCTTATGCGCAAAAACATGGCATTGATATTTCTAAGAAAAAAGGAAAATCCCCTTATTCTATGGACGCAAATTTACTTCATATTTCTTACGAAGGACTTGTTTTAGAAGATCCTGCACACGCACCTGAAGAAGATATGTGGAGATGGAGTAAAAGCCCAAAAGACGCTCCAAATGAAAGTGAAATTATAGAACTTGATTTCCAAAAAGGAGATTTAGTAGCGATAAATGGAGAAAAACTAAGTCCTGCAGGACTTTTAACCAAACTTAACGAACTAGGCTGCAAACACGGTATAGGACGCCTTGATATAGTAGAAAATCGCTATGTAGGCATGAAAAGCCGTGGTTGTTACGAAACTCCAGGCGGTACTATACTTTTAAAAGCACATAGAGCGCTTGAAAGCATCACGCTTGATAGAGAAGCAGCACACTTAAAAGATGAACTCATGCCAAAATACGCGAGTTTAATTTATAATGGCTATTGGTTCTCGCCTGAAAGAATGATGCTTCAAGCCTTAATCGATGAGTCTCAAATTCACGCCAATGGCAGAGTAAAGCTCGAGCTTTATAAAGGCAATGTGATGGTTATAGGACGCGAAAGTGCGAACGATAGCTTGTTTAACGCAGCTTATTGTACTTTTGAAGAAGATGAAGTGTATAATCAAAAAGACGCAGCAGGCTTTATCAAGCTTAATGCTTTGCGTTTTATCATCGCAGGAAAAAATGGAAGAAAATTTTAA
>CAMP_76_1
ATGATCAATAAAAATAAATTGTTTAGACAGGTTCATATCTATCTTAGTTTGTTCTTTTTGCCTTGTGCTTTGCTTTTTGCTTTAACGGGTATAGCGTATATTTTTGGTATTAATCAAGATGTGGGCTTAAAAGTTGAGCAGTATCAATTGTCAAAAGTTATAGAAAGTGGTAAAGAAAGAGAAGCTTTAATAGAGTATTTAAAAACAAATGGTTTAAAAGTACCATCTAATACAAATATAATTAAAAGTAAAGATAAAGGTATAACAATAGGTGGAACTCATTATAGTGCTAATATAACTCAAAATTCTACTAATGAATACAATATTACCTTAAAAACAAGATCTTTACTTGGAGATATGATTATGCTTCATAAAGATAAGGGTGCTTGGTATTTTTCTGTGCTTAGCGTAGGTTTTGGTATTACTTTATTTATGCTTTATATTTCAGGGCTTATGATTACTTTGTTTGCAAATAAAAAAGATAGAAGTAAACAATTTGCAGTTCTTGGAGTAGGGGTTGTTGTAACTTTGCTTTTGGCTTATCTTAGCCTTTGA
>CAMP_77_1
ATGGAAAAAACTTTATCTATAATTAAACCTGATGCTGTTAAAAAAGGTGTTATAGGAAAAATTTTAGATCGTTTTGAAAGCAATGGATTAAGAATCGCTGCAATGAAAAAAGTTCAACTTAGTAAAGAACAAGCTGAAAATTTTTATGCTGTTCATAAAGAAAGACCTTTTTTTAAAGACTTGGTTGAATTTATGATTAGCGGTCCTGTTGTTGTTTCTATACTAGAAGGAGAAGGTGCTGTATTGAAAAATAGAGATTTAATGGGAGCAACAAATCCTAAAGAAGCTAAAGCAGGAACAATTAGGGCTGATTTTGCTGAGAGTATTGACGCTAATGCTGTTCATGGAAGCGATAGCTTAGAAAATGCAAAAATAGAAATTGAATTTTTCTTTAAACCAAATGAAATTTGCTAA
>CAMP_78_1
ATGAAACATTTTTTAACTTTAAGAGATTTTTCTAAGGAGGAAATTTTAAGCCTTGTAAATCATGCTAGCGAGCTTAAAAAAGAGCCTAAAAAACTTTTACAAGATAAAACTTTAGCAATGATTTTTGAGAAAAACTCTACAAGAACAAGAATGGCATTTGAATTAGCCATAACAGAGCTTGGCGGAAAGGCTTTGTTTTTAAGCAGCAATGATTTACAACTTAGTCGTGGTGAGCCTGTAAAGGATACAGCTAGGGTGATAGGGGCGATGGTTGATTTTGTGATGATGAGGGTCAATAAACATGAAACTTTACTCGAATTTGCAAGATATTCTAAAGCTCCTGTGATCAATGCTTTAAGCGAGCTTTATCATCCTACTCAGGTTTTAGGGGATTTGTTTACTATCAAAGAATGGAATAAAATGCAAAATGGTATAGCAAAAGTTGCTTTTATCGGAGATAGTAATAATATGTGCAATTCTTGGCTTATTACGGCTGCGATTTTGGGCTTTGAAATTAGTATAGCTATGCCAAAAAACTATAAAATTAGCCCTGAAATTTGGGAATTTGCTATGAAACAGGCTTTGATTTCAGGAGCTAAAATTTCCTTAGGCTATGATAAATTTGAAGCCTTAAAGGATAAAGATGTAGTCATTACCGATACTTGGGTTTCCATGGGCGAAGAGAATGAAAAAGAACGCAAGATTAAAGAATTTGAAGGATTTATGATCGATGAAAAGGCTATGAGCGTTGCCAATAAAGACGCGATATTGCTTCATTGTTTGCCTGCTTATAGGGGTTATGAAGTGAGTGAAGAAATTTTTGAAAAACATGCAGATGTGATTTTTGAAGAAGCAAGAAATCGCCTTTATGTGGTAAAAGCCTTGCTTTGCTTTTTGGATAATCAGAGAGGAAGAGAATGA
>CAMP_79_1
ATGCAGATTAATCTTTTAAATGATTTTATAAAAGCCTATGAAAATACCTATAGCGTGAGTTTTGATGATAGTTTTAAAGGGCGTATTCAAGAGCTTTGCAAGGAACTTAACGAGCCTTTTATGCACGCAAGTTATGCTTTAGAAAATGAATTAAAAGAGCTTGTGTTTTCTTTGGATAAGAATGTTAATATCGCTATTATAGGGCAGTTTTCAAGTGGTAAATCAAGTTTGCTAAATTTGATCTTAGGGCGTGATTGTTTGCCTACGGGTGTTGTTCCTGTTACTTTTAAACCTACTTTTTTACGCTATGCAAAAGAATATTTTTTAAGAGTAGAATTTGAAGATGGAAGTGATATTATCACAAATATAGAAAAATTAGCCTTTTATACGGATCAAAGAAATGAAGTAAAACAAGCAAAAAGTTTGCATATTTTTGCACCCATTCCTTTACTTGAAAAAATCACTCTTGTAGATACTCCAGGTTTAAATGCAAATGAAAATGATACTTTAACAACTCTTGATGAACTTAAAAATATTCATGGGGCGATTTGGTTAAGTTTAATTGATAATGCAGGTAAAAAAAGTGAAGAAGATGCCATAAAAGCAAATTTAGAACTTTTAGGAGAAAATAGCATTTGTGTATTAAATCAAAAAGATAAATTAAGCGCAGAAGAGCTAGATAATGTTTTAAATTATGCAAAAAGTGTGTTTTTAAAATATTTTAATGAGCTTATTGCTATTTCTTGCAAAGAAGCTAAAGATGAGCAAAGCTATGAAAAATCTAATTTTCAATCTTTGCTTGATTTTTTAACTCAGCTAGATACAACAGTTTTAAAAGAAAAATTTGTTAAAAGAAAAATTTTAAATTTATGCGAAATTTTAGAAGATGAAAACCAACTTTTTGTAGGTATTTTTGATCGTTTATTAAATCAATTTCAAAGTTATGAAAAGCATTTACTTTTAGCGTATGAAAATTTTTTAAAAGAGATTGAAATTTTAAATCATCAGATTTTAGAACAGCTTAAAAGCATTAGCGAAAGAATTTCTAGTGAAATTTTTGCAAGTGTTAAGGAAAAAGATGCTTATTTTTACAAAGAAAGCAAAGGATTTTTAAAGAAAGATTTATACACAAGATATGATTATAAAGCGCCTTATATTTCAAGCGACGATGCTTTTTTGGCGATGTTTTATAATAGTGATGTGATGAGTAAAGAGTTTAAAAAAATCAAAAATGAACTTTATAAATCTTTTGAAGAAATCAAGATGAAATTAAAAGATTTTATAAACATACTTGAAAGAGAAATTTTGCTTTTTAAAGCAGAATTTTCAAACATACAAAAAGATCACATTTTCCAAAGTGATAAAAATTTTAGTGAATTAAGAGCTTTTTGCAATGCAAGTGATGAGTACTTTTTGAAAGATTTTAAGGAGCTTTTATTTAAAAGTATTTTAGAGCTTGATTTATTTTTTGAAAAATTAAATCTTAAGGCTTTTACAAATTATGAAAATGCTACGAAACTAAGCCTTGCATTTTTTAGTCGTAAAATCAATGAAAGTCGTGTTCTTTATGAGCTTGATAGTTCTGAATTTGTACTTTTTTATCCTAAAAAAAGTGAAATTTATGAAAGAGTTTTAAATGAATTAAATGTTTATGAGTTTGAAACTTTGCTTATTAATAAGCCTATTTTGACAAAAATTGCAAAAAATTTTTTAGAACAAAGTCAAAATTTAATCCAAGAAAAAAATAAATTTTTAGATCTTAAAAAAGCAGAGCTTCAAAAAAGAAGAGCACAGATTTTAAATGTTAGAGAAAGTATAAAGGAAGATTAA
>CAMP_80_1
ATGAGAATATTTTTAACTTTATTTTTATTTTTTAATTCATTATTTGCATTAAGTGAACTAGAAGAGGGTTTAAAACTTTACGAGGCAAATAAATTTGATAAAGCTTATGAAATTTTTAAAAGTCTTTGTGAAAAAGATATTTCTAAAGCTTGTTTTTCTTTAGCTTTTATGCATGAAAGTGCTAGGGGTGTGAGTAAGGATTTAAATCAAGCTTATAAATTTTATGATAAAGCTTGTAAATTGGGTTTAGCAAATGCGTGTTCTAATATGGCTTTGCTTTTGCAAAATCAAGGTTATGAAAATGAAGCTCTTTTGGCTTTTAATAAAGCTTGCACTTTAGGAGAATCATTAAGTTGTAATAATATAGCTTTATTTTATGAAAAAGAAAAAGATGGACAAATGGCCTCAAGTTTTTATAAAAGATCTTGTGATTTAAAAAATGCAAGAGCTTGTTATCAGTTAGGATCTTTATATGATAAAGGAGAGCTTGTTAAAGCAAGTGTAAAATCTGCTCTTGCTTTTTATTCTAAATCTTGCACTTTAGGTTTTGGTGAGGCTTGTTATTTGCTAGGACGCTATAATCAACTAGAAAAACAAGATCTAACAAAGGCAAAAAGATATTTTGGTATGGCTTGTGATCAAAAACATCAAGAAGCTTGTGCAGCTTATAAAGAACTTAATTCTAAAGATATAGAGCTTTATTAA
>CAMP_81_1
ATGAGTAGAAAATTGACAATAAAGGCATTTAAATACAATCCTTTAAGCAAAATTTCTAAACCACATTTTGTGACTTATGAGCTTGAAGAAACTCCTTTTATGACGGTTTTTGTATGTTTGACTTTGATCCGTGAAAAAATGGATGCAGATCTGAGTTTTGACTTTGTTTGTCGTGCAGGGATTTGCGGATCTTGTGCAATGATGATTAATGGAGTGCCAAAACTTGCTTGTAAAACTTTGACTAAAGATTATCCTGATGGAGTGATAGAGCTTATGCCTATGCCTGCATTTAGGCATATTAAAGATTTAAGCGTGAATACAGGCGAGTGGTTTGAAGACATGTGTAAGCGTGTTGAAAGCTGGGTGCATAATGAAAAAGAAACTGATATTTCTAAACTTGAAGAACGCATTGAGCCAGAAGTTGCGGATGAAACTTTTGAACTTGATCGTTGTATAGAGTGTGGAATTTGTGTAGCTTCTTGTGCAACTAAACTTATGCGCCCAAATTTCATAGCTGCTACAGGGCTTTTAAGAACAGCTAGATATTTACAAGATCCGCATGACCATAGAAGTGTGGAAGATTTTTATGAATTAGTAGGCGATGATGATGGTGTTTTTGGTTGTATGTCATTGCTTGCTTGTGAAGATAATTGCCCTAAAGAATTACCTTTACAAAGTAAAATCGCTTATATGAGAAGACAACTTGTCGCTCAAAGAAATAAATAA
>CAMP_82_1
GTGAAAGAATTATTCCAAAAAATTTGGCAAAATGAACTCCAATTTTTAAATTTTGATGCTAAATTTCAAGATAAAAGCAAACTTGATACAGCCGAGTGTGCGATTATTTTAAGTGTCAATAAAGACAATTATGAAAGATATTTTCTCTTAAAAGAATTTCAAGAGCTTTGCAAAAAAATTGATTTAAGAGTGGATATTTTTAGTATGCAAAATGCTCAAATTTGTATTTTAAATCTTTTTAAATCAGGTTTTATTTCAAAGCAAGATTTACTTAAGGCTCTAAAAATTTTAGAAAAAATTTCGAAAAATACCGAAATATTTGATTTTATTTTACAAGAAAAAGTTCAAAGTATAGATCAAAAAGCTTTATTTCAAAATGATTTTAAAGAATTAAACACCATTAATTTAGAGCTTCAAAAGCTAAGTTTTGATGAAAATTTAAAATCAAGACTTCAAAAAACTTTGGAAAAATTTCAAAATTTAGAGTTTAATATAGCCATCACTGGCGTGATGAATGCAGGAAAATCAAGTCTTTTAAATGCTCTTTTAAAAGAAGATTTTTTAGGGGTTTCAAACATACCTGAAACAGCTAATTTAACAGTATTAAGCTATGGTAAGAGTGAAGAAGCAAAGATATATTTTTGGGATAAAAAAGAATGGCAAAATATACTTGAAAGTTCGCACTTTAATGCAGATTTAAAAGAATTTATTGATAAGCTGGATAAGAGTGTAAATATAGAAGATTTTATTAAAGATAAACCTTTGATACAAAATATCGCACTTTGTGAGCTTAAAAATTTCAGTTCTGCTAAAAATAAAATTTCAGCTTTAATTAAAAAAATAGAAATTAAAAGTCATTTAGAATTTTTAAAAAATAATATTTCTATAGTTGATACTCCAGGGCTTGATGATGTTGTAGTTCAAAGAGAAATTGTTACAAATGAGTATCTTAGAGAAAGTGATTTTTTAATTCATTTAATGAATGCTTCTCAAAGCTTGACTCAAAAAGATGCAGACTTTTTGGTGCATTGTCTTTTAAATTCAAGGCTGAGTAAGTTTTTAATTGTTTTAACTAAAGCGGATTTGTTAAGCAAAAAGGATTTAGAAGAAGTCATTGTTTATACCAAGGAAAGCTTAAAATCAAGACTTGTGGATTTAGATGAAAATTTAGTGGAAAAGATTGATTTTTTATGTGTGAGCGCTAAAATGGCAAGTGATTTTTATAAAGGTTTAGCGTCCAAGGAAAGCTTGCAAAAAAGTGGTATGCAAGAATTTGAAAACTATCTTTTTAACGAGCTTTATGCAGGAGAAAAAAGTAAGATTGCCTTAAGAGCTTACAAAAAAGAATTGCATTTAGAGCTTAAAAATATTCTAAGCGAATATGAAATGCAAAATCGTCTTATTAAGGAGAATAAACAAGGTGTAAGTGAAGAAAATCAAAAGCTTTTACTTGAACTTCAAAAGCAAAACACCTTATTAAAAGAAGCACAAGATGAAATTTCAAATTCCATTGCAAAACTTAAAAATATAGATAGTGGCATAGATAATCTTGTTTTACTTTTGGCTAAAAAATTAAAAGAACGCTTGATAGATGAGTTTAAATATTTGAAAAATAATGCACAAAAGCTTAATCTTTCTCGTATTTTAAATATAGTTGATATTACCACAAAAGATGGGATTAATGATATTTTAAGAGAAATTAAATTTGAAAATATTAAAAAAATCGAGGAGCTTAAAACAAATTTATCTTTAAAATATGATTTTTTAAAAGATGATTTTGATAATGGTTTTGAAGGTTTTAAAGATGGAATTTCAAAAAATATAGATAGTATTTTTCAAAGCGAAAAATTTGCACTTTTAAGATTGAAAATTGAAAAATTAAGCAATCTAAAATCAGATTTATATGAGCTTGAAACGAATTTAGATACGGTTATTTTTGATACTTTTAAAGAATTTAAAATGAGCGAAATTTTAAACTCTTTAAATATCAATGGAGCATTTTTTGAGTTTTTAAATGATAAATTAAAACATTATGAAAAAAATCAAAAATCAAAATTAGAAAGTCTTGAAAAAGTTTTACAGAGTCTGAAAAATCAAGATGCTAATATTTTAAATTCTTTTGAAGAAAATTTAGAAAAAATTGAAAAATTAAAACAACTTGAAATGGGGCTTTTAAATGCAGATTAA
>CAMP_83_1
ATGAAAATTCTAGTCGCTATGAGCGGTGGAGTTGATAGTACAGTCACTGCTTATAAACTTAAAAATTTAGGTCATGAAGTTATAGGTTGTTATATGAAACTTCATGGCAAACCAAATTATCACGAAGAAAATATCAAAAAAGTAGAAAAAGTTGCAAACTTTTTGCAAATTCCTTATCATATTTTAGACTTACAAGAAGATTTTAAAAACAAAGTTTACATGCCTTTTGTGGATACTTATAAAGAGGGTAAAACACCAAATCCTTGCGCTTTATGTAACCGTTTTATCAAACTTGGAAAACTTTTAGAATTTGCTAAAAGTTTAGGTTGTGAAAAACTTGCCACAGGGCATTATGCAAGACTTGAAAACAACTTAATAAAAACCGCAGTAGATGAAAGCAAGGATCAAAGCTATTTTTTGGCCAGTGCAGATAAAGAAGCTTTAAAATATCTTATTTTTCCGCTAGGCGAAATGAAAAAAGAAGATGTGAAAAAATTTGCTTCCACTATAGAGGTTTTAAAATCTTTTGCCACCCAAAAGGAAAGTTCTGAAATTTGCTTTGTTGAAGATACTTATGTGCAAGTTTTAGATCAGTTTATGGATACAAAAATTCCTGGAGAAGTATTAGATAGTAGCGGAAAAGTAGTAGGCAAACATGAGGGCTATATGCACTATACCATAGGCAAAAGAAGAGGTTTTGAAGTGCGTGGAGCACATGAGCCACATTTTGTTTTAAAAATCAATCCTAAGCAAAATCAAATCATCGTAGGAACAAAAGAAGAGCTTAAAATCAGTGAATTTAACCTAAAAAATATCAATCTTTTTATAGACGCTAAAGAGCTTGATTGCGAAGTAAAAATCCGCTATCGTTCAAAATCCACACCTTGCAAGGTAGAAATTTATGAAGATAAAAGTGCAAAAATCATCCTAAAAGATCCTGTTTATGGGCTTGCTAGCGGACAAATGGCAGTCTTTTATGATCATGATAAAGTCATAGCAAGTGGTTTTATAGAATAA
>CAMP_84_1
ATGGCATCTTATTCAATGGGTGATTTAAAAAAGGGACTTAAAATAGAAATCGATGGAATTCCTTTTAAAATAGTTGAGTATCAGCATGTAAAACCAGGCAAAGGTCCTGCTTTTGTGCGTATTAAAATCAAATCTTTTATTGATGGTAAAGTACTTGAAAAAACTTTCCATGCAGGTGATAAATGTGAAGCTCCAAATTTAGAAGATAAAACTATGCAGTATCTTTATGATGATGGTGAAAATTGCCAATTTATGGATACGCAAACATATGAACAAGTAGCTATTAGTGATGATGATGTAGGTGAGGCGAAAAAATGGATGCTTGATGGTATGATGGTAGATGTGCTTTTCCATAATGGTAAAGCTATCGGCGTAGAAGTTCCACAAGTTGTTGAACTCAAAATCATCGAAACAGCTCCAAATTTTAAGGGTGATACTCAAGGATCAAATAAAAAACCGGCTACATTGGAAACAGGCGCAGTAGTGCAAATTCCTTTTCATGTGTTAGAAGGTGAAGTTATACGCGTTGATACTGTGCGTGGTGAGTATATAGAAAGAGCGAACAAATAA
>CAMP_85_1
ATGATTTATGAAAATGATTTGATTTATATAGAGAAAGAGGAGGCTCAAGTGCCTTGGCTTAAAATTTTTACTAAAGAAATTTATAAAGAATTTAGCGATTGTCCTTTAGAGTTGCAAAAGGAACTTTTTGAAAAAATTTTATTTTGTGAAAAGGCTATGATAGAATTTTACAAACCTGAAAAAATCAATATCGCCTCTTTTGCAAATTATGTGCCAAGGGTGCATTTTCATGTTATGGCAAGATTTAAAGAAGATGCGTTTTTTCCAGAGTGTATGTGGGGAAAACAGCAAAGAGAAACAATAAAGCTTGATTTGCCTAAATTTGAAGAATTTGTAAAATTTTTAAATAGTAAAATTTTTTGA
>CAMP_86_1
ATGGCAAGAGTATGTCAAATCACAGGCAAGGGTCCAATGGTGGGTAATAATGTCAGCCATGCTAACAATAAAACAAAAAGACGCTTTTTACCTAATCTCAGAACAGTTCGTGTAACTTTAGAAGATGGCACCACGAGAAAAATGAGAATTGCAGCTTCTACTCTAAGAACTCTAAAAAAACAAAATTCTAAATAA
>CAMP_87_1
ATGAAAAAAATCTTCTTTATGTTTTTAACAGCTGTTTCATTTTTAGGTGCTAGTGAGCTTAATATTTACTCAGCAAGACATTATAATGCTGATTTTGAAATCATAAAAAAATTCGAAGAAAAAACAGGTATTAAGGTCAATCATACTCAAGCTAAAGCTTCAGAACTTATTAAAAGACTTTCTCTTGAAGGAAGTAATTCTCCTGCTGATATTTTCATCACAGCTGATATTTCAAATCTTACAGAAGCTAAGAATTTAGGACTTTTATCCCCTGTTTCATCAAAATATTTAGAAGAATTTATACCCGCTCATTTAAGAGATAAGGATAAAGAATGGTTTGCGATTACAAAAAGAGCAAGAATTATTGCTTACAACAAAAACACAAATATCGATATTAGCAAAATGAAAAATTATGAAGATTTAGCAAAAGCTGAATTTAAAGGAGAAATTGTTATGAGAAGTGCTACAGCTCCTTATAGCAAAACTCTTTTAGCATCTATTATAGCTAATGACGGAAATAAAGAGGCTAAAGCATGGGCTAAAGGTGTGCTTGAAAATCTTGCGACAAATCCAAAGGGTGGGGATAGAGATCAAGCCAGACAAGTATTTGCAGGCGAAGCTAAATTTGCAGTTATGAATACTTATTATATAGGGCTTTTAAAGAATTCTAAAAATCCAAAAGATGTAGAAGTGGGGAATTCTTTGGGTATTATTTTTCCTAATCAAGACAATAGAGGAACGCATATTAACATTAGCGGTATTGCTATGACAAAATCAAGTAAAAATCAAGATGCGGCTAAAAAATTTATGGAATTTATGTTAAGTCCTGAAATTCAAAAAATTCTTACTGATAGTAATTATGAATTTCCTATAAGAAATGATGTAGAATTAAGCCAAACGGTAAAAGATTTTGGAACTTTCAAAGAAGATCAAATCCCTGTGAGTAAGATAGCAGAAAATATTAAAGAAGCGGTTAAAATTTACGATGAAGTCGGTTTTAGATAA
>CAMP_88_1
ATGTTAAAAATAATTTTGGTTTTAAGCATTTTGAGTTCTTTTGCTTTTGCAAATTCTTGTGCTAACTACGAGCAAGAACTTAAAAAGTGTAATTCTTTAAAAAATTCACATGAGAGAAAAATGTGTCGTTTAGGTTTATTTGCAAAATGTAAAAAAGGATAA
>CAMP_89_1
TTGTTTTTTGCTCCCTTTAAGGGAGCAAGCCTTGCTTTACAAGCCTATCTTGGTAGTCTTGTAATACTAGGCTTAGGCTTGAACTGCCTTCAATTTATTGCTAACTCACTCTTGCTAGGGGTGGGTTGCAATAAAATTTTCAGCAATGTGATATAA
>CAMP_90_1
ATGCGTAATTCTAAAATCAATTATCGCTTGATTATTTTTATAGCGGTATTTATTTTTGGAGTGGCTTTTTCACTCCCTTCTTTTTTGCAGTCAGAACGTGGTGCGAAGATTAATTTAGGGCTTGATTTGCAAGGTGGGCTTTATATGCTCTTAGGTGTAGATAATGAAGAAGCTGTAAAATCTAAAATAAAATCAATTGCATCTTCATTGAGTTATTCTTTTAATAAAGAAAATATTTTAAATGATGGCTTAAATACCCATGATGATATTTTAGAATTTACTTTGCTTGATAATGCAGATATTGCAAAAGTTGAAAATTTGCTTAAAGAAATAAAAGGAATTAATATACAAAGTGAAAATATGCACTATAAAATTTCTTTTACCTCAAAAGAAGTAAAAAATATAGAAAATTTTGCACTTTTGCAAGCAGTTGAAACCATAAGAAATAGGCTTGATCAATTTGGTTTAGCAGAGCCAACAGTTGCTAAACAAGGTGATGATAAGATTTTGGTTGAACTTGCAGGGATTAAAACCAAAGAAGATGAACTAAGAGCAAAAGAACGCATCACAAAAGCAGCACATTTGCAACTTATGGAAGTTGATGATTCTAAAATGGGTCAAGCTTCTACAATGAGCGATGCTGAGGCTGCGAGTTATGGACTGATTTTAGTGCCTGATTCTAGAAATCCAAATTTAAAATATACCTTAAAAAGTATACCTATTTTAGATGGATCTATGCTTACTGATGCTAGAGTAGGACTTAGCGATAAGAGTAATTATCCTGTGATTAATTTTACTTTAAATGCCGAGGGTTCTAAAAAATTTGCTGATTATACAGGAGCAAATGTTGGAAAGCGTCTTGCTATTGTACTTGATAATAAAGTATATTCTGCTCCATCTATCAATGAACGCATAGGCGGAGGTAGTGGGCAAATCAGTGGAGCTTTTACTCAAGAAGAAGCACGCGATGTGGCGGTAGCTTTAAGAAGTGGAGCTTTGCTTGCGCCTGTAAAATTACTTGAACAAAGAAGCATAGGACCATCTTTAGGTGCTGATAGTATTAAAATGAGTATGATAGCCTTAATCGGTGCATCAGTTTTTATTGTAGTATTTATGATGATGTATTACGGTGTGGCAGGAATTTTTGCAAATATTGCAATGCTAGTTAATGTTTTGGTAGTAGTTGCCGTTATGGCTATGTTTGGAGCAACTTTAACTTTACCAGGGATGGCAGGACTTGTTTTAACTGTGGGTATGGCAGTAGATGCAAATGTGATTATCAATGAGCGTATACGAGAACTCTTGCGAGATGGAGTAAATATAAGAGTTAGTATAGAACAAGGTTATAAAAATGCTATGAGTGCGATTATAGATTCAAATATCACTTCTTTAGTTACTTCGGTAGCGCTTTATGCCTATGGAACAGGAGCAGTTAAAGGTTTTGCTGTGACTTTGGGAATTGGTATCGTTGTTTCTATGATTACAGCTATTTTAGGAACTCATGGAATGTTTGATTATTTTATGCAACGCATAGAAAAAAATAATAATACAAGATTTTGGTTTGGTTATAGGAGAAGATAA
>CAMP_91_1
TTGATTTTGTTTAAATTTCTTATCATTCTTGCGCCTTTAATTTTTTTGTTTTTATGCGCCTTGTTTGCACCTTTTTTGGCTCTTTTTGATATTTTAAGCACTCATTTAGAAAATTTGCATCAAGCTCCTAATTTTACTTATATTTTAGGGACTGATTTTTTAGGCAGAGATTTGTTTTCTCGTTTGCTTTTTGCTTTGAGAAATTCTTTGATTATAGGTGTTGGTGGATCTTTATTGTCTATTATCTTTGCTTTGTGCTATTTGTTTTTAGCGCGATGTTTTTTTTATGTTTTTTGTATGCGTATTTTAGAGTTTTTTTTAGCCTTGCCTGCTTTTTTACTTATGATGTTTTTTCAAAGTATGATAACTTCTGATGTGTTTTTGATGATTTTTTTAATCGCTTTAATTCATTGGTGTTTCATAGCAAGAATTATAGAAAGTGAATTAAAAAGACTTGAAAATTTAGATTTTTACAAAGCAAATATAGTGCTTGGAAGAACTAAATTTAGAGCTTTTTTTAAAGATTTAATACCTGCTTTAAAAACACTGATTTTTACACTTTTTATATTTAATATCGTTCATGCTATAGCCACAGAAGCTACTTTGAGTTTTTTTGGGCTGGGTTTAGGATTTGAAATTCCAACTTTAGGTACTCTTTTGAGTGAATCTTCAAAAGCAGTTTTTATAGGCGCTTGGTGGATGATACTTTTTCCACTTTTAAGCTTGCTTTTGTTGTTTTTACCTCTTTTATGGTTGGGTAATTTTTTACAAAAAATTTGGGGTATAAGATCTTGA
>CAMP_92_1
ATGAATAATCTTTCTAGTGTTTTGATTTTAGCAAAAGAAGAATATATAAATGATTTAAAAAAGGCTATATCTGAAATTCCTTTTTGTTCTGTAGAACTTTGTGAAAATGAAAAGATTATAGTTGTGATTGAAAGTGAAAATTTAGAAGATGAGTTAAACTCTTATAAAATGCTTGAGAAATTGCCAAATATTATCAGTATTAATATGGTTTTTTCTTATCAAGATTTAAATGATGATATCCAAAAAGCAATCAATAGTGGCGCAATAGAAACGATAGAAAAAAATGAAAATGCTGAGAATGTTCGCTACTATGGTAGTGTGTTTAATCAATTTTCTTAA
>CAMP_93_1
ATGAAAACTTATAAAGTAGCTGTTTTAGCAGGAGATGGCATAGGGCCTTTGGTGATGAAAGAGGCTTTAAAAATTTTAACTTTTATCGCACAAAAATACAATTTTAGTTTTGAATTTAATGAAGCTAAAATAGGCGGTGCAAGTATAGATGCTTATGGAGTGGCTTTAAGTGATGAAACTTTAAAGCTTTGTGAGCAAAGTGATGCGATTTTATTTGGTTCTGTGGGTGGGCCTAAATGGGATAATTTGCCCATAGATCAAAGACCTGAAAGAGCCTCGCTTTTGCCTTTAAGAAAGCATTTTAATTTGTTTGCAAATTTGCGTCCTTGTAAAATTTATGAAAGTTTAACCCATGCTTCACCTTTAAAAAATGAGATTATCCAAAAAGGAGTGGATATTTTATGTGTTAGAGAGCTTACAGGTGGGATTTATTTTGGTAAGCAGGATTTAGGTAAAGAAAGTGCGTATGATACTGAAATTTACACTAAAAAAGAGATAGAAAGGATAGCTCGTATCGCTTTTGAAAGTGCAAGAATAAGAAAGAAAAAAGTCCATTTAATCGACAAGGCGAATGTTTTAGCAAGTTCTATTTTGTGGCGAGAAGTGGTGGCAAATGTTGCAAAAGATTATCAAGATATAAACTTAGAGTACATGTATGTGGATAATGCTGCGATGCAGATTGTAAAAAATCCTAGCATTTTTGATGTTATGCTTTGTTCAAATCTTTTTGGTGATATTTTGAGTGATGAGTTAGCTGCCATTAATGGATCTTTGGGTTTGTTAAGTTCAGCAAGTTTGAATGATAAAGGTTTTGGACTTTATGAGCCAGCAGGTGGAAGTGCGCCTGATATAGCTCATTTAAATATAGCCAATCCCATAGCTCAAATTTTAAGTGCGGCTTTGATGTTAAAGTATAGTTTCAAAGAAGAACAAGCCGCACAGGATATAGAAAATGCTATATCTTTGGCATTGGCACAAGGAAAAATGACTAAGGATTTAAATGCTAAGTCGTATTTAAATACCGATGAAATGGGGGATTGTATTTTAGAAATTTTAAAGGAGAATGACAATGGCTAA
>CAMP_94_1
ATGGGGAAATCGTTTAAAATCCATTGCTTAACATATATAATTTTCATCTTACAATGGCTTATTTTTTTAAGCTGTAAAAAGCACTATAAAGGTGAAAAAGTTGACCGTAAAGCTGGTGTGATACTTTTTTGGCATGGAAAATTAGCACTCATGCCTTTTGCGTTTAGACATTATAGACAAAAAAATAAAAAAGCCTATGTCATGATCTCCCACCATAAAGATGGAGAGCAAATTGCAAAAATCATCAAGCTTTTCGGTCTTGATACTGTAAGAGGAAGCACTTCAAGGGGTGCTAGCAGTGCACTTAGAGCTGCATTTAAAGTTTTAGAACAAAATGACGATATAGTTATCACGCCCGATGGTCCACGAGGGCCTTATCATAGTATTTCAGATGGTTCTATCATTTTGGCTCAAAAAAAAGAACTAAAGATAAGAATTTTAAACTATGAAGCAAATCGTTTTTGGAAATTTAAAAGTTGGGATAAGATGATCTTGCCAAAACCTTTTAGTAAGATTACTTATAGTCTAAGTGAACCTTTGGATATTTTATCTTTAGATAAAGAAAAAGCTAAAGAATTTCTAATGAAACAATTTGATAAAATTAGCTTAGCTGATCAATTTAAGGAATGA
>CAMP_95_1
ATGAAAAAAATATTTTTAACACTATTTTGTTTAATATTTCTATGTGCTTGTGGCACCAAAAGACAATATTTTGAACCAAAACAAACCGATGGAGATTTAAGTCATAATAGCAATTTAAAAAGTAAAATCGTTGATTGGAATCTAGTTTCTGCAAAACTTAGCAATAATACAACTATCTTAAAAAATAATATCTCCATAGACAAGTTTAAACTTCCTAAAAATTATATGCTTCTAGCTTATCAAGATGGGGAATATTTTACTGCAGATAATAATGGAAATTTAAAAATTTTTGACAATTCTTATAATGAAATTTATAATTTTCAATTTGACGCTAGTGTTGTAGGAGTAGCTTCTAATGGAGATGATTTAGCCCTTGTACTTGCAAACAATACTATAGTTCTTGCAAATCGTTCTTTGGGTATTAAATTCAGTCAAACCCTAACCTCAGCTCCAGCCCAAGACAGTCGTACCGCTAATCCTATATTTTTAGACAATATCATCGTTTATCCAACACTAGATGGTAAAATTTTAATTCTTTCAAGAAACAATCTTCAAATCATTAAAGATGTGGTTATTTCAGCAGAAAATTTTTTCAACAATGTAATCCATCTAAGTGTAATCGGAGATAAACTTATAGCAGCAACAGCTAAAAAAATCATTGTTGTAAGCCCTGCTAGAACTCTTTATCTTGACGCTGACATAAAAGATGTTGCACTTAGCGATGATGGTATTTTTATACTAGAAAAAGATGGCACTATTATTAAAACTGATTATAACTTAAGAAAAATTGCGGAAAAAAAATTTGAATTTGCTATTTTTGTAAAAAGCAATATATACAATAATTATTTATATATTTTTGAAAAAACAGGCTATCTTATCAAAATGAATCTGAATTTAGATAATGCACAAGTATTTAAACTTTCAGAAGCTGTTGATAAAATTTCTTTCATGGGAAATGGTAAATTTTACTACGGAGATAAAATTTTAGATTTGCTATGA
>CAMP_96_1
ATGACTGGAGCACAAATTTTTACCAAGCTTTTAAATTTGGATTTAAATTATCATGATTTTGATTGGCTTGAAAATCAAGGATTGAGTGAATTTGAGCTTTTAATTTCTGTCGTTTTAACTCAAAATACAAATTGGAAAAATGTCTTAAAAGCTTTAGAAAATTTAAAAAAAGAAAATATTGCAAGCTTAGAACAAATCAATACTTTATCCAATTTAGAACTTGCAACTTTAATCAAGCCTAGCGGGTTTTATAATACCAAAGCCAAGCGTTTAAAAGGCTTAGTAGAAAGTATCATAAACACTTATGAAAATTTAGAAAATTTTAAAACAAATGTAAGCAGAAAATGGCTTTTAAATATCAAAGGTTTGGGTTTTGAAAGTGTTGATGGGATATTAAACTATCTTTGCAAAAGAGAGATTTTGGTTGTAGATAGTTATAGCTTGCGTTTGGCTTTTCACTTAGGTTATGAGTTTGAAAATTATGAAGAATTAAGAGAATTTTTTCAAAGTGGTATAGAGAGTGAGCAAGAAAATTTGTGTAAAATTTTAGGGAGAAAATGCGAACTTTACGAACTTTATCAAATTTTTCATGCTTTGATTGTAGCTTTTGCAAAACAGAGTTTTAAAGGACAAAAATTAAGCCCTAAGGGTGAAGAATGGATTAAAATTTTAAAGGAAGATTTATGA
>CAMP_97_1
ATGCAAATTAGTTCAAGTTATAACTCTTATGATTACTACTCTAGCAAACCTTCTTTTGATAAAACAAATCAATCTGATTCCACTCAAAAAGATGAAAAAAATCTTAGTGAAAATAAAGATGATAAAGAAAAAAATGGCGAACAAACCCAAATGGTTAATGGCGTAGAGCTAAGCCAAAAAGAAGTAGCTCAAGTTCGCGAACTCCAAAGTATCGATAGAAATGTAAAGGCTCATGAAGCTGCACATCAAGCAGCGGGTGGCGGCTTAGCAGGTGCTGCAAGTTTTACTTACACAAGAGGCCCTGATAATCAAATGTATGCTACAGCGGGCGAAGTTCCTATCAGCATGCAAAAAGGAAACACACCAGAAGAAACTATAGCCAATGCAAGACAAATCGCAGCAGCAGCTATGGCTCCTGCTGATCCTAGCCCACAAGACTATAAAGTTGCAGCAAATGCTACAAAAATGGAATTTGAAGCAAGAGCTGAAGCAATGAAACTTAAAGCCGAAGAAGCCAAAGAAAAAGAAGAAGAAAATAAAGAAAAAGATGACAAAAATTCAGAAAATAGCTTAGAAAAAACAGATAAAGATTCAAAAAACAACGATAAAAATTCAAATTTTGATAAAGACTTTAAAAATCTTGTCACTAGAACTTATCAACAAAATTCACAAAATAACGACATTAAATTCAGCATCGCATCTTAA
>CAMP_98_1
ATGACAAAAACTGAATTTTTAGAAGAGCTTAAAGAAGCTATGCATAGAGATGAAGACTTAAATGAAGATATGCTACTTGATGATATAGATGAGTGGGATAGTTTGGCTTTTGTATCTGTGATGGTGCTTTATAAAAATCTTTTTACTTTAAAAATCACAGCCGAAGACTTGAAAAATTGTCAAAAAGTAAGTGATTTAATCAATTTAGCAAAGCTTGATTAA
>CAMP_99_1
ATGACAACTCATATCTATGATTTTTTAGAAAAAAGTTTAATCAAATTTAGCGAAAAAACTGCTTTTGTAGAACCCTTTGTCAAAGAAAGAAAGGAAATCACTTACAAAGACTTTGATCTCTTTTCTAAAAAACTAGCCAGTGAAATTTTAAAAACTTTAGGAAATGATAATCCTACTCAAGCTCCTGTTTTAATCATCTTGCCTAAAGGGATTGATTGTTTGATTTCATTTTTTGGAGTGGCACTCAGTGGAAATTTTTATACACTTTTAGATGAAAAAAGTCCTAAAGAAAGAGTAGAAAAAGTCATAGAAGTTTTAAAGCCTAAACTTTTTATCACTTCAAAGGACTTAAATTTTAACTTAGATTTACCTACGCTTTATACACAAGACTTTGAAAGTTTTAATATAGATGAGAGTTTAATAAAGCATGCCAAAGAAAAACATATAGATACTAATTTACTCTATGTTTTCTTTACAAGTGGGAGCACAGGCATTCCTAAAGGAGTAAGCATAGCTCATAAGAGTGTGATTGATTATACTTTTTGGGTGTGTGAGACTTTTAAATTTGATGAGAATGAAATTTTAGCCAATCAAGCGCCATTTTATTTTGACAATAGCATTTTAGATATTTTTTCAAGTGTAAAATCAGGAGCGACTTTACACCTTTTACCTAATCATCTTTTTGCCTTTCCAAATAAAATTTTAGAATGCCTTGAAAAAGAAAAAGTAAGCACTATATTTTGGGTACCTTCGGTGCTGATTTATTTTGCAAATACTGAAGCTTTGAATAATTTTAGTTTAAACGCCTTAAAAAAGATGCTTTTTTGTGGTGAAATCATGCCCAATAAACAGCTCAATATTTGGCGTAAACACTTACCCAATGCCTTATTTGCCAACCTTTATGGCCCAACAGAAATCACTGATGTATGTTCTTTTTATATCATCAATCGCACTTTTAAAGATGAAGAACTTTTACCGATAGGAAAAGCGTGCAAAAACACAGAACTTTTAGTTTTTGATGAAAATATGAATTTCATAAGTCCTAAACAAATAGGTGTTAAAGGGGAGCTTTTCGTGCGTGGAACTTCTTTGTCTTTAGGGTATTATAATGACAAAGAAAAAACCAAACAAGCTTTTATTCAAAATCCTTTACATGATAATTATTTAGATTTACTCTATAAAACAGGAGATATCGTTTCTTATAATGAATTTGGAGAGCTTTTATGCTACGGAAGAGCAGATAATCAGATAAAATATATGGGACATAGAATAGAACTTGGAGAAATAGAAAGCGTGATAAATTCTCATGTGAATATTAAAAACAGTGCTTGTATTTTTAAAGAAGATATTATTTGTTTTTATGAAAGTGAAGAAGAAATTAATTTTAAAGATTTTTTGAAAGATAAATTACCTTCTTATATGATCCCAAAAAATTTTATTAAACTCGACAAATTTAAGCTTAATCAAAATGGTAAAATTGATAGAAAGGTTTTAAAAGAACTTGTTTAA
>CAMP_100_1
ATGAGAACATATTTTTCAAAAATCGGTTTTGTATTGACTGTTGCTGGTGGAGCCGTTGGTTTAGGTAATGCTTGGAAATTTCCAACTTTAAGCGCAGAAAATGGTGGTTTTGTTTTTGTGCTTTTATATTTGTTTTTTACTTTAACTATAGGATTTAGTATTTTTTTGGCTGAAGTGGCTATGGGACGTTTAAGTAAAAGTGATCTTGCAAATGCTTATTCAAATCTTGCCATAAAATATGGCAATAGATGGCGATATGGCGGCGTTTTTATGTTAGGTGGTATTTTTGTCCTCTCTTTTTATCTAGTTATCATGGGATGGGTTTTAAAATATACTGTAGTGAGTCTTTATTATCTTCCTAAAACTTTAGATGAAGCAGCAAGTAATTTTCAGAATTTAATTACTACAAATTTGACAAGTTCTGTTTTTTTCTTCACTTTATCTTTTTTTCTTACTTTATTGATAGTATCTAAAGGTTTAATCAAAGGGATTGAAAAATTAAACGTTGTTATAATGCCTAGCTTATTTTTAATGCTTGTTTTTATGTTGTTTTATTGCATGGGATTTAAGCAAGGTTTTGCAAATGCTTTTTCTTATTTATTTTATCCCGATTTTTTACATTTTAAATTCAGCTCTATTGCCGAAGCTTTAGGGCTTGCATTTTTTACCTTATGCTTGGGAATAGGTTGTATAGTTACATATTCATCGGCCTTGGATAAAAAAACAAATTTTATAAAAAGTTCAGTGTATATTGTTTTGATTAATTTATTGATTTCTTTTATCATGGGACTTATTGTTTTTACTTTTATCTTTGAATTTGGAGCCGATCCGCATACTCAAGGAGTAGGAATTGTTTTTATATCCTTGATGAGTTTGTTTAATCAACTTGGAGCTTTAGGCTATATTTTTGCATTTTGTTTTTTCTTAGCACTTTTTTTTGCTGGTATTACTTCAGCTGTTTCAATGATAGAGCCTTTAACTTTTTATATGATTAATAACTATCAAATTTCTCGTGTTAAAGCTCTATTTTTAATAGGTTTATTTGTTTTTGTTTTTGGAATTTGTTGTATCTTGTCATTAAATTTAAATTTTTTTTCTATGTTTAGTTTTTTTGGTAAAGATTTTTTTACTTTATTAGATAAATTAACTTCAAATTTTTTACTTCCACTTGGTGCTATAGTATGCTCTATATTTGTAGGTTTTTTTATGAATAAAAAACAAATTTATAAAATTTTTTCTAAATTTATAAGTCGAAAAATTTTCTTAATTTGGTTGTTTTTTATTCGTTTTATATCGCCTATAGCAATAATTTTGGTAATGTGTTATCAAATTTTTGTATAA
>CAMP_101_1
ATGAAAACTAGATTTGATAAAGCTAAAATTTCAGGCATTTGCGTAAGCGTACCTGAACATAAAATTTGCATTGATGATGAGTTAGAAAGCGTTTTTTCAAACGATATCAAAACCCTTAAAAGAATGAAAAAAGTCATAGGTTTAAACACGCGTTATATTTGCGATGAAAACACTTGCGTAAGCGATCTTGGAAAACACGCAGCCAATACACTTTTACAAGGTTTAAATATAGATAAAAATAGCCTTGATGCACTCATCGTAGTAACTCAAAGTCCTGATTTTTTCATGCCTTCTACGGCTTGTTATTTACACCAACTTTTAAATTTAAGCTCCAAAACTGTAGCTTTTGATTTAGGGCAAGCTTGTGCAGGGTATTTATACGGCTTATTTGTCGCTCATTCTTTAATACAAAGTGGCTTAGGTAAAATTTTACTCATTTGTGGAGATACTTTAAGCAAATTCATCCACCCTAAAAATATGAATTTAGCTCCTATTTTTGGTGATGGAGTAAGTGCAACTTTAATTGAAAAAACGGATTTTAACGAAGCTTTTTTTGAGCTTGGAAGCGATGGAAAATATTTTGATAAACTCATCATTCCAAAAGGTGCGATGAGAATACCTAAAGCAGATATTTTTAACGATGATTCGCTCATGCAAACTGAGGAGTTTAGACAATTAGAAAACCTTTACATGGACGGAGCAAATATTTTCAATATGGCTTTGGAATGCGAACCTAAAAGCTTTAAAGAAATTTTAGAATTTTCTAAAGTAGATGAAAAAGACATTGCTTTTCATCTTTTTCATCAATCCAATGCGTATTTGGTTGATTGCATCAAAGAAGAATTAAAACTTAATGATGATAAAGTTCCTAATTTTATCATGGAAAAATACGCTAATTTAAGCGCTTGTTCACTACCTACCCTACTTTGCGAACTAGATACTCCAAAAGAATTTAAAGCGAGTTTAAGTGCTTTTGGTGCAGGGCTTAGCTGGGGAAGTGCGGTGTTGAATTTCAAAGATTTATACACAAAAAATATTTTAATTTACACAAAGGAGAAATAA
>CAMP_102_1
ATGAATCTTTTTTCACCCCATTTAAAACGCAATGAGCTTATAAAATTCGCCAAAGAATTAGACTTTAGTAAAAGTCAAGATCTTCTTATTAATGTCCATAGAAATCATGCTTTTGAAGGAGTGCAAAGTATCATTGCTCCTTTTTTACATTTTGCTAATTTAAGAGCTGAGTTTAATTTCAGCTCTTATGATGATAGCTTGAGTTTTGATAACTTTAAAGAAGCTAGTTTAGAACTTTTATGGCTAGATTTAACCCGCTATAAAAATAATGTGCAAAATTTTATAGAAGAAAGACTTTTAGAACTAAGAAAAATTTCACAAAACCCTATTTTAGTTCTTAGTTTAGGAGAATTTAAAACAGATAAAAAAATTTTAAATTGTGAAATTTTTAACATAGAAAAACTCATAAAAGAGTATTTTGATGAAGAAGATATTTTAGACTTAGCTAAAGAAGAACTTACAGGCTCTAAGCTTAATAATAAAGCCTTGATTTTTTTAGCACAAATTTTAGGACTTAGTCTCATCCCTGCACTTGTAAAACCCGCTCTTAAAGCTCTTGTACTTGATCTTGATAATACCTTGTATCAAGGAATTTTAGGTGAAGAGGGTATAGATAATCTTAATTTAAGTCCTTTGCACAAAACCTTACAAGAAAAAATTAAAACTTTTAAAAAACAAGGGTTTTTACTTGCCCTAGCTTCAAAAAATGAAGAAAAAGACGCAAAAAAACTTTTTGAAATAAGGAAAGATTTCATCTTACAATGGGATGATTTTGATGCTAGAATGATCAATTGGGAGCCAAAAGGTGAAAATATCTTAAAAATTGCTAAAAAATTTAATATAAATACTAACGCTATGCTTTTTATAGATGATAATATCGCCGAGCTTGAAAATACCAAAATTACAGGCGTTAAAACACTTTTATGCGATGAAAATATACTTTATAAAATCAAACTTTTTCCTAATCTTTTAAAACTTTCAAATACCAAAGAAGATCAAATTCGTGCCAAAGATATAGCAGCCAATGCTTTAAGAGAAGAGCTTAAAAGCTTAAGCGATGAAGAATATTTTCAAAATCTTGAAATCAGCTTAAATTTTAGCAAAAATGATCTGCAAAATATCCCTCGCATTAGCGAACTTTTAGGCAAAACCAATCAATTTATCGCTAATTACACACGCTTAAATCAAGAAAAAGTCGCACAACACATGCAAAAAGAACTCATTGTAAGTGTGAGTATGAGTGATAAATTAAGCGATAGTGGGATTATCGCTATTTTTGTTTTTTCTTGTAAAGAAGGAAATTTATTTATCGATGATCTTTGCATTTCTTGTAGGGCTTTAGGTAGAAAACTTGAAACTAGAATGTTTTTTAAAGCCTTTGAACTAGCTTTACATTTCTTTGATCTTAAAAACAATAATGCAAGGCTTTATTATCAAAAAGGCGAAAGAAATATGCCATTTTTGAGCTTTTTAGAACAAATTTCCAAAGAATTTGAAAAAAACTCAGCCCTTATTCCATTTCAAAATTTAAACTTCAAAGGACTTATAATCCATGAAAACTAG
>CAMP_103_1
ATGATTTATGATAATGCTCTTTGTTTTTTAGATATGCCAAGCCTTAAAAACAAAAATTTATGTGAAAAAATAGGTGTAAATAGCATTAATATTTCTTGTTTGGAAGATAAAAACTTAAAAGCTAAATTTTACAAATGCGAAATTGCAAGTTTGAGTTTTGTTTTGGCCTTGCTTTGTAAATTAAGCGATGAAGGACAATTTTGCGATTTAGATGAGGGATATTTAAGTGCTGAATCTTGTTTTGGAGAGGAAGAAGCAGGCGAAGTGCTTGCTTTTTTAAAAGAGGTTAAGTATTTAATTATAGATAAAAATATCCATTCTTATAAAGATAGTGAAAATATCAAATATTTTTTGAATTTCTTAAGTGTAAAATATGGATTAAAGATTTTAGATAGCGATGAAGAAGAATGCGATTTTAAAAAGGCAAAATTAAACACCCTAAAAGAACTCGATAATTATGACGGGTTAGTGCTTTTTAGAGCAAATTTGCAAGATAAAAATTTACATTGTTCAAAGCAATTTTTACAAATTGCAAAATGCAAAGATCAAAGTGAAGTTGAAATTTTAGCTAAAGATTTTAGTTTTAAAACTAAGCTTTGTTTAGATGAAAATTTACAAGGCACCATAGCTTTTTTAAATTATGAAAATAATGGTTTTGATTTTACTCCAATTCGCATAAAGGAAGCAAAATGA
>CAMP_104_1
ATGACTTTGCTTGATGGTAAAGCTTTAAGCGCAAAAATCAAAGAAGAATTAAAAGAAAAAAATCAATTTTTGAAAAGCAAAGGGATTGAAAGCTGTTTAGCTGTTATCTTGGTTGGAGATAATCCTGCAAGTCAAACTTATGTAAAATCTAAGGCTAAAGCCTGTGAAGAATGTGGAATTAAATCTTTAGTTTATCATCTTAATGAAAATATTACACAAAATGAACTTTTGGCATTGATTAATACCTTAAATCACGATGATAGTGTTCATGGAATTTTGGTTCAGCTTCCCTTACCTGATCATATTTGTAAAGATTTAATACTTGAAAGTATTATAAGTAGTAAAGATGTTGATGGCTTTCATCCTATTAATGTAGGATATTTAAATTTAGGCTTAGAAAGTGGGTTTTTGCCTTGTACTCCACTTGGAGTTATGAAGCTTTTGAAGGCTTATGAAATTGATTTAGAAGGAAAAGACGCTGTTATTATAGGTGCTTCAAATATAGTAGGTCGTCCTATGGCTACTATGCTTTTAAATGCTGGAGCTACAGTAAGCGTTTGTCATATTAAAACCAAAGATTTGAGCCTTTATACTAGGCAAGCTGATTTGATTATAGTAGCAGCAGGTTGTGTGAATTTACTTCGATCGGATATGGTAAAAGAAGGAGTGATTGTTGTTGATGTTGGAATCAATCGTCTTGAAAGTGGAAAGATAGTTGGAGATGTAGATTTTGAAGAGGTATCTAAAAAATCTAGTTATATAACTCCTGTTCCAGGTGGAGTAGGTCCTATGACTATAGCCATGCTTTTAGAAAACACAGTTAAATCTGCTAAAAATAGACTTAATTAG
>CAMP_105_1
ATGAAAAAGTGTATTTTAATTTTTTTTAGTTTATATTCTTTAAGTTTTGCTAATATTTATGAAAAATTAAATGATTTTGCTTATGAAAAAAAACCGAATAAAGATTTTAAGATTCAAGAAGTTAAATTAGTGCAATTTTCACAAGAGAATAAAGATTGCCTTGAACTTTTAATAGAAGCCAGTCAAGTTAGAATTTTAAATAGCTATAATTCTTGTCAAAAATTATCTAAAGATGAAAGTTTTCAAAAATTTCTTAATGAAGATTTTTTAAAACTTTATAAAAATAATGGATATTTGATTAATGAAAATTTACAAAATTTGAAAAATACCATGCAGGATATTATGATATATTATAAACTCCGATATTCTTTTAGTAAAGATGTAAAAGATATGAGTAAAAATAAGAATTTGGATATTTTAAATATAGATGAAAAAGATGGTGGCACTTTACTTTACAAAATCAACAATCAAGCTTGCGTTGGAATAGAACTTACAAGACATGACTCAAGAATGGCTATGAAAATATACGGGATAGAAAATTTGGATAAAGAGTGCAAACTATTTATCCAATCACCTTCTTTTAAAGATCTTTCCTACACAAAAAAGGATTTTAAGTGGTATTATTTAGAATAA
>CAMP_106_1
TTGATTGAATTAAAAAATGTAAACAAATACTACGGAACTCATCATGTTCTAAAGAATATTAATCTTTCTGTTAAAGAAGGTGAGAAGCTTGTTATTATAGGTCCAAGTGGAAGTGGAAAAAGTACAACTATCCGTTGCATGAATGGGCTTGAAGAAGTTAGTTCAGGAGAGGTCGTAGTTAACAATCTTGTTTTAAATCATAAAAATAAAATTGAAATTTGCCGAAAATATTGTGCAATGGTTTTTCAGCATTTTAATTTATATCCACATATGACGGTTTTGCAAAATTTGACCTTAGCTCCAATGAAACTTCAAAAAAAATCTAAAAAAGAAGCTGAAGAAACAGCTTTTAAGTATTTAAAAGTTGTAGGTTTGCTGGATAAAGCAAATGTTTATCCAGCAACCCTTTCAGGTGGACAACAACAACGCGTTGCTATAGCAAGATCACTTTGTACTAAAAAACCCTATATTTTATTTGATGAACCTACTTCAGCCCTTGATCCAGAAACCATACAAGAGGTTTTAGATGTAATGAAAGAAATTTCACATCAAAGCAATACTACCATGGTGGTTGTTACACACGAAATGGGTTTTGCAAAAGAAGTAGCAGATAGGATTATTTTTATGGAAGATGGTGCTATTGTGGAAGAAAATATTCCTAGTGAATTTTTCTCAAATCCAAAAACTGAAAGAGCGCGACTCTTTTTAGGGAAAATTCTTAAAAATTAA
>CAMP_107_1
ATGTTAGCTAGCAAACTAGATCCTTTTTTTAAACGCTTTGAAGAGTTAAATTCTCTTCTTAGCAGTTCTGATATACTCAACGATATCAGTAAAATGACTACACTCTCTAAAGAACAAAAAAATTTAGAACCTATCGTTTTAAAAGCTAAAGAGTATTTAAAAACTTTAGACAATATAGAAGAAAATAAAGCTTTGCTAAACGATCCAGAACTTGGGGAACTTGCAAAAGAAGAACTAAAAACTTTAGAAGAATTAAAACCGAAACTTGAAGAAGAGATTAAAATTTTACTTCTTCCTAAAGATCCCAATGATGAAAGAAATATTTTTCTTGAAATTCGTGCAGGCACAGGTGGCGATGAGGCATCTTTATTTGTGGGAGATCTTGTAAAAGCTTATGCAAGATATGCTGAAAATCGCGGCTATAAACTTGAGATTGTAAGCTCTAGTGAAGGAAGCGTAGGTGGATTTAAAGAAATCATCATGCTTGTTAAAGGAACAGGGGCTTATTCAAGACTTAAATATGAAGGTGGAACGCACCGTGTTCAAAGAGTTCCTCAAACAGAATCCCAAGGACGCGTGCATACTTCTGCTATCACCGTGGCAGTAATGCCAGAAGTTGATGATATAGAAATCGAAATCAATCCAAACGATCTTAAAGTTGATGTTATGCGATCTTCAGGACATGGTGGACAAAGTGTAAATACTACTGATTCAGCTGTTCGTATCACTCATATCCCTACAGGTATAGTTGTAGTCAATCAAGATGGAAAAAGCCAACACAAAAATAAAGAAAGTGCGATGAAAGTCCTAAAAGCAAGGCTTTATGAAATGCAAGAGAGTGAAAGACTAGCAAAAGAAAGTGAAGCAAGAAAATCACAAGTAGGAAGCGGAGATAGAAGCGAACGCATTCGCACTTACAATTTTCCACAAAATCGTATCAGCGATCATAGAATAAATCTTACTTTATATCGCTTAGATGCCATTATGCAAGATGGGCTTTTTGATGAAATCATAGAACCTTTAATCACTCATCATCAAGCCCAAGCTTTACAAGAACAAAATTTATAA
>CAMP_108_1
ATGATGAGAGTAAAATTCAATGGCAAAGAACTTGATACAGACTTTAAAACAAGTTTGGAATTTTTTGAAAATATCAGCAAAAATGAAAATGATGTATGGATTATCAATGGTTTTGCAACAAAAGAGAATATCGCTTTAAATGAAAATGATGAGCTTTTTTGTATAGAAAAAAATACTTTACCTCCAAAAGACGCACTAGATGCTATGATGAGAGCAAGACATACACCAAAGCTTCACGATAAACTTAAAAATGGGCGCGTGGCGGTGTGTGGTTTAGGCGGACTTGGATCGCACATTGCGATAAATTTAGCAAGAAGTGGAGTGGGGTATTTAAAGTTGATTGATTTTGATGTGATTGAGCCTAGTAATTTAAATCGTCAGGCTTATCGTGTAAGTGATTTGGGCAAGTTTAAAACCGAAGCTTTAAAAGAGCAAATTAGCGAAATTAATCCTTATATCAGCGTTGAAATTTGTACTTTAAAAATCGATGAGGATAATTTAGAGTCTTTGTTTAAAGATATAGATATAGTTTGTGAAGCCTTTGATAGTGCTATCGCAAAAGCAATGATAGCGCAAAATTTTCATAGATTTTACAAAGATGGTATTTTAATCTGCGCTTCAGGGCTTGCGGGCTATGGTGATAGCAACAGCATACAAACAAGAAAAATTGCTAAAAATTTCTATGTGTGTGGGGATTTGGTAAATGGTGCTAAGCTAGGAAATGGACTTATGGCGCCAAGGGTAAATATTTGCGCAGGACATCAAAGTAACCTTGTTTTAGAGCTTTTAGCAAATAAGGAGTAA
>CAMP_109_1
ATGATTTTTATCGATGCTTGCTTTAAAAAACCTACACCCTACACCCCTATTTGGATGATGCGTCAAGCAGGAAGGTATTTGCCAGAATATATGGAAGTAAGAAAACAAGCGGGTGATTTTCTCTCTTTATGCAAAGACTATAAAAAAGCTTCTGAAGTTTCTTTACAGCCTATTGATATTTTAGATGTAGATGCAGCAATCATTTTTTCAGATATCTTAGTTGTTCCTCTTGAAATGGGTATGAATTTACGTTTTGAAAAAGGAGAAGGGCCTGTTTTTGGTAATCCTATTTCAACCCTAGAAGATTTAGAAAAACTTGACGATCAAAATGCACATAAAAAATTAAATTATGTCTATGATGCCTTAAAGCTTACAAGAGAAAAATTATCTCAAAACAAGGCTTTAATAGGATTTTGCGGAAGCCCTTGGACTATAGCTACCTATATGATAGAAGGAAGTGGAAGTAAAAATTATGCAAAGTGTAAAAAAATGCTTTATCAAAACCCAGAACTTTTACATAAAATTCTAAACAAACTAACTCAAGTTTTAAAACTTTATTTAGAAGAGCAAATTAAAGCAGGTGCTAATGCTATACAAATTTTTGATAGCTGGGCAAGTGCTTTAGAATATGATAAGTTTTTTGAATTCTCTTTTAATTATATGCTTGAAATTTCAAATTTTATTAAAAGCAAATACCCAAATATACCTGTAATTTTATTCCCTAAAGGCATTAGCGGTTATTTGGATAGAATCGATGGCAATTTTGATGTTTTTGGGGTTGATTGGAGCACCCCGCTTGATTTAGCACGTGATAAACTATCACACAAATACACTCTTCAAGGCAACATGGAGCCTTGCAGACTTTATGATAAAAATGCCATCAAAGAAGGAGTGGAAAAAATACTAAAAACCATGCAAAATAAAGCTCATATTTTCAACTTAGGACATGGGATCTTGCCTGATATTCCTGTTGAAAATGCAAAATATTTTATCAAGCTTGTACAAGAAAGTTCAGCTAAATGA
>CAMP_110_1
ATGGCTAAAATTTTTGTATTTTTAGTATTTGTTTTCACAACTCTTTTTGGAGTTTATGAAAATGAACTTGCAAATTTTGATAAAAATTTTATCGGTTCTAAAAGTGAAGTGCAAGTAAAATTTCACCATCAGCTCAAAAGCCTTTATATACAAAGTGTTATTAATGAAGATGAAAAAACTAAAATTGAAATTTTAAAAAGATTGATTATCAGTTCAAATACTTTAAATTTAGATGACAAGTCATATGCTAATGAGTTAAAAGAAAGTGGTATAAGTGAAACAAGTATTAATGCTTTAAGAAAGGCTGTTATTAAAGATATTAAGGTTCAAAATATTTCTCAAGACACTGAAAAATCAACTTTTGAACCTATAAAAACAGTTCAAAAAAATGAAAAAAAATCATCTAACGAACAAATAAAAAATACAGAAAAAACAAATTCTAAAACTTCGCAAGCACCAAAGAGCAGTATCGTTTCTAAAGCAAAAAGCGATGATAAAATTTATGTTTTAAAGTCAAGTAAAACAAACCAAGGTGTAGAGTTTGAACTAAATGCAGATTTGGATAAGGATCAATTAAAAAGTTTTGCTTTAGACGAAAAAGGAAACTATCGTTTTATTAGTGATTTTGATGGGGTTTTAGAAGGGGGTAAAAAAGAGTTTAAATTTGATGACTATCGTTTAGTGATTTCACAATTTAATCCCAAAACCATACGCATAGTGGTTTATGCTAAAGAAAAAATTCCTATTGATATATCTTTTAAAGAAGAAAAAATAATTTTTTCAAAAGAAACTACTAGCCAAAAAAAGACTGAGCAAGTTAGTAAAATTTCAGAGAAAAAGCAAGATCAAAAAACAGAAATTAAAACCAAAGTTTTAGAAACAAAAAAACAAGATAAAAAAACCAATAATGAAAAAGAAAATCAAGAACCTTTATATGTTTTAGATGTGGATAAAATTTCTAATGCTGTGGTGTTAAATTTAAGCGATGATTTAGATGAAAAAGAAATAGCAGTATTTGATACCAAAGATCAAAAATTCCGATATGTTGTAAGTTTTAAGGGTGTGTTAGAAGGTAATAGAAAAAGCTTTACTTTTGGACAAAATGTGATTACAGTTACTCAATACAATCCAAAAACCGTTCGTGTGGTTTTGAGTGCTCCTAAAGAATTTAAACTTTTAAAGGAGTTGGATAATAATAATCTCACTTTAGGTTTTTATATACAAACTACAAATCAAAATGCAAACAAAAAAGCAACTCAAAGTTCTAGTAAAACTTTAAATACAAATTACAAATCAGGAAAGCTTGTGGTTATCGATGCGGGGCATGGTGGAAAAGATAGCGGTGCTTTAAGTGATAAAAAAGGAAGTTTAAAAGAAAAAGATATAGTTTTAAGTACGGCTTTAAAACTTGGAAATGAACTTAAAAAACGCGGTTATAAAGTGCTTTATACTAGAAGTTCGGATAAATTTATCAATCTTCGTGATAGAACCAAATATGCCAATGATAAAAGAGCGGATTTGTTTATTTCTATACATGCTAACGCAGCACCAAATGCCACAAAAGCCAAAAGTAGCGAAGGCGTGGAAACTTTCTTTTTAAGTCCTGCAAGAAGTGAAAGAAGTAAAAAGGCAGCAGAAAAAGAAAATCAAGGGGATTTTGAAGAGATTAATTATTTCTCAAAACAAAGTATTTTAAATTTCTTAAATCGTGAAAAAATCGTTGCTTCAAATAAACTAGCCATTGATGTACAAAAAAATATACTCACTCAAACACGCAAAAAGTATAAAATTGTAGATGGCGGTGTAAGAGAAGCACCTTTTTGGGTTTTAGTAGGTGCGCAAATGCCTGCAATTTTGATTGAAATTGGCTATATTACACATCCAAATGAAGGCAAAAGAATCGCCAATAAAGCTTTTCAAGATTTATTGGTTAAGGGTATTGCTGATGGAGTTGAGAGTTATTTTTATAACAACCGATGA
>CAMP_111_1
TTGTTTAGATTAGATAGAAGAATTTTAACTCATTTTGACTATATACAACCCATTTTATTTTTACCCATAATTCTTATTTCATTTTTCTTAATCTTTGAAGCTAATCCTTTTTTAGCAGAAAAACAGTTTGTTTATGCCTGTGTGGGATTGTTTGCTTTTATGGTTTTTTTCTTCTTTCCCATAAGGAAATTTATTTGGATTATTCCTGTTGCTTATTGGATTAATATTTTTTTATTGCTAAGCGTAGATATTTTTGGGGTTGAAAAATTAGGTGCTAAAAGATGGCTTGAAATTCCTTTTACTCACTTTACTATACAACCTTCTGAAATTTTTAAACCTAGTTTTATTTTAATGCTTGCCTATCTTATTTATCAAAATCCTCCTCCAAAAAATGGATACAAACTTAAACAATTCATCAAACTTAGCTTTTACATCATCTTGCCTTTTTTGCTAATTGCAAAAGAACCTGATTTAGGAAGTGCTATGGTTTTACTACTTGTTGGTTTTGGAGTGCTTTTTATCATGGGAGTTCATTATAAAATTTGGTTAAGTATTGTTATAGCTATAAGTGTTAGCTCTCCTATTATTTATACACATCTTTTAAAACCCTACCAAAAGCAAAGAATTCATGATTTTATTTCAGAAAAACCAAGTTATCAAGTAGCCCAATCAATGATAGCTATTGGAAATGGTGGTTTAACCGGAAAATCTCAAGATGAAGCTACGCAAACTCATTTTAAATTTTTACCTATTTCAACTAGTGATTTTATTTTCGCTTACATGATAGAAAGATTTGGATTTATTGGGGGATTGACATTAATTATATTTTATATTTTACTTATTTTTCATCTACTTAGTTTAAATTATAAACTTAAAGATGATTATTTTGCTAGAGTTGCTATTAATTGTGTTGCATTATTTATTTTTATTTATGCGGCAGTAAATATTTCAATGACTATAGGTTTTGCACCAGTAGTTGGGATCCCTTTGCCTTTTTTTAGTTATGGTGGAAGTTCTTTTACTATTTTTATGATTTTTTTTGGAATTTTACAGCATTTAATCACTTTTAGATATTTTTGGACGGATATAAAGGCTAAATAA
>CAMP_112_1
ATGAAAAAAAGTATTTTATTCGCATCAGCACTTTTAGCTAGCTCAATGCTTTTTGCAGATAGTCTAAAACTTGAAGGTACTATTGCACAAATTTATGATAACAACAAAACCTTGCTTATTGACTCTATTTATGGCGGACAAATGGCTATAAAAGTTCTACCAAATACCGAAATAGAAATGGATGATTGTGGTATTTTTGGAACAGATAAAGATGGAACTTTTAAAGATTTACAGGTTGGAAATTTTTTAGAAAGTAAAATTTCTTATGGAACACCTGCTACACCAAATACTCAGGCTATTCCAGTAGCTAGAAAAATTGAAATTCAATGTTATAAAAAAGCTTATTAA
>CAMP_113_1
ATGGCAAAAAAAACAGCCGTTGTTGATCTTGGCTCAAACTCCATTAGAATGGTGATTTTTGAAAAAACTTCTAGATATGGTTTTTATACAACTTGCGAATACAAACGCAAAGTAAGACTTGGAGAAAATGCTTATAATAATGGCAAAATTCTCCAAGAAGAAGCCATGCAAAGAGCCGAAGATGCCTTAGCTTTTTTCAAACAATGCGCTTTAAAGCATAAGTGCAAAAAAATATTTATAGTAGGCACATCAGCCTTAAGAGATGCCCCAAATTCAAAAAATTTCATTAAAAGAATCAAAGATAATCTGTCTTTAAATATACGCTGTATAGATGGAAAAAGCGAAAGTTACTTAGGTGGTCTTGCAGCTCTAAATTTATTAAGTCCTTTTAAGGATGGAACCACTTTAGACATAGGTGGTGGTTCTAGTGAATTGTGTTTAATAAAAAATAATAGAATTATTTCTTGCATATCTCTTGATATTGGCACTGTTAGGCTAAAAGAATTGTTCTATGATACTGGAAAAATGGATTCTTTAGAAGAATTTATAAAACCAATTTTAGAACAAATTCCTAAAGAATTTTGCAATCAAAACCTTATTGCAATAGGTGGAAGCTTAAGAGCAATATCTAATTCCATCATGCAAAAAAATTCCTATCCACTGAAAAATTTACATGATTTTCGCTATATGCTAGATGAAGAAAAAGGACATATTTTAAAAATTTTTAATTCAAACTTAGACTCTTTAATCAATTTTGGCATAAAAAAGGATCGTTTTGATACCATTAAAGAGGGTATATTTATTTTTTTAAAGATTGCGGAAAAAATAAAAGCCAAACAAGTTATCACGAGTGGGGTTGGAATCAGAGAAGGAGTTTATTTGCAAGATTTACTTCGTCCTAAAATCACATTTCCACCAAATTTCAATCCTAGTTTAAAATGTTTGCAAGATAAATTTTTACAATCAAAACAAAAAAATAAAACTCCACATTTTGCTCTGCAAATTTTTACAACCCTTAAAAATCTTCATAAACTTAACGATAACTATAAGCATACTTTACTAAATGCTGCTAAATTATGCCATATTGGAGAATATTTAAATTTCTATTTTGCTAATGAACATTCTGCTCATTTTGTACTAGGTGGATTAAATTATGGATTTTCACATAAAGAAAAAGCTTTAATTGCTAGCATTATTAAGCTTAATGGAAAAAAAGTTAATCCTTATAATCTTGAACCCTATAAGCAACTTTTACCCAATATTCATACCATTTCATGGCTTAATTTTATTTTGTGCTTAGCTAAAACTTTAAGCGCAAATGAAGATAAGATTGATTTTGCTTTTGCAAACAATACTCTTTATATATATCAAGAAAACAAAATTCTTAATTTACCCAAAGATGAGCTCAAAAAAATTGCAAAACCAGCTACCATAGCATTAGCAATCAATCAAAAAATTTAA
>CAMP_114_1
ATGTTTAAAAGATTTAGAAGATTAAGGCTTAATGAAAACTTAAGATCTATGGTAAGGGAAAATTCTTTAAGTGTAAATGATTTGATTTATCCGCTTTTTGTGGTTAATGGAACGGGGATAAAAAAAGAAATTTCTTCTATGCCTGATGTGTTTCAAATGAGTTTAGATGAAATTTTAAAAGAGTGTCAAAATGTAGTTAATTTAGGCATTAAAGCCATTATACTTTTTGGTGTTTTAGAAAATGAGAAAAAAGACAGTTGTGGAAGCGATGCTTTAGATGATGAAGGGCTTGTTGCAAGAAGTATAAGAGAGATTAAGAAAAATTTTCCAGATCTTTTTATAATCAGTGATCTTTGTTTTTGCGAATACACAGATCACGGGCATTGTGGGATTATCGATCCAAAAATAAAAAGCGTAGATAATGATGCAACTTTAGAAATTTCAGCCAAGCAAGCCTTAGTTCATGCAAGAGCAGGGGTAGATATGATAGCACCTAGTGGAATGATGGATGGTGTTATCACTACTTTGCGCAAAGCTTTAGATAAGGAAGGTTTTGAAAATTTGCCTATAATGGCGTATTCTACTAAATTTGCATCAAGTTATTATGGGCCATTTCGAGATGTAGCAGAGTCAGCTCCAAGTTATGGAGATAGAAAAAGCTATCAAATGGATTTTGCTAATGGTAAAGAAGCTTTAGAAGAAAGCTTAGAGGATGAAGCACAAGGAGCTGATATTTTAATGGTAAAACCTGCTCTTGCTTATCTTGATGTGGTTAAAGAAATATCCCTTCATTCTAACTTGCCTTTGTGTATTTATAATGTAAGCGGAGAGTATGCTATGTTAAAGGCAGCTAAAAATGCAGGAGTGATTGATTATGAAAAAGTTTTGTATGAAACTATAATAGCTTTTAAAAGAGCAGGGGCAAAGCTTATCATCACTTATCATGCTAAAGAATTAGCTAAAATGTTAAAAGGAGAAAAATGA
>CAMP_115_1
ATGAACCTTATAAAAGGACAAATTTGTGAGCTTTTAAATCAAGAGGATATAGTTATTGTTAAAATACTTTCTAAAGAAGTGATTTTTAGTGTTTTAATGCTTGAATTAAAATCTTTAGAAAATTTAAAAATTGGTGTGAGTGTAGAACTTCTTTTTAAAGAGCATGAGCTTTGTTTTAGCGCAAGCAAAACTCTTTTAAGTGTTGAAAATTCTTTTTTAGCTAAAATTACAAAAATTAAAAAAGGCAAACTTTTATATCAGGTATTTTTTGATTTTAAAGGTAATGAACTTTCTAGTATTATCACCAAAGAAAAAGCTTTAGAACTTGAAATTTGTGAAAATCAAGAATGGCTTTGTTTTGTAAAAGCAAATGATATTGTATTAAGGAGTCATAGTGCTTGA
>CAMP_116_1
ATGCAAATCGTGCAAACTTTAGAAACTATCAATGTTAATACAGATGATATTAGCGTATTTCAGTATTTTAAAGACTTGATTACCAAAAATTTCACAAAGGTCATAGGACGAAAAAATAAAATTTTTTCTTTTTTTGAAGAAAATGAAATTCCACAGCGCCGTTATTTCTTAAAAGTTTTAGATCAAAAATATCGTAAAAGCACAAATGAAGGTATAGAGAATTTACAAGATGCTCATTTTAAAACTTTTAGATTAATTTTTGAGCAAAATAATATGCTTAAGCCTATGTTGTTTATCAAGATTGATTTTGTTGCGGGTAGAATTTTGATGAAGTTAAGCTCTAATGAAAAATTATTTATTACTTATATAAGAAATTATTTTCAAGATCATAATATAGAATATAATGAAATGACAAATATTCTAATTTTAGAATATAAAAACGAGAATACCCTTGAACTTTTTGAAGCTTTTGCAGATGAGAGCGAGCATTTAAAATATTGCGTGAATTTTGAAGTTGACCGCGAAGAGTATAAAAAATTTCGCCAAAATATTCACAATAAAGAAAATATGAAATGGAAATTTAATGCTTTAGCTAAGCTTTTTAGTAATTATTTTAATACTTTAGAATGCACTCCGCAAAATGATCTTAGTGAAATCAGACAAAAATATTTGATTTTGGTAAAACTTTATCATCCTGATTTTCATCAAGGAAAAAGTGCAATAGAAAAAGCTTACGCAAGAGAACAGTTTGAAAAAATACAAATCGCCTATGATAACTTAAAAGCACTTTATAAGAATAATACTTAA
>CAMP_117_1
ATGGAAATCACAGATTTACCTTATCTAATCATAGGAATCATTTCAGGTATTGCTTCTGGACTTTTTGGCATTGGTGGAGGTATGATTATCGTTCCTTCTATGTTCGCACTTGGAGCAAGTGCTCACCATGCTATCGGAATTTCAGTATTGCAAATGATTTTTGCAGCAGTTTTTGGCTCTTATATTAATTATAAGAAAAAAAATCTAAATCTTAAAGATGGTATTATGATAGGTTTTGGAGGGCTCATAGGAGCAAGCTTTAGCGGAATGCTTTTAAAAGCTTTAAGTGATGTAGCTCTTACTAGCGTATTTTTGGCGGTAAGTTGTATATTTTTTATCAAATATGCTTTTGGAATTAAAGAAAACATTGTGCAAAATCAAAGAAGCGTTTGGGTAAAGAATGTCATTTTATTTATTGCTGGAGCTTTTACTGGTATTTTTGCTATTTCTTTGGGAATTGGTGGCGGACTTTTAATTGCTCCGATTTTAGCTTATTTTTTAGGCTATGATAGTAAAAAAGTTGTTTCCTTATCCTTGTTTTTTGTTATTTTTGCTTCAGTCTCTGGTATTATATCTTTTTCAAATTCTGGAGTTATAGACTCTGAAGTTATTCATAAAGGAATACTAGTAGGTATAGCTTCTATGGTTGGAGTTTTTATAGGAATTAAAATCATAGAAAAAATGCATATTTCAGCTCATAGAAAAATTTTACTTTGCGTATATGCCTTATCAATACTTGGAACCACCCACTCTTTGCTTAATAAGCTAAATTTTATAAATTTTTAA
>CAMP_118_1
ATGATGGAAAATAATAATAGATGCGTGTTTTCTCTTTCAGGTGTTACAGGTATGTTAATTGCTACGGTTTTGTTGCTTGTTATCTTAGCAGTTTTAACTATTTGGGGTCTTAAAGCTCAGCAAGAAGTGATGCAAAAGCCATATAGTCTTAAAGATGTACAAAGTGTAAAGATGTTTGGTTCAAAAGAACAAGATCATAGAAGTATAAAGGAAGCACAATGA
>CAMP_119_1
ATGGATCCGTTATTTACAACTCAAATTTTAAAATATAAAGGTGATGAATCTTTTACATGCAATGATACTTTAGTGCGTGAAATTAAGCTTGAAATTTTTATTAATGATGAAAAAGTAGGTGCTTTAATGGCAACTCCTGTAGATGAACAGGCATTAGCAATAGGATATTTAATGAGTGAAAATATCATTGCGAAAGTAAGCGATATTGAGAGCATAGAAACAAAAGATGATGGTATGAGTGTGCATATTAAAGCAAAGATTGATAAAGAAAATTTAGCAAAGCTTAATGCTGAAGGTGTAGTTATAAGTGGTTGCGGTAGAGCACATACTGCCAATATCGATCCAGAAGCTATTGAAGCGAGTAAAATTAGTTCTGATGCAAAATTTAGCAAAGATGAAATTTTAAAACAAATGAGTACTTTTTATACTCAATGCGAGCTTTACGAGAAAACAGGCTGTGTACATACGGCTAAGCTTTTTGTAGATGAGAAAACTTTTTTTATAGGTGAAGATATAGCTCAGCATAATACCATAGATAAAGCTTTAGGAAAAGCGTGTTTAGCTGGGGTTGATTTAAGTCAATGTTTTTTAATGGTTAGTGGAAGGCTAAGTTCTGAAATGGTAGCTAAAGCAGTTATGCATAAAATTCCAGTGCTTGTTTCACGCACGGCTCCTACTTGTTTAGGGGTTATGATAGCAAGAAAATTTGATTTAACGCTTTGTGGTTTTGCTAGAGAAAATAAGATCAATATTTATAGTGGAGAATTTAGAATTCATGGATAA
>CAMP_120_1
TTGAAAGAGCTTGTTAATATTTTAGATTTTTTACCTGAAGAATTAGGAGAAAAAATCAAACCGATGTTTCGCGTGAAACAAATTTATCAATGGATTTATCAAAAATATGCCAATAATTTTTCCGATATGTCAAGTTTGCCAAAAGATTTGCGTTTAGAACTTGCGCGAAATTTTCATTTTTCTCCTGTAAAATGCGTTAAAAATGAGCAAAGTAAAGATGGAAGTATAAAATATCTTTTTGAACTTATCGATGGTTTAAGGGTAGAAAGTGTGCTTTTGCCTATGAAAGAAGAAAAAATAGACGCAGAAGGCAAAAGAATTTCTCATGCGAGATATACTATCTGTGTTTCTTCTCAAGTAGGTTGTAAAAGTGGATGTAGTTTTTGTCTTACTGCCAAGGGTGGTTTGAAAAGAAATTTAAGTGCAGGTGAGATAGTCGGACAAATTTTATGGATCAAAAAACAAAACAATATCCCTTATGAACGCCGTGTAAATATAGTATATATGGGTATGGGCGAGCCTTTGGATAATCTTAAAAATGTTTCTAAAGCGGTAAAAATTTTAGCGCAAAATGAGGGACTTGCTATAAGTCCTCGCCGTCAAACCATCAGTACTAGCGGTTTGGCAAAACAAATCAAAGAATTAGGTCAAATGAATTTAGGTGTTTTACTTGCTATATCATTGCATGCGGTTAATGATGAGCTTCGAACCGAACTTATGCCTATCAATAAAGCTTATAATATCGCTGCGATTATGGATGCGGTGCGTGAATTTCCTATAGATCAAAGAAAAAGAGTGATGTTTGAATATCTTTTAATTGATGGTATCAATGATAAGCTTGAACACGCTAAAGAATTAGTCAAGCTTTTAAATGGCATTAAAGCCAAAGTGAATTTAATACTCTTTAATCCACATGAAGGAAGTTTATATAAACGCCCTAGTTTAGAAAATGCGATTAAATTCCAAGATTTACTAAGTAATAAAGGTGTAACTTGTACTATAAGAGAAAGTAAAGGACTTGATATCTCAGCTGCTTGTGGACAGCTTAAAGAAAGGGCAAAAGAACAATGA
>CAMP_121_1
ATGGCTAGATCACTAAAAAAAGGTCCTTTTGTTGATGATCATGTAATGAAAAAAGTCATCGCTGCTAAAAAGGCTAATGATAATAAACCAATTAAAACTTGGTCAAGAAGAAGCACAATTACTCCTGATATGATAGGACTTACATTTAATGTTCATAATGGCAAAAGCTTCATTCCGGTTTATATTACTGAAAATCACATCGGTTATAAACTTGGTGAATTTGCTCCAACACGCACATTTAAAGGGCATAAAGGCTCTGTGCAAAAGAAAATTGGTAAGTAA
>CAMP_122_1
ATGAAAATACTCTTTGGTCCTGTTAGCTCTAGGCGTTTTGGAAGATCTTTGGGTATAGATTTAAGCCCTAGTAAAAAACAATGCAATTTTGATTGTGTTTACTGCGAGCTTGATCCAAAAAAAGCCCAAGAAAAACAAGATGAAATTATCAGCATAGATAAAATTATCTCTGAAGTTAAAGCTATGCTTGAAAAAAATGTTGAATTTGATTTTCTTACCCTTACTGCCAACGGAGAGCCTAGTCTTTATCCTTATTTAAATGAGCTTATTTTATCTTTACGCAGCATTGCTAAAGATAAAAAATTGCTTATTTTAAGCAATGGTACAGCTGTATTAGATGAAGACAAATTTAATGCTTTGCTAAAACTAGATGTGGTCAAATTTAGCCTAGATAGTGCAGTTGCTAAAACTTTTTATCGTATTGATAGAGCTTTAAAAAACATTGACTTAGAAAAAATGATAGAAAAAATGGCAGATTTTAGAGCTAGGTTTAATGGAGATTTGATTATGGAAATTCTAGTTGTTAAAGATCTTAATGACAACGAAGAAGAATTTGAAGCACTTAATCAAGCTTTAAAAAAAATCATGCCTTTAAGGGTTGATCTAAGCACCATAGATAGACCTCCTGCTTATGCTGTTAAAAAAGTAAGCGAAGAAAAACTTTTAGAACTTTCTAAACTTATAGATTCTACTCCTGTACTCTTAGCCAAAAGACATTATGAAGGTGAAAAACTAAGCTTCAATGAAGAAGAATTATTAAAAATGCTTCATTTGCGCTCACAAAGCGAAATAGACATTGAAGTGAAATTTGATGAACAATCCAAAACTCTCTTAAATCAACTTATCAAAGAAAAAAAGGTAAAAATTCTCGATTTAGCTGGAGTTAAATTTTATAAAGTTTAG
>CAMP_123_1
ATGAATGAAGAAAAAAATTATGAACTTTGGCTTGATAATTATTTTTTTAAGCCCAATTTTTGGCAAAAATGCCTTGCTTTTATACTTTTACCTTTAAGTGTGCTTTATGCTTTTTTTGCGATTTTAAATACTTTTTTTCGTAAAAAAATAGTTTTTAAAAAGCCTGTTATTAGCGTTGGTAATTTAAGTTTTGGAGGTAATGGAAAAACCCCGCTTTGTAAAGCTATAGCAAGGGAATTTGATGGTGTTTTTATAGTACTTAGGGGCTATAAAAGAAAGTCTAAAGGTTTGTTTGTTGTTAAAAATCAAAATGAAATTTTATGCACCTTAACACAAAGTGGCGATGAAGCTATGGAGTATGCTTTTGAAGAAAATATCAAAGGTGTGATTGTGAGCGAAGATAGAGTAAAAGGTATTGAAAAAGCTTTTGAATTGGGAGCTAAAATCGTTGTGCTTGATGATGCTTTTTCTAAATTTCATATTAAAAAATTTGATATTTTACTTGAAAGTAAAATCAAACCTTATTTTAATTTTACCTTACCAAGTGGAGCTTATCGTTTGCCGAAATTTTATGAAAAAAGGGCTGATTTTATTGCATTAGAAGGCAGGGATTTTGTGCGTTATTCTTTTGTAAAAGAAAATCCAAAGGCTGTTTTGGTAACTGCTATTGCTAAACCTTTTAGATTGTATGAGCATTTTATCAAGGCAAGGGCTTGTTATTTTTTTAAAGATCATTATGAGTTTAAAAAAGAAGAATTAGAAAATTTGCTAAAAAAACATAATTGCGATACACTAATGCTTACTTTTAAGGATTTTGTTAAAGTTAAAGATTTTGGTTTTAAATGTCAAATTATAGAATTAAATATAGAATTAAAAGATTCATTAAGAGAAAAAATAAAAACTTATATCAAGGAGTTTGAACAGTGA
>CAMP_124_1
ATGAAAAATATTCATTGTATCAATCATCCATTGATCGAACATAAATTAGGAATTTTAAGGGCTAAAGAGACAAAGCCCTTTCAATTTCGTATGTTAATCGATGAAATTTCATCTTTTTTGCTTTTTGAAGCGAGTAAAGATTTTTCTTTAAAAGAAATTGAAATTTCAACACCTATACAAAAAACTACAGTAAAAAAACTTGATGAAAAAATTATGATTTGTCCTATTTTAAGAGCTGCATTAGGAATGCTTGAAAGTGTTTTTAAGATGATTCCTGATGCAAGTGTTGGGTTTTTGGGGTTTGTGAGAAATGAAGAAACTTTAAAGGCGGATTTTTATTTTCAAAAACTTCCCAAAGATGCAAAAAAACGCACTGCTATTGTTATAGATCCTATGTTTGCTACAGGTGGGACTGCTATAGATGCTTGTAATTTTTTAAAAAGCCAAGGAGTTAAAAAAATAAAATTTATATCCATACTTGCTGCTCCACAAGGTTTGAAAAAATTTAGCCAAATGCATGATGATGTAGAAGTTTTTGTGGCTTGTATTGATGAAGGTTTAAATGAAAAAGGTTATATTATCCCAGGGCTTGGAGATGCAGGAGATAGAGTGTTTAACACTCTATAA
>CAMP_125_1
ATGTATAGAAAAGAGCTTCAAATCTTACTTTCTAAAGATTCAATACCTAATTTTTTCTTTCTTTATGGAGCAGATAATTTTCAAAGCGAACTTTATGCTGAATTTATAAAAGAAAAATATAAGCCCGATGAAACTTTGAAACTTTTTTTTGAAGAATACAACTTCACTCGTGCGAGTGATTTTTTAAGCGCAGGATCGCTTTTTAGTGAAAAAAAATTACTCGAAATTAAAACTTCTAAAAAAATTCCAACAAAAGATCTTAAAGTTTTAGTCGAACTTTGTAAAAACAATACGGACAATTTCTTTCTTTTAGAGCTTTATGATGAAAGTTCTAAACAAAGCGATATAGAAAAAATTTTCTCTCCTCATTTTGTAAGATTTTTTAAAGCTAACGGAGCTAAAGAAGGCGTGGAGCTTTTAAGCATAAAAGCAAAACAACTAGGGGTTGAAATCACTCAAAATGCTTTATTTACTCTTTTTACAAGTTTTGATGAAAACTTATATCTTGCTGCGAGTGAGCTTAATAAATTTAGTGGTTTAAGAGTAGATGAAAAAACCATAGAACAATACTGCTATAGTTTAAATACAGGAAGTTTTGAAAGCTTTTTTGATAAAATTTTAAAAAAACAAGACTTTAAAAGCGAACTTGAAAAAATTTTAGATAATTTTAATGAAATTGCTTTAATCAACTCTTTATATAACTCTTTTTATCGTTTATTTAAAATTGCACTTTATGCTAAAATCAATGGTAAAATTGATTTTAAAGAGCTTTTAGGCTACACTCCACCCCCTCAAGTGGGACAAAATTTAAGCTCTCAAGCCTTTAGTTTAAAAATCGAACAATATAAAGAAATTTTCACTCTTTTGCTTAAAAGCGAATACGAACTTAAAACCAATCCTAAACTCGTAAAAAAAGAATTTTTGATTTCAAATTTACTTAAACTTGCAAGGATTTTAAAAAATTAA
>CAMP_126_1
ATGAATTTTTGGGGTATTATAAAAGAAGATTTTTCTCAGCCAAAGGCACAAGATCCAGCTTTTAATTCTTGTATAGAACTTTTTTTTAATTACCCTGGAGTATGGGCTGTAGTAAATTACCGCTTTGCACATTTTTTTTACATAAGAAATTTTAAACGCATTGCTAGAATGATTAGCGGAATTTCACAATTCTTAACTGGGGTAGATTTGCACCCTGGAGCAGAACTTGGAAGGCGTATTTTTATAGATCATGCCAATGGAGTGGTTATAGGTCAAACAGCAATTATAGAAGATGATGTTTTAATTTATCAAGGCGTTACTTTAGGTGGAACAAGCCTTGAAAAAGGTACTAAACGCCATCCAACCATAAAAAAAGGAGTGATCATAGGCTCAGGCGCAAAAGTGCTTGGCAATATCACCATAGGAGAAAATGCCAAAATAGGCTCAAATGCTGTAGTGGTTAAAGATATAGGTGCAAATTTAACTGCCGTTGGAATTCCTGCTTATATTATCGAAGAGCGTAAAAATAAAAACATTAGAGCCATAGATGCAAATTGCGATGACAAACTAGAAAAGTTAGAAAAGAAAATTTTAGAACTTGAAAATCTTATATTAAAACAACCTGAATCACAAAAATAA
>CAMP_127_1
ATGAAATTTGAAAATTTAATACGAGAAATTTTAGGAAAAAAGCGTTTTGAATTGTTAAAATTTTTATGTGAAAATGCCGATGAAAATGGTTTTATTATGATTAAAATCAGTGATCTTGAAGAAAAATTACATCAAAGTAAACCTACCATCATCGCTACTTTTAAGTTTTTAGAAGAAAAAAAACTTTTTAAGCGTCTTAAAAATGGATTTTATCAGCTAAATATAGGAGATAAAAATGAAACTTAA
>CAMP_128_1
ATGAAACTTAAAAATCCTTTAGATATGCATTTGCATTTAAGAGATAACCAAATGTTAGAACTTATTGCACCTTTGAGTGCAAGAGATTTTTGTGCAGCTGTGATTATGCCAAATTTAATCCCTCCGCTTTGCAATTTAGAAGATCTAAAAGCTTATAAAATGCGTATCCTTAAGGCTTGTAAAGATGAAAATTTCACTCCTTTAATGACACTTTTTTTTAAAAATTATGATGAGAAATTTCTTTACAGTGCTAAAGATGAAATTTTTGGCATTAAGCTTTATCCAGCAGGAATTACAACAAATTCAAATGGTGGAGTTTCAAGTTTTGATATAGAGTATTTAAAACCTACTTTAGAGGCTATGAGTGATTTAAATATTCCTTTGCTAGTGCATGGTGAAACCAATGATTTTGTAATGGACAGGGAAAGTAATTTTGCTAAAATTTATGAAAAATTAGCCAAACATTTTCCACGACTTAAGATTGTTATGGAGCATATTACCACTAAAACTTTATGTGAACTTTTAAAAGATTATGAAAATTTATACGCGACAATCACTTTACATCATTTAATCATCACTTTAGATGATGTTATCGGAGGTAAAATGAATCCTCATCTTTTTTGTAAGCCTATAGCCAAGCGTTACGAAGATAAAGAAGCCCTTTGCGAACTTGCTTTTAGTGGTTATGAAAAAGTTATGTTTGGAAGTGATAGTGCGCCTCATCCAAAAGATACTAAAGAGTGTTGCGGTTGTGCCGCAGGTGTATTTAGTGCCCCAGTGATTTTACCTGTTTTAGCTGAATTATTTAAGCAAAATAGCTCAGAAGAAAATTTGCAAAAATTTTTAAGCGATAATACTTGTAAAATTTATGATTTAAAATTTAAAGAAGATAAAATTTTAACTTTAGAAGAAAAAGAATGGCAAGTACCAAATGTTTATGAAGATAAATACAATCAAGTCGTGCCTTATATGGCTGGAGAAATTTTGAAATTTCAATTAAAACATTGA
>CAMP_129_1
ATGGGTGGTTGGTCAAGTCCAAGTCATTGGTTGATTATTTTATTGATTGTTGTATTGCTTTTTGGAGCAAAAAAAATTCCAGAACTTGCAAAGGGTTTAGGCAAAGGTATTAAAACTTTTAAAGATGAAATGAATAATGATGATGAAGTAGCAAAAAATACTCAAAAAATAGAAGAAAACAAAAACACAACTAATAATACAAATGCTGATGCAAGTATAGACGAAACAAAAAAAGCTTAA
>CAMP_130_1
ATGAAAAACATTATGATATTAAGCGGAGCGGGTTTGTCTGCTCCAAGTGGGCTTAAAACTTTTAGAGATAATGATGGACTTTGGGAAGAATACGATGTGATGGAGGTTTGCTCTGCAACAGGTTTTAGAAAAAATCCTAAAAAAGTACTTGATTTTTACGATGCAAGAAGGGCACAACTTCAAAATGTAAAGCCAAATCACGCCCATGAAAAAATCGCACAGTTAAAAGAAAAATGGGGTAAAAACCTTTTTGTCATCACGCAAAATGTAGATGATTTGCTAGAGCGTGCAGGGTGTAAAGATGTAGTACATTTGCATGGCTTTTTGCCCGAACTTCGTTGCCTAAAATGTGAAGGAATTTTTAATATAGGCTATGAAAAATTCACAGATAAACAATGCCCAAAATGCAAAAGTAAGGATTTAAGACACAATATAGTCATGTTTGAAGAGCAAGCTCCTGCTTATGCTACGCTTTATTCTTTACTTCATCAAACTTCATTATTTATTAGCATAGGCACAAGTGGGGCGGTTTTGCCTGTGGGGCAGTATGCTTCAATGTGTGAAAAAAGTATTTTAAATATTTATGAAAAAGATGTGAATTTAGAGCGATATTTTGATAAAATCTATATAGAAGATATTATAAGCGCTATTGATAAAATCGCACTTGATATAGAAAATTTTATGAAAGATGGTAATGTTTGA
>CAMP_131_1
TTGTACTTTAAGAAAGAAGGAAAAATGAAAAATACTTTAATTATTTTTGAAAATTCTTTATCAAATCTCGGTAAAGATGAAGCAAGTGATTTACTTGAAGACTTGAGTTTTAATCTTGCGTATAAGCAAATTTCACATAATCCTCATGAAACAAAAAAAGTTTTAAATTCTCTTTTGGTTGAATTTTTAACTATTTTGAAAAAACTTGATTTTTTTGATGATGAAAATGTTACAAAGGTTATCAAAGCTTTGGTTAAGGCGAGTATTGTAGATGCTCAAAATTCACTTTATGAGTATATTAGCGAAGCTGAATTATTAAACAAACAGATTGAAAATCAAAAGAATTTGATTAAAAATCAAATCAGCGATAATTTTTTTGAATTCGAGAATATTTTACAAGAATGTTCTTTTTGTGATGAATTTAGTGGTGGTTTAAATGATGCTATTTTATTTGATATAGAAATGCTTGGAATTTTAAAAGAAACCGCTGAAAGTGCTTTTTTAACTACATTAGAAAAGGCTGAAGATATAGAACTTACAAGTAGTGAAATAGCTAAAAATCTCGTATATAATGCCATTTGTGAAGCTCATTTTGAAAAAGAAAGAATTTTAAAAATTTCAAGTATTATTTTAAATACCGCTTTTGAAATAGCTAATGAATCTATGGCTTATGCAAAAGATCTTTGTTTAGGCGTGATTAAAGGCACAAGGGATGGTATTGTTTTGGCAATGGAAAAATTTAAAGCTTCATTAACTTATGCAAATTTTGAAGAAGATGTTAGTTTAAAAAGCAAAGAACTAATAGGTATAGAAGATGATTTTATTGCTCTTTTAAAAAAAGAGATTCAATTACAAAATGATCCTTGTAAGAGTATAGTTGAGAATTTGCTAGAACATGAACTTGATAATCTTTTTGCTAAATTTAGACGTCTTGCAGGTGAAAGCAGAGAGCAACTAATATTAGTTTTAAATGATATTAAGAAAAATCCAAAGATTAATGATTTTAACAAACTTACTCAAAGAAAATTAAATCGTTTTAAACAAGAAATTTTTGAATTAGAAAAAATTGCTAGTGAAAAATACAAAGATTTAAATTCCAAAAAAGCTAAAAAGCTCGGTGTAAGACTTTGGGAAAAAGCAAAAAAATTCGTTAAAAAATAA
>CAMP_132_1
ATGCTTAGATTAACTTGGTTTCAGTTTACTTTTTTTAATTCTTTGATGATTGTATTGTTGAATTTTAATTTATTTTATTTTGTGTATGAAAAAAATACACAAAACTGGCTTATAACTTTTGTTTTTATTGTGGCCTATTTTGCACTTGTTCACGTGATTTGCTCTTTGCTTTTTATAAAGTTTTTTACTAAATTTTTTTCTATATTATTTATAATATCATCTTTTTTAAGTGTTTACTTTATTAGTTTTTATGGGGTGCTTATAGATTCTGATATGATGCAAAATGTTGTTCAAACAGACATTAAAGAAGTAAAAGATTTGTTAAATTTAAAATTGATCTTATTTGTTGTTTTGGCTTTATTATTGGTTTTTTATGTTGTTAAAGTAAAAATTGATTATTATGGTAGTTTTAAATCCCATATAAAAATTAAAATTATCAATATAATATCAGGTTTGATTGTTGTTTGTGCAGTTTTAATCCCTTTAAGTAAAACTTTCTTGCCTTTTTTTAGAAACTATAATGAAATAAGAATGTATAATACTCCTTTTTATCAAATTTATGCCGTATATCGCTATTATGTTCGTTTTGTAAAAGCTAAGCCAGAATTTAAAACTATAGCTAATGATGCTTATAGAGAAAACAATCACACTAAAAAACTTTTGGTTTTGGTGGTGGGTGAAACCGCTAGAGCGGCAAATTACTCTTTGGGTGGATATACTAAAAATGATACCAATTTTTATACCAAAAAAGATAATGTAGTCTTTTTTGATAATTTTTCATCATGTGGAACAGCAACAGCGGTAAGTTTGCCTTGTATGTTTTCTATTTCTAAGCGTGAAAATTATTCAAGTTCAGAATTTCAAGAAAATGCGATGGATGTGCTTTATAAAACAGGTGTAGATGCTGTATGGTTTGATAATAATTCTGGTGGTTGTAAAGGGGTTTGTGATAGATTAGCTTATAAGCAAAAGCTTTCTAGTGATTTGGATGAAAATTTACTCGCCCCTTTTAAAGAAAAATTAAATCATTTAAGTGATCAAAATATAATAGTTCTTCATTTGCAAGGTTCTCATGGGCCAACTTATTATAAACGCTATCCAAGCGAATTTAAAAAATTTACTCCAACTTGTGATACTAATGAACTTTCAAAATGTGATAGCGAGGCTTTAATCAACACTTATGATAATACTTTGCTTTATACAGACTATCTTTTAAGTGAGATTATAAAACTATTAAAAGAGCAAAAAAGCTATGAAAGTTCTTTGTTTTATCTTTCAGATCATGGTGAAAGTTTGGGTGAAAATGGTATTTATCTTCATGGTATGCCTTATGCTATAGCACCAAGTTATCAAACTCATATTCCTGCTATTTTTTGGAGCAATGATAAAAATTTAATGAATTTAGCTAAAGAGTATAAAGGTTTAAAACTTTCTCAAGATAATCTTTTTAGTACTCTTTTAGGATATTTTGATGTAAAAACAAGTGTTTATGAACCAGAATATGATTTATTAAATCCTAAACTTAAGGCAAATCCATGA
>CAMP_133_1
ATGAAGCCTAAATATCATTTTTTAAATAACGCAAGATATGCTTTAGAAGGGCTTTTTGCTTTATTTAAAAATGAAATGGCGTTTAGAATTGAACTTTGCATTATTATCCCCGCGATAGTTTTTAGTTTTTTCTTAAAAATTAGTTTTTTGGAGCATTTGTTATTGATAAGTGTCTTAATACTTATCTTAATTGTAGAAGCTTTAAATTCGGCTATTGAAGCTTGTGTTGATTTGATTACAAACGAATGGCATGAAAAGGCAAAAATCGCTAAAGATTGTGCGAGTGCGGCAGTGTTTTTTAGTGTGCTTTTAGCTCTTTTTGTTTGGGGCTTTATTTTATATAATATTTACTTATGA
>CAMP_134_1
GTGGCAATACTTCTTATTGGAATGACTAATTTAGGTATAGGTTTTAAAGTTTTTAGTGGTGATTTGCTTGAAAAAATTTTAGTAAAGTCAACTGATACAAAGATAAAAAGTATACTTTTTGGTACTTTAAGTACTTTAATTATGCAATTTTCAATTTTAGTTTCTATTGTTACGATTTCTTTTTTGAGTGCAGGGCTTATTTCTTTGGGTGCGGGCATAGGGATTATTTTTGGAGTAAATTTAGGAAATACGGCAAGTTCTTGGCTGATTGTTGGTTTAACAAATATTAAAATTTTAATGTTGGCTATCCCGCTTTTGATTATTGGAGTATTATTTTTCTTTCAAAAAGATAGTATTTTAAAAGGTTTGGGTAATATTTTTATTGGTATAGGTTTTTTCTTTTTGGGTGTGGATTATATTAAAAGTGGTTTTGAAAATTTTAAACATATAATTGATCTTTCTCGTTTTGATTTTGCTGGTTTTAAAGGAGTTTTTGTTTTTTAG
>CAMP_135_1
TTGCTTACAGGAGTTATACAATCAAGCACAGTTATAATGGCTATTATTGTCGCTGCTTTACTTGCACAACAAATCAGTTTGGAAAATTCCTTAGCAGCAACTTTGGGTACTAGTGTTGGAGGAGTTGTAACGGCTGTTTTAGCTTCTTTAAGTACCAATATTGAAGGAAAGAAATTAGCGTTTGCAAATTGTATTTTTAATTTTGGTATAGCTTTTTTAATAGTGCTTATTTTTCCTTATTTTATACATTTCTTAATTTTTTATCCATTGCGTTAA
>CAMP_136_1
ATGAAATTAAGTCATTTAGATGAAAAAAATCATCCTAAAATGGTAGATGTAAGCGATAAAAATATTACTTTAAGAATAGCCACAGCTAGTGGTATAATATATATGAGTCAAGAAGCTTTTGATGTAATTAAAAACAATACCGCAAAAAAAGGTCCTGTTCTTCAAACAGCTATTGTTGCGGCTATAATGGGGGTTAAAAAAACAAGTGAAATTATTCCTATGTGCCATCCTTTGATGCTTTCTAAAGTTGAAACTAATATTGTGGAATTTGTTAAAGAATGTGCATTTAAGCTTATTGTAACAGTTAAGTGTGAAGGTAAAACAGGTGTTGAAATGGAAGCTTTAAGTGGAGTTAGTATAGGACTTTTAACTATATATGATATGATCAAGGCTATAGATAAATCAATGAGAATTACGGATATAGTGCTTGAAAGCAAAGAAGGAGGTAAAAGTGGTAAATTTGTGCGATCTTAA
>CAMP_137_1
GTGGTAAATTTGTGCGATCTTAAAAAAGAACCTCAGATCAATTATCCTACTTTTTGGGATTATAAGGTGATTTTTGAGGTGCATGTTAAGGCAAGTGAAATTTTTGAAGAAATTTTAGGTCAAAGAGAATATAAATTTAAACATTCGAATTCAAGTGCGAGTGGAAAATATCAAAGTTATTTGTTAAATGTTTATGTTGATAGCAAAAAAGATCGTTTGGATATATTTGATAAATTAAAAGCTAAAGCAAAATTTGTACTTTAA
>CAMP_138_1
ATGGCAGAAAATTCAATTTTAACTTCATTGTTACCTCTTGTAGTGTTATTTGCAATTTTTTATTTCTTGGTGATCAGACCGCAACAAAAACAAGCAAAAGCACATAAACAAATGCTTGAGTCTTTGCAAAAAGGAGATAAAATCATCACTAATGGCGGACTTATTTGTGAAGTCGTAAAACCAGAGGAGGATTTTATCAAAGTTAAGCTTAATGAAGACAATGTTACTGCAAAAATTTCAAGAGAATTTATAGCAAAGAAAATTGATGCGTAA
>CAMP_139_1
ATGAGACAATATGAAACCTATAAATGCCAAAAATGTGGCAATGAAGTAGAAGTTCAAAATGTAGGTGGCGGTAAGCTTAGTTGTTGTGGTGAAGAAATGAAATGTATCACTACAGATTTAACTGCAGTAAATTTAATGAAAGCTTTTGCAGGCGAATCTATGGCAAGAAACAAATACGATTTATTTGCTGATGTAGCTGAAGAAGAAGGTTGGCATGCGGTTGCTAGACATTTTAGAGAAGCGGCTGAAAATGAAAAATGGCATGCAAGAGCAGAATTTAAAGCTTATCATGAAATCGTTGATGGCAAACCTTTAGAAGTAACTACAAAAAACCTAGTAACTGCTGCAGAAGGTGAAAACTATGAGCACACAACTATGTATCCAAATTTTGCAAAAATCGCTGAAGATGAAGGCAAAAAGGCTATAGCGAGATTATTTACAGCTATTGGTAAAGTAGAAATCGAACACGAAAGAGAATATCTAGCGCTTAAAAAAATGCTCGAAGAAGAAGAATTTTTTAATAGTGAAGTAGAAGAATTATGGGTTTGTGAAGTATGCGGACATATACATCGTGGCAAAAAAGCTCCAGCAGCCTGTCCTTTATGTAAAGCACCAAAAGAGTATTTTAAACGCGAATTTTTGGGTTAA
>CAMP_140_1
ATGAGTTTAGAAATGTTTGATAAAGAAATTTTTGATTTAACAAACAAAGAGTTAGAGCGTCAATGTGAAGGTCTTGAAATGATAGCGAGTGAAAATTTCACTTTACCTGAAGTAATGGAAGTTATGGGAAGTATCTTGACAAACAAATACGCAGAAGGTTATCCGGGTAAAAGATATTATGGTGGTTGTGAATTTGTTGATGAGATTGAAACTCTAGCTATTGAAAGATGTAAAAAACTTTTTAATTGTAAATTTGCTAATGTTCAGCCTAATTCAGGTTCTCAAGCTAATCAAGGTGTTTATGCGGCTTTGATTAATCCAGGTGATAAAATTTTAGGAATGGATTTAAGTCATGGCGGACATTTAACTCATGGTGCAAAAGTAAGTTCTTCGGGCAAAATGTATGAAAGCTGTTTTTACGGCGTAGAACTTGATGGAAGAATTGATTATGAAAAAGTAAGAGAAATTGCTAAAAAAGAAAAACCAAAACTTATAGTTTGTGGAGCTAGTGCTTATGCAAGAGTGATTGATTTTGCTAAATTTAGAGAAATTGCTGATGAAATAGGTGCCTATCTTTTTGCTGATATAGCACATATTGCAGGTCTTGTTGTGGCAGGTGAGCATCCAAGTCCTTTTCCATACGCTCATGTAGTAAGCTCAACTACACATAAAACTTTGCGTGGCCCAAGAGGTGGTATTATTATGACAAATGATGAAGAGCTTGCTAAAAAAATTAATTCTGCCATTTTTCCAGGTATTCAAGGTGGTCCTTTGATGCATGTAATTGCTGCAAAAGCAGTAGGATTTAAATTTAATCTTAGCGATGAGTGGAAAGTTTATGCAAAACAAGTAAGAACTAATGCTCAAGTTTTAGCTAATGTTTTAATGGATAGAAAATTTAAACTTGTTAGCGATGGAACGGATAATCACCTTGTTTTAATGAGTTTTTTAGATCGTGAATTTAGTGGAAAAGATGCAGATTTAGCTCTTGGAAATGCAGGTATTACTGCAAATAAAAATACCGTTCCAGGAGAGATTAGAAGTCCTTTTATCACAAGTGGATTAAGACTTGGAACTCCAGCCCTTACTGCCAGAGGTTTTAAAGAAAAAGAAATGGAAATTGTGTCAAATTATATTGCAGATATTTTAGATGATGTTAATAATGAAAAATTACAAGAGAATATTAAACAAGAATTAAAAAAACTTGCAAGTAATTTTATTATTTATGAAAGGGCTATGTTTTGA
>CAMP_141_1
ATGGGAAAAAATAGTTTAATTGGTGGATCCATTTGGGATGAGTATTCACAAAAAGTTCAAGATAGAATGAATAATCCTCAACATATGGGAGAATTTAGTGAAGAAGATGCTAAAGCACGCAATGCAAAATTGATCGTAGCTGATTTTGGTGCAGAAAGTTGTGGCGATGCAGTAAGACTTTTTTGGCTTGTAGATGAAAAAACTGATAAAATTATCGATGCAAAATTTAAAAGTTTTGGTTGTGGTACAGCTATAGCAAGTAGTGATACTATGGTGGATCTTTGTATAGGAAAAACTGTAGATGAAGCAGTAAAAATCACAAATTTAGATGTGGAATTTGCTATGCGTGATAATCCAGAAACTCCAGCTGTTCCACCTCAAAAAATGCACTGTTCGGTTATGGCTTATGATGTAATCAAACAAGCAGCAGCGCATTATAAAGGTATAAGTCCTGAAGATTTTGAAGATCAAATTATAGTTTGCGAATGCGCTAGGGTAAGTCTTGGAACTATTAAAGAAGTGATTAAACTTAATGATTTGCATAGCGTAGAAGAAATCACACAATACACTAAAGCGGGTGCTTTTTGTAAATCCTGTATCAAACCAGGCGGACATGAAAAAAGAGATTATTACCTTGTAGATATTTTAGCTGAAACTAGAGCTGAAATAGATAGAGAAAAACTCAAAAATACAATGAAAAGTGATGTAGCTTTTGATGAAATGACCGTAGTGGGACAATTAAAAGCAGTTGAAAGTGTTTTAGATGCTGAAATTCGCCCTATGCTTCATAATGATGGCGGAGATTTGGAAGTGATTGATATACAAAAGGCTGAAGGTGCAGCAATTGATGTTTATATTCGTTATCTTGGTGCTTGTAGTGGTTGTTCTAGTGGAAGTGGTGCAACACTTTATGCTATTGAAACAATTTTACAAGAAGAATTAAGTCCAAATATACGCGTTATGCCGGTTTAA
>CAMP_142_1
ATGAATTTAAGCAAAATCAAAATCGGAGATATTCCAAATAAAATCAATGCCGTAATCGAAATTCCATACGGCTCAAATATCAAATACGAAATCGATAAAGATAGTGGTGCTATCATGGTAGATCGCGTTATGGCTAGTGCGATATTTTACCCAGCAAACTATGGTTTTATTGCCAATACTTTGGCTGATGATGGTGATCCTGTAGATATTTTAGTGCTTAATGAATATCCTATCCAAGCTGGAGCCGTGATTCCTTGCCGCTTAATCGGTGTTTTAATCATGGAAGATGAAAGCGGAATGGATGAAAAACTTCTTGCGGTTCCAAATTCAAAAATAGATGCAAGATATGACAATATAAAAACTTACACAGATTTACCACAAGCAACTTTAAATAAAATCAAAAATTTCTTTGAAACTTATAAAATTTTAGAACCAAATAAATGGGTTAAAGTGCAAGATTTCAAAGATGAAAAAGCTGCAATTGAAATTTTAGAAAAAGCAATCAAAAACTACAAATAA
>CAMP_143_1
ATGGATAGGGAAGTATTTTATATAGCAGGATATGATCCTAAAAGTTATAGATTTTATTATGATTTATTTAAAAAAAACCTAAAAGATTATTCTCATGCTTTTAACATTAAAGCTGATTTAAGTAAAATTGAAAAAAATGAGCAATTTCCTTTTTTTCAAATTTCTTGCGAAGGAGTACAAACTAAATATCATTTTTTAACATGGAATGATATTGTTAAGAAAAATTGGTCAGAAAATTATAAAGATGCTTTGGCAGATTGTTATAGTTTTTTTAGAATTTATACTATCACAGGACTTTTTATCAAATTTGGCAAAGAGTCGATTTATCAACTTATCACAGGTTATTATCCTTTTTTTTATGTGTTATTTTCTTTACTATTTTCTTTGGTTTTGGCTTTTGGAAGTTTTGCTTTTTTGCAAAATTATATGCATTTTTCTTTAGCTATCATCATAGGATGTTTTTTAGGATTTTTACTAAATCATTTTTTATTTAAATTAGGTAAGAAATTAGCTGTATTTTGGATAGCAAGAATTTGTGCTTTTTGTGCTACTTGGCAAGATAAAAAAACAGGCACTATGCAAGAAAGAATCAAGCTTTTTGCGAATACCATAGTAGATAAGCTAAAACAAAATGAAAATAAACAAGATTATGAACTTGTTTTAGTAGCACATAGTGTTGGAACTATAGTTTGTATAGAAGTTTTGGAGTGTATTTTAAGACAAAATTTAGATTTATCTTTACTTCATAAGTTAAAAATTCTTACTCTAGGAGAATGCATTCCTTTAGTGAGTTATCAAAAAAAAGCGGATGAATTTAGAAAGAAGCTTGAATTTGTTTCAAGGTTTGATTTAAAATGGTATGATTACACATCGATTATTGATGGAGCATGTTTTCCTCAAGTGGATTTTTTCCGCACGAGTGGCGTAAATGCTAAATTTACACCCCCATTTTTAAGTGCTAAATTTCACACTTTATATGAAAAACATGAGTATAAAAAAATAAAAAGAGATAAAAACAAAGCGCACTTTTTATATCTTTATAGTATTAGTGTTAAAGGTGATTATGATTTTTTTTCTTTCATCATAATGCCTAAATTTTTAGAAGAAAAGGTAAAAATATGA
>CAMP_144_1
ATGCCTAATTTAATCCAAGCAAATAAACTTACTTTAGGTTATGATGAACTAGTTATTAAAGAAGCGAGTTTTGCTTTTAAGGATGATGATTTTGTTTTTATTACGGGTAAAAGTGGGAGTGGTAAGAGTACGCTTTTAAAGTCTTTTTATGGAGATTTAGAACCTATTTCTGGTAAACTTGAAGTATGTGGATCTTTGATGAATAAAATTGGAAATTTAGAACTTTTAAAATTACGTCAAAGAATAGGGATTATTTTTCAAGATTATAAACTTGTACAAGAATATAGTGTTGAAAAAAATGTTATGTTGCCTTTAATGATTAAAGGTTATAGCAAAAAAGTATGCCATGATCAAGCTACTAAGCTTTTAAAGCATGTAAATTTAACTTTTAAAGCAGATAAATTGCCTAATCAACTTAGCGGTGGTGAGCAACAACGCGTCGCTATGGCTAGGGCTTTAGCTCATAATCCAAAGCTTTTGCTTTGCGATGAGCCAACGGGAAATTTGGACGAGTATTCTTCTGATATTATATGGACTCTTTTAAAGTCTGCTAGAGAGCTTTTAGGAACTTGTGTTATAGTGGTAACACATAGAATTCCTAGTAATTTAAGAGTGGATTATCGTCGTTTTAATATAGAAAATGGAAAAATGAATGAAATTTTTTAA
>CAMP_145_1
GTGAATAAAATAGAAATACTAAAGCAACACTTTAAAGAAATTGCTAAATTAAATTCAAGCGAACAAGTTTGGCAAATGCCTTTTTTTGCGGCTTTAGGCGTAGGTATAGTTTTAGGGCTTAGTGTATTTTTTGGAAAATTAAACTATGGACTCATTGCCATGATAGGAGCTTTGTCTTTTTTATATGTTCCAAGCACTCCTTTATATCATAGAATGGCTGTTGTGATGTGCTGTTCTTTTGGCATAGTTTCTAGTTTTTTCTTAGGAATTTTAACTCATTTTTTGCCTGCAATTTTTGCCTTCATCCCTATAGGAATTATGGCCATGGGAAGTTCTATTTTAATTAGATACTATAACATTGGTGCACCTGGATATTTTTTCTTTGTATTTTCTTGTGTTTTAGGAGCCTATTCTCCTTTTGAAGCTAAGGATTTTATCTTTTTAGTAGGTCTTGTTTTTCTTGGAGCAATGGTAGCTAATTTAATGGCTTTGTTATATTCTATCGTTGTGATTTATGGATTTAAAAATGCTTTACCTAGCGAAATTCCACCTAGAGAATACATAGGTTTTGATGCAGTTTTTGTGGATTCTTTGATCATGGGTTCTTTTGTGGCTTTTTCTATATTTATAGGAACTTTTTTAGAACTTGAAAGAAGTTATTGGATAGCCATTTCTTGCACAGCTATTATGCAAGGTGTAACTTTAAATTCTATATGGATTAAACAAATTCAACGCATCATAGGAACGGCCTTAGGAGTATGTTTTGCATGGTGGCTTTTATCTAAACAATTTCACGATATAGAGCTTATTTTACTTATGATGTCTTTGTTTTTTATAGGACAATTTTTAGTCAATCGAAACTATGCTTTAGCTATGATTTTCTTTACTCCTTATGCTACTTATCTTTCGGAAGCAGCTAATTTTATGAGTGAAAATGCAGATAAATTAATACTCGCTCGTTTAATTGATGTTGTAATAGGAAGCATTTTAGGGCTTTTAGGTGGTTTTGTGATTTACAAACCTTATCTAAGAGTGCATTTTGAACGCATTGCAAAATACATCTTTAGGATAAAACAAAAAGCTTAA
>CAMP_146_1
ATGCAAGAAGTGATTTCTTATATACAAAAAGCGGTTTTAGAAATTTCTAACGCTTTAAAATTTCCCGATACAAGCTACAGTCAAAATCAAAATTTTACAGGCGATACCCAACTCAAATTTGATGTTTTAAGTGATGAAATTATCACAAAAACCCTAAGTCAATGTTCAAGTATTAAAGCCATCATCAGTGAAGAAAAAGATGAAATTTTAACGCTTAACGAGAGGGCAAATTTTATCGTAGCTTATGATCCTTTAGACGGTTCTAGCTTAATGGATGTTAATTTTGCCATAGGTTCTATTTTTGCTATCTATGAAGAAAAAGCAAGTGCTAAAAATTTAAGAGCTGCGCTTTATAGTATGTATGGAGCGCGATTAGAACTTGTGATTTGCAAAGATCAGCCAAAACTTTATCGCTTAAATGCAAATAATGAATTTATTTTTATAAAAGATCTTAGAATGAATGAAAAAGGCAAGATTAATGCTACAGGCGGAACGCAAAAATTTTGGGAAGAAAAACACGCTAAATTTATCAAAAGTCTTTTTGATGAAGGCTATCGCTTAAGATATTCTGGAGCCATGGTAAGCGATATCAATCAAATTTTATTAAAAGGGGGTGGCATTTTTAGCTATCCTGCAACACAAGATGCGCCTAATGGCAAACTTCGTGCCTTTTTTGAAGTCTTTCCTCTAGCCTTTATCATAGAAAAAGCAGGCGGAAAAACTACAAATGGAAAAAACCGCTCTTTACTTGAACTTGAATTTGATAAAATCCATGCGACAACTCCTTGTTTTTTTGGCTCAGAATATGAAATTTCAAAACTTTTAAAGGCTTACAATGAATGA
>CAMP_147_1
ATGCAAAAAAAATACAAAAATATTATTTATGCTTCTTTGGGTGGAATTTTAGAATTTTATGATTTTGTGCTTTTTGCCTTTTTTTTGGATATTTTTGCTAAGGTATTCTTTCCGCAAAATGATGCTTTTTGGATGCAGATAAATGCTTATATAGCCTTTGGTGCTGCTTATTTAGCGCGTCCTTTTGGTTCTATTGTGATGGCACATTTTGCTGATAGATATGGAAGAAAGAATATTTTTTATATTTCTATGCTTTTGATGGTTTTGCCTAGTTTTGCTTTAGCTTTTTTACCAAGTTATGAAAGTATAGGTATATTTGCTACTTTGATTTTATTTACTATTCGTATTTTGCAAGGTTTAGCCGTTGGAACTGAGGTGAGCGGAGCTTGGATTTATGTGAGCGAATTTGTTAAAGGGCGTCAAATTCCTTTGGCTCTTGGTTTTATTTCAGCGACTTTAACCATAGGTTTATTGCTAGGAAATATTGCCACTTTGGGCATAAGATCTTATTTTACCCCAGAAGAAGTTCAAAGCTATGCTTGGAGAATTCCTTTTATCATAGGAGGATTTTTTGGAATTTTAGCTTTGTTTTTAAGAAATAAACTCAGCGAAACTCCAGAATTTATAAAAGTTCAAAATGAAAAGAAAATTTTAAGTTTTCCATTGTTTGAAGCTTTGAAAACTCATAAAATGAGTATGCTTGTTTGTTTTTTAATGACCATGGTTTTAACAAGCGGTGTGGCAACTTTGATGATTTTGCCTAAGTATTTTGAAAGTCTTTTAGCTATGAGTAAAACTTCTGCTTTATGGGTGCAAAATTTTGCTATTTTAGCGGTGATTTTTGGAGCTTTATTTCAAGGTTTTTTAGCAAGCAAATGGGGAAGCTATAAAATTTGCTCTATTTTTAGTATAGCTTTTATTATCTTTGGTATGCTTTTTGGTTTTTATGATGAGAATTTTTTATTTTATTTTTTACTGGCTTGTTTTGCACAAGGTATTATTACTTTCGCGCCTGTTTTTATGACGCAAATTTTTAAAAGCGAACTTAAATTTAGCGGGCTTAGTTTTGCTTATAATATTTCTTATGCGATTTTAGGTTTTTTAACCCCTTTTATAGTTAATGCTTTTTATAAAGAGTATTTAGGTATTTATCTTGCTATAGTGGGATCTTGCTCCTTGCTTTGCGTGTTTTTGTTAAAACGCGTTTTTGCAAGAAGTAAGATTAAAGAATTAAGCATTGTCTTTTAA
>CAMP_148_1
ATGTTAGCTTTTTTTAAAGGTTTAGGTGTAGGTTTTTTATGTTTATTACTTTTTGTTGCAGGAGTAGTTTTTAATGTAGAATTTTTAGGCAAAAAAGACTCTAATCATGATTTATATTTTTCAAGAAATATAGAAGTAAGCAATACGCTAAAACCCGATATTTTATATGCAAATATTAATTTTTGGGCAAATGAAAATTTAAGTTCAAAAATTACATTAGACAATAGTGAAAAAGCTGAAATCACAAATACTTTCAATCAAATTTTAGAACGCTCAAAAAAAGAAAATTTTTGTAGCGGAGGAAGTTTTTCTTTAGAACCTAATTTTTCCTATAAAGATGGTATACAAACTCCAAAAGGTCAAAGATTTGATGCGAATTTAGAATGTGAATTTAAAGAAAACCAACTTGCAGATTTTAACAAGCTTTTAAATGACATCAATTCTATCATAGCTAAAAATAATTTCATCAGCGTTTCAACACCAGCCATACAAACAAAATTTTCAAAAGATACACTAAACAACAACAAAGAAAATCTCTACAAAGAGCTTTTAAAAACATCATACGAATATGAAAAAACTTACTCTTTAGATCTTAATAAAACTTGTGTATTGAAAAATTTACAAGTAAATGCCAATACCAATATCGCACCTAGAATGCTAAATGCGAAATCTGACAATATAGAACTTTCATCTCCAATTATCAGCAAAAAAGAACAAATTTTAAATGCAAAAGCTTTATTTATTTGCAAATAA
>CAMP_149_1
ATGAAACATTATGAGGTTTTATTTATCTTAAAACCAACACTTACTGAAGAGGAAGTGAATACGAAGTTGGAATTCGTTAAAGAAGTCCTAACCAAAAATAGTGCAGAAATTGAAACTGTTGTTCCAATGGGTACTAGAAAATTAGCGTATAAAATCAAAAAATACGAAAGAGGAACTTATTTTGTGATTTATTTCAAAGCTCCTACAAACTTGATCGCTGAGCTTGAAAGGGTGTTAAGAATCACTGAAGAAGTAATAAGATTTTTAATCGTAAAATATGAAAATAAAAAAGAAATTGCAGCTTGGGAAAAACTAAGCCACGGGATTAAGCAATCTAAAAAAGAAATTAAACCTTTAGATGCTCCTGAAATTCAATAA
>CAMP_150_1
ATGAAAATTAAACTCTTCTTACTTGCAAGTTTTATTTATATAGCACTTATTTTTGCCTTTGCTTGGCATCTAGAACTAGGAAGCTATACTCTAAATATCAGCACTTATACCTTTGAACTGCCTATTATGATATGGCTTGTTATTCCTTTATTTATTTATATGATTTTAGCCGTTTTACACATAGCATTTTATGGATTTTTGCGTTATTTAAAATTTAAGCATTTTTTTAAAGATGCAGCTAAATTTGAAGCTTATACTCAAGATTTACTCCTTGAAAAAGATCTTAAAACCACTTTTCAAACAAAAGAATTTAGATCTGTAGCACAACTTTTTAAAACCATAAAAACACATGAAAAAATTCCACACTCAAATAAAATCAATGAAATTTTAGATCTTATTGATGGTTTAAATAAAAACGAATTTTTTAACCTTAGCAAATTTAAACTCGAAAATAACAATGTTTTATATTTGCAAAATGAAAAAAATCATCTCAAAAATGATGCAAATTATGCCTATAACAAACTTAAAAACCTTAATGAAATCAAAGATGAATTTGAAGAAATTGCTTTTAACACTCTTATAGAAAAAGCTAGTTATGAGCAAATTAAAAATGTAAAAATCCCTAAAAAGCCTTCTGAAGTTCTCACACTTATCAAGCGTTTTAAAGAAGGAAATTTAGAACTTAGTGTAGCAGAATATGAAGTTTTACTTTCACACAACATATTAAGCGAAAAAGACTATCTTAACGCAGCAAAACTAAGTACTAAACTTTTAAATCCTGATGCTATTTTAGGAATTTTTAACAAAATTAAAAATGAAAAAAGCGAAGCTTTAAGAGCATATTTATATCTTTTGGCTGAATTTGGACTTTTAGATGAGTTAAGAGAACAAATTCACAATGATGATAAAAAATTTAATGATTTTAAAGCCTTTTTAGCCTTGCGTGAAAAAAATATCAAAATCGATCTAAATCAACTCATACAATGA
>CAMP_151_1
ATGGCAAAAAATAAAGCACTTTTTGAATGTCAAGCTTGTGGAAATCAACAAAGCAAATGGCTTGGAAAATGTCCTGATTGTGGAGCTTGGGATAGTTTTGTAGAATTAAAAGCTGAGCAAATTAAAGTTTTAAAAGAGCTTGCGCAAGTTAGCATGAAAACAAGTGAGGCTGTTTGTATTGAAGATGTGGAGTTAGAGCATTTTACAAGATACAGCACAGATGATAATGAGCTTGATTTGGTTTTAGGCGGAGGGCTTGTTGAAGGTTCTTTAGTGCTTATAGGCGGAAGTCCAGGTGTGGGAAAATCTACGCTTTTGTTAAAAATTGCTTCAAATTTAGCTAAACAGGGTAAAAAAGTGCTTTATGTCAGTGGCGAAGAAAGTAAAGCCCAGATTAAATTAAGAGCTGATCGTCTTGAGGCTAATACTCCGAATTTATTTTTACTTACTGAACTTTGCCTTGAAAATATTTTAGAAGAATTGCACAAAAAAGATTATAGCATTCTTATCGTTGATTCTATACAAACTCTATATTCAAATAAAATCACTTCAGCAGCAGGAAGCATCACTCAGGTGCGTGAGATTACTTTTGAGCTTATGCGTGTGAGTAAGGCTTATAATATCAGTACTTTTATCATAGGGCACATTACTAAAGAAGGTGCTATAGCAGGACCTAGAGTTCTTGAGCATATGGTAGATGTGGTGCTTTATTTTGAGGGAGATGCCACTAAAGAAATCAGACTTTTAAGAGGCTTTAAAAATCGTTTTGGTGGAACGAATGAAGTAGGTATTTTTGAGATGACTGCTAAGGGTTTGATCAGTGCAAAAGATTTGGCAAATCGTTTTTTTACTCGTGGAAAGGCTATTTCAGGAAGTGCTTTAGGTGTTGTAATGGAGGGATCTCGTGCTTTGGTTTTAGAAGTTCAAGCTTTGGTGTGTGAAAGTTCTTATCCAAAACGCAGCGCTACGGGCTATGAAAAAAATCGCTTAGATATGCTTTTGGCTTTGCTTGAAAGAAAGCTTGAAATTCCTTTGGGGCATTATGATGTATTTGTAAATATTAGTGGCGGAGTAAAAGTAAGCGAAACTGCGGCGGATTTGGCTGTGGTTGCAGCTATTATTTCAAGTTTTAAAAATCGCCCTTTGAGCAAAGATAGTATTTTTATAGGGGAGCTTAGTTTAAATGGAGAAATTAGAGAGGTTTTTAGCCTTGATACGCGTTTAAAAGAAGCTAAAATGCAAAAATTTAAAAATGCCATTGTTCCTTCTAAGCCTTTGGAAGATATAGGGCTTAAGTGTTTTGTTGCTAAAGAACTTTCGCAAGTTTTAGAATGGATGTAA
>CAMP_152_1
ATGGAAGTAAAGGCAAAGCAACTAGATTCTGTTAATGCGACTGCTAGTGTAAAAATTCCTTCAGGAATGATCAAAAGTGAAGTAGAAAATTTAGCAAAAAAAGCTTCTAAAAGTGTAAAAATGGATGGGTTTAGACCAGGAAAAGTTCCTGTAAGTGCCGTACTTAAAAGATATGAAAGAGAGCTCACTCAAGATGCAGAACAAAATCTTTTTAAATCCGCTGTAAATAGCGCTTTACAAGAACTTAAAAAAGAAAATAAAGAGCTTGTAGGTGAGCCATATTTTGAAAAATTTGATCGTAAAGATGGAGAAATTATTGCTGAATTAATACTTTCTTTTAAACCTGAAATCAAACTTGAGGGTTATGAAAAACTCATCCCTGAATATCAAACTCCAAAAGTAAGTAAAAAAGAAATTGATGAGAAAAAAGATGAGCTTTTAAAGCGTTTTGCTACTCCTGAAGCTATAAAAACAAAAAGAGCTTTAAAAGAAGGTGATTTTGCAAAATTTGATTTTGAAGGTTTTGTAGATGATAAAGCTTTTGAAGGTGGTAAAGCTGAAAATTATGTTTTAGAAATTGGTTCTAAGCAATTTATTCCAGGTTTTGAAGATGGTATGGTGGGAATGAAAATAGGTGAAGAAAAAGATATCAAAGTAACTTTCCCTAAAGAATACGGCGCAGCGCATTTAGCGGGTAAAGATGCAGTATTTAAAGTAAAACTACATGAAATTCAAGAGCTTAAAATTCCAGAACTTGATGATGAAATGCTTAAAAAACTTTTACCAGGAGAAGAAAAAGCTAGTGTTGAAGTTTTAGATGAAAAATTAAAAGAGCAAATCAAAAATGAAAAACTTTTCAAACTTGTAAATGATGAATTAAAAGGCAAATTTGCAGATGCTTTGATTGAAAAATATAATTTTGATTTACCTAAAGGCATAGTAGAACAAGAAACTGATATGCAGATGCGTGCGGCTTTTAATACTTTTAGCGAAAAAGAAATTGAAGAGCTTAAAGCAAGTAAAGAAAAATATCAAGAAAAACGTGATTCTTTTAAAGAAGAAGCACAAAAAAGTGTAAAACTTACTTTTATCATTGATGAACTTGCAAAATTGCGTAAGATTGAAGTAAATGATCAAGAATTGATTCAAGCGATTTATTTTGAAGCATATCGCTATGGTATGAATCCAAAAGAGCATTTAGAAAACTATAAAAAACAAGGAGCTTTGCCTGCTGTGAAAATGGCTTTAATTGAAGAAAAACTTTTTAATGATATTTTTATACCAAAAACAGAAAAATCAGAAAAAGTGAGCAAAAAAGAGAAAGAAGATAAATAA
>CAMP_153_1
ATGGGACAACTTATACATACTTTTACCGTTGAAGATACAGAACAAATTATACCCAAAGTAAAAGAAGATTACGGAGATAAAGCTTTAATTATAACAAATAAACAAATTCGTCCTAAAACCTTAAATCGCAGTGCGCTTTATGAGGTTATGGTAGCCATAGAAGAAAGCGACTATGAAGAACACTTAAAAAAACAAGGAAAATCTTTACCTGCAAAAAAAAGCTCGCCAAAACCATCCTCTACCTCTCTTGCAGAAGAAAAAATTAGATCTCAAATCCCTCAAGAAGATGAAGATGTAGTCTTGGATTTCTCAAACACTCGCTTAAATACAAATTTAAACACTGTAAAAAACAATGACTTAGCTAAAAAAACCTATCAAGATTTTCCACAAAACAAAATCAACCCTCATCAAAATAAGACTCTAGGCTTTGATGATTTCAAAGAAAAACTAAGTGAAGTTAGCAATGAAATTTCTAAAGTCACAAACACACCTTTAGAAAATTACACCCCTAATCCAAATTATAATAAAAAAATAGAAAATTTTGAAAAGCAATTTGAAAAACAAATCAACAAGCTTAATGATAAAATAGATCTTCTTGCAGATATGATGTGGGACGATAAAGCTGAAGCTAGAAAAAATCTTATGATACCTCCTGAATTTGCAAGTATTTATAAACAAGCCAAAGAAAGTGGAATGCTTGAAAATCATCTAGAAGCGATTATGAAAGCAACTATAGAAAATATGCCAGCTGCTATGAAAACCAACAAAGATGCGGTTCAAAGATATTTTCACTCACTTTTAAGAAATATCTTGCCTTGTCGTGTTGAAAGCGATATAAAAAAACAAAAAATCATGATGCTAGTAGGCCCAACAGGAGTCGGAAAAACAACAACCTTAGCTAAGTTAGCTTTTCGCTATGCTTATGGAGATAAGCGTTATAAAACAGGTATTATTACGCTTGATACTTATAGAATCGGTGCAGTTGAGCAACTTTTTCAGTATGCAAAAATGATGAAACTTCCTATTATTGATAGCATAGAACCAAAGGATTTAGATGAAGCGATAAAAAGCTTAAATAATTGCGAAGTAATTTTAGTTGATACTATAGGAAATTCACAATACGATCAAAGCAAACTTGCTAAAACTAAAGAATTTTTAATGCACTCAAATGCAGAAATTGATGTAAATTTAGTGGTTTCTGCAAACACCAAACATGAAGATTTAATGGAAATTTATAAAAATTTTTCATTCTTAAATATTGATACTTTGATTATTACTAAATTTGATGAAACAAAGGTTTTTGGAAATATCTTCTCTCTTGTTTATGAAACAAATATTCCTCTAAGCTTTTTCTCTATAGGACAAGAAGTGCCAGATGATTTAGAAGTAGCCAATAGTGATTTTCTAGTTCATTGTATTTTAGAAGGGTTTAACAAAGGAAAAAATAATGAATAA
>CAMP_154_1
TTGGAACAAATTTTAACATGGCAACAAATTTATGACCCTTTTTCAAATATTTGGCTAAGTGCTTTAGTGGCATTTTTACCTATACTATGTTTTTTAGTTTGTTTGGTTGTTTTAAAACTTAAAGGCTATCAAGCAGGTTTTTTAACTGTTATACTTGCTACTTTAGTAGCTTTATTTGCCTATAAAATGCCTTGGAATTTAGTGGGTGCAAGTTTTATTCAAGGCTTTACAAATGGTATGTGGCCTATAGCTTGGATTATCATCGCGGCAATCTTTCTTTACAAACTTTCTATCAAGTCAGGTTCTTTTGAAATCATTAAAAAAAGCGTGATGAGCATTACTCCAGATCATAGAATTCAAGTGATTTTAATAGGTTTTTGTTTTGGTTCATTTTTAGAGGGTGCTATAGGTTTTGGTGGCCCTGTGGCTATAACCGCTGCACTTTTAGTAGGACTTGGCTTGCGTCCTTTACAAGCTGCAGGGCTTTGTCTTATCGCAAATACCGCTCCTGTTGCTTTTGGTGCGGTGGGAATTCCTATTATTGCTATGGCAAATCTTGTCGGCATAGAACAGCATTCAGTTTCTGCCATGGTAGGTAGAATGCTAGTTCCTTTAAGCCTTACTATACCTTTTTTCATAGTTTTTTTAATGGATGGATTTAAAGGTATTAAAGAAACTTTTCCAGCTATTTTAGTTGCGGCGCTAAGTTTTACAACTACTCAATTTTTAAGCTCAAATCACCTAGGAGCGGAATTACCTGATATTATTTCAGCTGTGGTTTCTTTAGCAGTTACGACTGTATTTTTGAAATTTTGGAAACCAAAAAATATTTTTAGATTTGACAATGAAAGCAATTTCACTCAAGATAACACCTTAAGTTTTAATCAAATTTTAAAAGCTTGGTCACCTTTTATTTTACTCATTGTTTGTATTATCATTTGGACACAACCTTGGTTTAAAGCTCTCTTTGATAAGGACGGAATTTTAAGCTATACAAGTATTACTTTACAATTTAGCAATATCACAACTGGAATTTTAAGCCCTTCTATCACAGGCATAGGAGAAGCTAAGCCTTTATCTTTGGCCTTGGGTGTAGATTTAATCAATGGAAAAACCGTAGCTCAAGCAGGAACAGCGATTTTACTTGCCGCTTTTTTAACTATAGCTATTTTAAAAATCAAAGCCGAAGATGCTGCAGAATGCTTTTGGGTTACCTTAAAAGAAATGGCTATACCTTGTATCACCATAGGTTTGGTTGTGGCCTTTGCTTTTATCTCTAAAAATAGTGGTATGAGCACTACTTTAGGACTTGCTTTTGCACACACAGGTGATGCTTTTTCTTTCTTTTCACCAATCATTGGCTGGATAGGGGTATTTTTAACAGGCTCTGATACAAGTGCTAATTTACTTTTTGGAACCTTGCAACAAGTAAGCGCTCAAAAACTAGGTATTAGCGAAGCTTTATTTTTAGCAGCTAATTCAGTAGGTGGGGTTGTTGGGAAGATGATCAGTCCACAAAGCATTGCTATAGCTTGTGCAGCGGTTGGACTTGTGGGAAAAGAATCTGATCTTTTCAAATTCACATTAAAATATTCTGTAGCTTTTATTATTTTAATAGGAATTTGGACTTGCATTATAGCTTTTTTCTTACAAGGAATCATCCCTGAAGTTATAGTGAAATAA
>CAMP_155_1
ATGGCTTATGAAATGATAAAACTTTTACTTTTTAAGTTAAACCCTGAGCATGCACATGCTTTGGTTGAATATAGCTTAAGGGCTTTAAGTGCCAGTTTTCCAGGAGCTTTAAGTTTTTTAGCACACAAATATATAGTTGATGATGAGAGTTTAAGGCAAAATTTACTTGGACTTGATTTTAATAATCCTGTAGGTTTAGCAGGAGGCTTTGATAAAAATGCCACTATGATAAGACCTTTGAGTGCTTTAGGATTTGGCTTTTTAGAAGTGGGAACTTTTACTCCAAAACCTCAAGAAGGCAATGAAAAGCCACGTCTATTTAGACTTGTAAAACAAGAAAGTATACAAAATGCTATGGGTTTTAACAACGAAGGTGCTGAAAAGATTGCTTTAAGACTTGCAAAAACCTATCCTTTTGTTTTGCCTTTAGGGGTAAATATAGGGAAAAATAAAATCACTCCAAATGATAAAGCCTTGGAGGATTATTTTACTTTGTTTAGAGATTTTAAGGATTTGTGTGATTATTTTATCGTTAATATCTCATCTCCTAATACTAAAAATTTAAGAGAGTTGCAAAATGATGATTTTTTAAATACCTTGCTTGAAGAAGCCAAAAAAATCACTTCTAAGCCTATTTTGATAAAAATTGCTCCTGATATGAAAATAGATGATGCTTTAAATTTATGTGAAAATGCCATTAAAAAAGGTGCAGATGGGTTTATATTAGCCAATACTAGTGTTGATTATAGTTTATTAGATAATAATCGTACTTTTGGTGGTATTAGTGGAAGACTGATTACGGAAAAAAGTGGTATTTTTTTCAAAGAAGTAACTAAAATTCTTTTTGGCAAAACCTTGCTTATTGCAAGTGGAGGGATTGATAGTGCTGATATTGCTTATGAGCGTATTAAAAATGGGGCTAATTTGGTGCAAGTTTATACAGCTTTGATTTTTAAAGGTCCTTCTTTGGTAAAAAATATCAATCAAAATCTTATAGAGCTTTTAAGAAAAGATGGTTTTTTACACATTAGCGAAGCTGTTGGGGTAAATTTAAAATGA
>CAMP_156_1
ATGAATACAGAATTTCAAGGAAAAACTTTAGTGATTAGCGGTGGAACTCGCGGGATAGGCAAAGCTATAGTTTATGAATTTGCTAAAGTGGGTGCAAATATAGCTTTTACTTATAATTCTAATGCGCAAATTGCTGATGAAATGGTTCAAGATTTGGAGAAAAATTATAAAATCAAAGCTAGAGCTTATGAATTTAATATCTTAGAACCTGAAACCTATAAAGAACTTTTTGAAAAAATTGATGTGGATTTTGATAGAGTGGATTATTTTATCTCAAATGCTATCATTTCAGGACGTGCGGTTGTAGGTGGCTATACCAAATTTATGAAGTTAAAACCAAAGGGAATTAATAACATTTTTACAGCCACAGTAAATGCTTTTGTTGTGGGCGCACAAGAAGCAGCTAAAAGGATGGAAAAAGTAGGGGGTGGAAGCATTATTTCTATCTCATCTACAGGAAATTTAGTGTATATAGAAAATTATTCAGGTCACGGTACAGCAAAAGCCGCTGTAGAAGCTATGGCAAGATATGCGGCTACTGAACTTGGAGAAAAAAATATCCGTGTAAATGTCGTAAGTGGTGGGCCTATTAAAACTGATGCTTTAAGAGCTTTTACAAATTATGAAGAAGTAAAACAGGCTACTATAAATTTAAGCCCTTTAAATCGCATGGGGCAGCCTGAAGATTTGGCTGGAGCATGTCTTTTTCTTTGTTCAAGTAAGGCAAGTTGGGTTACAGGACATACTTTCATCGTTGATGGTGGTACAACTTTTAAATAA
>CAMP_157_1
ATGGATAAAAATATTATCATTGGGGCGATGACGGCTCTTATTACACCATTTAAAAATGGAAAAGTTGATGAGCAAAGTTATGCAAGATTGATTAAAAGACAAATAGAAAATGGCATCGATGCAGTAGTTCCAGTAGGAACAACAGGAGAAAGTGCAACTTTAACCCATGAAGAACATAGAACTTGCATAGAAATAGCCGTTGAGACTTGTAAAGGAACTAAAGTTAAGGTTTTAGCAGGTGCGGGAAGTAATGCAACTCATGAGGCAGTGGGTTTGGCTAAATTTGCTAAAGAGCATGGTGCTGATGGGATTTTAAGTGTGGCACCGTATTATAATAAACCTACGCAACAAGGACTTTACGAGCATTATAAGGCTATTGCGCAAAGTGTAGATATTCCTGTGCTTTTATATAATGTTCCAGGAAGAACAGGTTGTGAAATTTCAACGGATACTATTATCAAGCTTTTTAGAGATTGTGAAAATATTTATGGAGTAAAAGAAGCGAGTGGAAATATCGATAAGTGTGTGGATTTGCTTGCACACGAACCTAGAATGATGCTTATTTCAGGGGAAGATGCGATCAATTATCCTATACTTTCAAATGGTGGAAAGGGAGTGATTTCAGTAACTTCAAATTTATTACCCGATATGATTAGCGCTTTAACTCATTTTGCTTTAGATGAAAATTATAAAGAAGCTAAAAAAATCAATGATGAGCTTTATAATATCAATAAAATTTTATTTTGCGAAAGTAATCCTATTCCTATTAAAACGGCTATGTATTTAGCTGGATTGATAGAAAGTTTGGAATTTAGACTTCCTCTTTGTTCTCCAAGTAAGGAAAATTTTGCTAAAATTGAAGAAGTGATGAAAAAATATAAGATCAAAGGATTTTAA
>CAMP_158_1
ATGAAGAGTTTAGTATTTAAAAATTTTATTATCAATGCTTTAGGAATTTTATTTTCAAGAATTTTAGGGCTTGCTAGAGATGTTTTAATAGCGCTTTTTTTAGGAGCAGGGCTTTATAGTGATATTTTTTTTGTGGCTTTAAAAATGCCTGCTTTTTTTAGAAGAATTTTTGCAGAAGGGGCTTTTGGACAAAGTTTTTTGCCTAATTTTGTAAAAGCGAAAAAAAAGGGAGCTTTTTGCGTTAGTGTAATGATGCAATTTAGCCTTATAGTTTTTTTATTTTGTCTTTTGGTAAGTTTTTTTTCCTCTTTTTTTACTAAGCTTTTTGCTTTTGGGTTTAACGCAGATACTATAGCTTTAGCGGCTCCTTTGGTGGCGATTAATTTTTGGTATTTGTTTTTTATTTTTTTAGTTACTTTTTTAGGAGCTATTTTAAATTATAGACAAAAATTTTTCATTACCTCTTTTTCTGCGGCATTATTTAACTTAAGTATTGTTATAGCTGCCTTTTTTGTGGATAAAAATGCACCGCAAAATACACTTTATTATTTTTCTTATGCAACGGTTTTAAGTGGGGTGGCACAGCTTATTTTACATTTGCTTGTTTTAAAAAACAATCCTGTAATACGTGCTATGACTTTAAGTATAAAATTTAAAAAAACCAAGGCGAAATTACAAGGTTTTTATGGCAATTTTTTTCATGGAGTTTTAGGTTCTTCTGCGACTCAATTTAGCTCATTGCTTGATACAACTATAGCTAGTTTTTTAATGAGCGGGAGTATTTCTTATCTTTATTATGCAAATCGTGTCTTCCAACTCCCCCTGGCACTTTTTGCTATTGCTTTAACTCAAGTTTCTTTTCCAAAAATTTTAAAACATTTAAAAAGTGATCAAGAAAATTTAGCCTTAAAATTTATGCAAAGAGCATTAGCGCTTTTAAGCATTTTGCTTATTGCTTCTAGTATTGTAGGTTCTGTGTTTGCTTTGGAAATTTCAAAGCTTTTATTTGAAAGAGGAAATTTCACTCACGAAGATAGTGTGATTACGGCTTATGTTTTGATTGCTTATCTTATAGGGCTTTTACCTTTTGGTTTGCAAAAGCTTTTTTCTTTGTGGCTTTATGCAAAATTTAAACAAAAAACAGCAGCTTGGATCGCGGTAAAATCTTTAATTATCAGTGCTTTATGTTCTATGGCTTTTATATTTTTGATTAAAGATGAAAGTTTAAAGGTTATTGCAGTAGCACTTTCAAGCTCTATTAGTGCTTTTTATTTGCTTGGAGCTAATATCAAAGAATTTGGTTTTAAGAAATTTTTTGCTTTAATATCTATTAAAATTTGCTTATTGGTTATAGTTGCTTTGATTGTTTTTACGATCTTACTTATTTTGATTAAACCTTATATTTTAAGTTTTTTTATAGGAATTTTTACAAGTTTTAAAGGAGTTTTTTAA
>CAMP_159_1
ATGCTTAATTGGAAAAAAATACAAGAATTAAATTTAAAAGAAGTTGCAGCAAAAACGCAAATTGAACTTGATTTTCTTGAAGCTTTAGTAGAAAAGAATTTTGCTGTTTTAAGTCGTTTTAATGTTAAAGGTTTTGTTAAAATTTTGAGCAGAGAATACGAACTCGACTTTAGTGATTTTAACGAAGAGTATGAAGCTTATCTTAACGAAAACAATCCTACTCCACAAACAAAATCAAAAATGATAACCCCAAAACTAGATGCTTATAGTCAAAAATCCTTTAACACTTGGCCTTTTTTGATTGTTCTTATTGTTTTAGTGATTATAGGAAGTGGAATTTATTATTTTGATACACTTAAAACTTTTTTCAAAGATGAACAAAATAATACTAGTGCAACAGTTATAGATATCATAGGACAAGCACAAGAAAATTTAAAATCTTTAGGTGGAAACAATGTTGTTGTTATAGACAACAATAAAGCACAAGAAACAAATCGAACAGAGAGCGTTTTACCAAGCCAAAACATCTCATTACAAGAAAATGATAAAAACATAAGCATAGAAAATAATATCAGTGAAAATAACACAACCCTACTCGATGAAGAAAAAAATACCCAAATCCAAGAAGACACAAATACACCAAAAACTGATTCTTTAAAAGAAGCACATTTTAAAACCTCTACCAAGATTTGGATAGGTTTGATAGATTTAAAAAGCCTTAAAAAAACAAGCTTTGTTAAAGAAAAAGATTTTAATATTTCTTTAGATAAAGATCAGTTAATTTTAACAGGGGCTGCAGCTTTAACAATGTTTGATCAAGAAAATAAAGAACAAAAATTTCCTGCAGGAATTTCAAAACGTTTCTTGATTAAAGATGGAAAAATTACAAGTATTTCAGCTGCTGAATTTGTAAAATTAAATAAAGGTAAAGAATGGTAA
>CAMP_160_1
ATGCATAATGAGATGAATTTAAAAGAGGTTTTAATACGCTTTAAGCCCTTTTATAAAAGATATTGGAAACAATTTGCTATAGCTATTTTTGGTATGATTTTAGCAAGCGGAGGAACTGCTGGAAGTTTTTATGCTTTAGAGCCTATTTTAAATTATATTTTCGTTGAAAAAAATGAAGCTTTACTTTATACAGTACCTTTTTTGCTAGTATTGATGTATTTTTTTAAAAATCTTGGAACTTATTTACAAAGTTTTTATGTTTCCTTTATAGGAACAGATATGTTAAGAGTATTGCGTGCTAGGGTTTTAAAAAATGTTTTACGCTTGGATATGGATTTTTTTAAACGCTATAGAAGCGGAGAGCTTGTAAGTCGTTGTACTAATGATATTAATGCACTTCAAAGCATAGTATCAAACATTATTCCTGATTTTTTTAGAGAGCTTTTAACTGCTATAGGACTGCTTGCGGTAGTCTTGTATCAAAGTCCTACTTTGGCTTTTTTTGCTTTAGTGATTTTGCCTTTAGCTATTTTTCCTTTGGTATGGTTTGCTAAAAAACTTAAAAAATATGCAAGAAATATACAAGAAACAAATTCGGATTTACTTTCTTATTTGGGTGAAATTTTTTCAAATATTGAATTGATCAAAGCTAATGATAATGAAAAAAAAGAAAGTGATAAATTTGCTAAGCATAATGATACTTTATGTAAATTAAACCTAAAATCCGCACGTATTGATGCACTTACAAGTCCTTTAATGGATATGATGGGTTCTGTTGGGGTTGCTGTGGTGATTATTGTAGGGGGTAGAGAGGTTATCAATGGTTCTATGAGTGTGGGAAGTTTTATCAGTTTTGTTTCGGCACTTTTTGCGATATATACTCCTTTAAAGCGTCTTTCGTCTTTATATGGAAAACTTCAAGGTGCTGTTGCGGCAAGTGAAAGAACTTTTTATTTATTGGATTTAGAACCTCAAATTAAAGGTGGAAGCAAAGAATTAAAAAACATTGAAAAAATTAGCTTTGAAAATGTTGAATTTGCTTATGAAAACCCGCATAAAAGTGTTTTAAAAGGCGTAAATTTTGATTTTGTTAAAGGGCAAATGCTTGCTCTTGTAGGGACAAGTGGGGGTGGTAAATCTTCTATTATTAATCTTTTGATGTATTTTTATGAAAAGCAAAAAGGTAAAATTTTACTCAATCAAGAAGATATTAGCACTTTTACCATAGAAAGCTTACATGCTAAAATAGGACTTGTAACGCAAAATATTTATCTTTTTAATGATAGTTTTGCTGCAAATATTGCTTATAGCGAAGAGTTAGAAGAAGAAAAAGTCATCCAAGCTTTAAAATTGGCCAATGCTTATGAATTTGTTAAAGAAATGGGCGGGATTTGGGCTGAAGTGAAAGAACATGGTAAGAACTTAAGTGGAGGGCAAAAACAAAGAATAGCAATCGCTAGAGCTTTATATAAAAATCCTGATGTGCTTATTTTTGATGAAGCAACTTCAGCTTTGGATAATGAAAGTGAAAAAGCAATAGTTAAAACTATAGAAAATTTAAAACAAGATAGATTGATTTTAGTGGTTGCACATCGTTTAAGCACTATAGAAAATGCGGATAAAATAGTAGTATTGGATAAGGGTAAGGTATTGGCAATAGGTAAAGATGAAGAGCTTTTGCAAACTTGTTCTTTGTATCAAAAATTTAAAAGCAAAGAAAAAACAAAGCCCAGCTTTAGTTAA
>CAMP_161_1
ATGAGATTATTAGATAGTGTAACAAAAGAGAAAATAAAACTTGATAAAAAAGATATTAGTATTTATTTATGCGGACCTACGGTTTATGATGATGCACATTTAGGACATGCAAGAAGTAGTGTTTGTTTTGATCTTTTGCGTAGGGTTTTACTTGCTCAAGGCAATAGGGTAAAATTTGCTAGAAATTATACAGATATTGATGATAAGATTTTGAAAAAAATGGCTCAAAGTGGTCAAACTTTAGAGGAAATTACGGAATTTTATATCAAAAGTTATGAAGAGGATATGAGGGTTTTAAATGTATTAGATCCTGATTTTAAACCTCGTGCAACGCATTATATAACAGCTATGCTTGATTTGATTAAAAAGCTTGCTAAGGATGGGTTTGTTTATACTCTAGAAGATGGAATTTATTTTGATACAAGTAAAGATGAAAAATATTTAAGCCTATCAAATCGCAATTTAGAAGAAAATATCTCTCGTCTAAGTAATGAAGTGCAAAAAAGAAATGAAAGCGATTTTGTGCTTTGGAAATTTGATGAAAATTTTTACGAAAGTGAATTTGGCAAAGGGCGTCCAGGTTGGCATACTGAATGTGTTGCTATGATTGATTCTATTTTTGAAAATACCCTTGATATACATGCTGGAGGGATAGATTTGCTTTTTCCTCATCATGAAAATGAAGCTGCGCAATGTCGTTGTGGATGTAAGAGAAAATTAGCAAATATTTGGCTTCACAATGGTTTTGTAAAAATCGATGGCGAAAAAATGAGTAAAAGTTTAAATAATAGTTTTTTTATAAAAGATGCTTTAAAAGAATTTATGGGCGAGGCTTTAAGATTTTATCTTTTGAGTTCTCATTATAGATCTCATTTTAATTATTCTTTATCGGATTTAGAAAATGCTAAAAAACGTTTAGATAAATTTTATCGCCTTAAAAAAAGATTGGATTTAGGTGAAATTTCTGATTTTGATGTTTTAAATGATATTGGAATAAAAAGCGAAATTGCTAAGCAAATTTTAGAGATTTTAAATGATGATTTAAATGTTTCTAAAGCCTTAGCTCTTTTGGATGATTTTATCAGTAGTGCAAATTTAGAGTTGGATAAAGAAAGCAAAAATAAAATTTTAAAACAAAATATCAAAGAAGCTTTAAGTGAGCTAGCTAAAATTTTTGGCTTTGGTTTTATGGATGCAACTTTATATTTTCAATGGGGTGTAAGCAAAGAAGAACGAGAAGAGATTGAAAAGTTAATTTTAGAAAGAACTGAGGCTAAGAAAAACAAAGATTTTAACACAGCTGATGCAATAAGAGAGCAATTAAATAGTAAAAAAATCACTCTTTTAGATACTCCAAATGGAACAATTTGGGAGAAAATAAATGCATAA
>CAMP_162_1
ATGATAATGCTAAATGAAATTTTTAACAAACAAAAAACCCAAAGTGAAAAATCTTTAGAAGCCTTAAAAAAAGACTTTACCACTTTAAGAACTGGAAAAGTTAATATCCATATTTTAGATCATATTACAGTGGATTATTATGGAACTCAAACTCCTTTAAATCAAGTAGCAACTGTTTTAGCAAGTGATGCTTCAACTATTAGCATCACTCCTTGGGAAAAACCTTTACTAAAAACCATAGAAAGCGCTATTGCAGCTGCAAATATCGGTGTCAATCCAAACAATGACGGCGAAAGTGTAAAATTATTTTTCCCTCCGATGACTAGAGAGCAAAGAGAAGAAAACGTAAAACAAGCTAAAGCTATGGGTGAAAAGGCAAAAGTTTCTATAAGAAATATACGCAAAGATGCCAACGATGCAGTTAAAAAACTAGAAAAAGATAAGGCAATAAGCGAAGATGAAGCAAAAAAAGCTTATGATGAAGTGCAAAAACTTACCGACACCTATACAACAAAAATTGATGAGGGTGTAAAAAGCAAAGAAAGTGAACTTTTAAAGGTTTAA
>CAMP_163_1
ATGATGGTTAGAATTAAGGTTTCACATTTAATCTTTTTAATTGCTTCAATTATTTTTATTTTCATTTCTCCTTATATTTTTGGGGATTATGGATTAAACATTGTTAATCAAATTGCTATTTTTATTATTTTGGCTGTGAGTTACAATCTTATTAATGGTGTAACTGGACAATTTTCACTAGAACCCAATGGATTTGTTGCGATTGGAGCTTATGCGGCTGCTTTAGTTCTTTTAAGTGCTGATGCAAAAAATGATCAGTTTTTTTTAGATGGTCCTAGTTCTTTTATTTTAGCTATCCATTCAAATTCCTTTATTCTAGCTTTAATTGTGGCTGGAATTTGTTCATCTTTACTTGCCCTGATTTTGGCTTTTGCTGTATTTCGCGTGAGAGGGGATTATTTGGCTATTGTAACTTTAGGCTTTGGAATAATTATTAAAATAGCTGCTATTAATTTTCCTTCTATTACTAATGGCTCAAGAGGGCTGGTAGATATTCCACAATTTTCCACGATCTATTGGACAGGTGGTATTGCTATTGTAGCGGTTATTTTAATTTTAAATATAGTTTATTCTAAATATGGTCGTGCAATGAAGGCTATAAGAGATGATGAAGATGCTGCAAGCGCTATGGGAATAAATACTTTTTGGATAAAAACTTTAGCTTTTAGCACTTCAGCATTTTTAGAAGGTGTAGGTGGCGGACTTTTAGCTTGTCTGTTGACTACCGTATCTCCAACTCAATTTGATTTTTTACTTACTTTTCAGCTTTTGATTATTATTGTTTTAGGTGGACTTGGTTCTACTACAGGTGCTATTATAGGTGCGATATTGGTTATTGGTGGAAGTGAGTGGCTTAGATTTTTAGATGAGTTAAATATAAAAATAGATTCTTTAAATCTTGATATCCAATCAACGCCAGGGCTTAGAATGGTTGTTTTTTCTATTGTTCTGATTTTAGTAATGCTTTTTGCAAGAAAAGGCATAATGGGTTATTATGAGTTGAGTGATGTGATTAGAGGGATTAAAAAGCGTTTTAAAAGGAGCAAAAAATGA
>CAMP_164_1
GTGACTAGAAGCGAAAAAGTTGAGATTATTGCTAAACTTGAAGAAGGTTTTAAAGCTAGTGAAGCTATTGTAGTTTGTAATTACAGAGGTCTTAGCACAAAAAAACTAGAAGAGCTTAGAAATAATGCAAGAGAAAACAATGTAAAAGTTCAAATTGTTAAAAATACTTTGGCTAACATTGCTCTTAACAATTCCGGTAAAACAGGTCTAGTTCTTAAAGATACAAATATTTATCTTTGGGGCGAAGATCAGCTAAGTGTTTCAAAAGTAGCTGCTAAATTTGAAGAAAATAACGATAAATTTGAAATCAAAACAGCTCATATTGAAGGCGAAGTTGCAGATGTTGCTAAGGTTAAAGCTCTTGCTAAAATGCCTTCACGCAATGAGTTGCTTGCTATGCTTTTGCAAGTTTGGAATGCGCCAATTACCAATTTCACAATAGGTTTAAATGCGCTTAAAAATAAAAAAGAATCTGAATAA
>CAMP_165_1
ATGAATTTATGGGATAAAAAGGCTAAAACTTACGCAAGATATCAAAACACTTTAAACACTATACAAAAACAAACTTTTGAATATTTACAAAATTTAAAGATTTCCTTTCAAGATAAAAGTATTATAGATATAGGATGTGGAACTGGGGTTTGGACTTTACACTTAGCTAAAGAAGCTAAAGAAATTTTAGCCCTAGATAGTGCAAATGCTATGCTTGAAATTTTACAAGAAGATGCTAAAAAACTAAATCTTAACAATATAAAATGCAAAAATTTGAGCTTTGAAACTTGGATGCAAAACAATCCTAATGTTAAATTTGATCTTGCATTTTTAAGTATGTCTCCTGCTTTACAAAATGAAAAAGATTATACAAATTTCTTAAATCTAGCCAAAATAAAAATTTATCTTGGTTGGGCTGATTATAGAAAAAGTGATTTTTTAGATCCGATTTTTAAATATTTTAATACTGAATTTAAAGGTTTTTATAAAAAAGATTTAGAAAATTATTTACTAGAAAAAAATATATTTTTTCATAAGATTGTTTTTGATGAAACACGCAAAGTCCAAAGAACAAAAGAAGAGGCTATAGAAAATGCTCTATGGCATTTAAGTATGAACAAAATCACAGCTTCTAAAGAAACTGTAAGTTCTTTTGTTGAAAATAATATTACTGAAACTATAGAATCTAAAATAAAACTTTTAATTATAAATAACTTATAA
>CAMP_166_1
GTGACTCTTGAAAACTATGCTGTTTTTGGTAAATATTTTTACCATGATTTAAAACACACTTTAAAAGCCTTTAACCACAAAGAAAGTAAAAAATGCTTTAAATTTATAGAGAAATATAAAAATGATTTTTATATTTTAATGCTTACTGATTATGAACTATATAGATATTTTCAAGATAAAAATTTCACAAGCAAAAAGGCTTATTTGTCTGTATTTGCTTTTAAAAAAAGAAAAAAATTTCAAAAAGAAGATATTGATGAAGAAAAATTTATTCCTGAATTTATAAATTTTTTAGATCAAGATAATTACAAAGAAAATTTCATCAAGGTTAAAGAGGCAATCTCCAAAGGAAGAGTTTATCAAATCAACCTCACTCAAAATTTTAAATTTCATAGCAAAATGGATTCTTTTGAACTTTTTAAACTTTTACTTTCTAGACAAGATACTGAATTTAAAGCTTTTATAAAAGATGAAACAAGAGAAATTTTGTCCTTCTCACCTGAACTTTTCTTCAAGACCAAAAAAAGAAAAATATTTACAAAACCTATGAAAGGCACAATTAAGCGTGATAAAGATCCTATAAAAGATGAAGAAAATAAAATTTTCTTGCAAAATGATACAAAAAATCTGAGTGAAAATGTTATGATTTGTGATCTTTTACGCAACGATCTTTCAAAAATCATCACAAAAAAAAGCTTAAAAACCAAACTTTTTGAAATTCAAAGTCACCCTACTTTACATCAAATGACTTCAAGAGCACAAGGAAAACTTAAAAAAAATATTTCTTTACATCAAATTTTTAAAGCTCTCTTTCCTTGTGGTTCTATTACAGGTGCTCCAAAGCTTGAAAGCATTAAATTTATTGAAGAATTAGAACAAAGAGATCGTGGTATTTACTGCGGAACTATAGGTTTAATACACAAAAATAAAAATAAATTTAGCGTAGCCATACGCACCTTAGAAAAACAAGATGAAATTTATACTTATAGCACCGGTAGTGGCTTGGTTTGGGACTCAAAATTCAAAGATGAATTTGAAGAATTAAAACTTAAAAGCGCAATCTTAAATCCTTGTGATTTTCATCTTTTTGAAACCATGTATTTTAAAAATTCTCAAATTTTATTTTTAAAAGAACATTTATTAAGGCTTATAAATTCAGCTCTTAAATTTAATTTTAATACTCACAAGCTCTTTAAAGATTTTTATAATATTTTAAATCAAAAAAGTTCTTATAAAAAATATCAAAATTTTACACTTTTTAAACTCGATGAAAAAATTTTCCACAAAAAACACTCTTTATTTTATAATTTTCCCCTACCCTTTAAAAATCCACATAAAGAAGGAATTTTAAAGCTTATTTTATACAAAGACGGAAGATACGAATTTCAACAAAGTGCCTTAAAGCAAAATTCAAACGATATTTTGCTTTTAAGTGATGATAAAATTAACTCAAAAAGTGACAATCTCTATCACAAAAGCTCTTTGCGTACTTTTTATAATCAACACTCATACAAATGGCAGCAAAACTTGTGTTATGACATAGCTTTTTTTAACGAAAAAGATGAACTTTGCGAAGGCTCAAGAACCAATCTCATCTTAGAAAAAAACTCTCAATTTTATACTCCACAAATTCAAAGCGGTATGTTAAATGGAGTATATAGAAATTTCTTAATCAATCTTGGTTTGATAAAAGAAAAAGCATTATTTAAACAAGATTTATTTGAAGCAGAAAATATTTATTGTATTAATTCCGTGCGTGGTTTAAAAAAGGTAAAATTACAATGA
>CAMP_167_1
ATGAAAATGCGTGTGTATTATGAAGATACTGATGCGGGTGGAGTGGTGTATCATAGTAATTATTTAAAATTTTGCGAGAGAGCAAGAAGTGAAATTTTTTTCAATAAAAAAGTAGATATTTTTGATGCGTCTAAGGGACATTTTTTGCTTGCAAAAGCAAATTGCAATTTCTTAAAACCTGCAAAACTTGGAGATATGATAGAGATTAAAACAAAAATTTTAGAAGTCAAAAATGCTTCTGTGGAAATTTTACAAGAAATTTATAAAGATGAAATTTTGCTTTTTAAAATGGAATTAACTTTAGCTTTTATTAAAAACGAAAAACCAGCTAGAATGGATATGCAGTTAAAAAAGCTCTTTGAAGAATTATTTTAA
>CAMP_168_1
ATGGATGAAAGTACCTTAGTTGCTCTTGGAGTGCAAACCTTTAAAATCACACTTTTACTTTCCTTGCCTATGCTTTTAGCAGGACTTATTGCAGGGCTTGTGATCAGTATTTTTCAAGCAACTACACAGATTAACGAAATGACACTTTCTTTTGTTCCTAAAATCATCTTGGTTGTAGTTATTTTAATCTTTTTAATGCCTTGGATGACTACAACTATGATTGATTTTACTGAGAATATACTAAATCAAATTCCAACTTTTATCAAATGA
>CAMP_169_1
ATGGGAAAATTTGTTAATAATATAGATGATTTTTTCAAATTTTGCAAACAAAATGAAGTGCTTTTTGTTGATTTTCGTTTTACAGATATGATAGGAACTTGGCATCATATTACCTATAATCTTCATGCAATCAATGAAGAAACATTTCAAACTGGCATTCCATTTGATGGAAGCTCAATTCATGGATGGCAACCTATAGAAAAATCAGATATGATTTTAAAACCTGATGCTCAAAGTGCTTTTTTAGATCCTTTTACGGCTGATCCTACTATCATAGTATTTTGTGATGTGTATGATATTTACAAAGGACAAATGTATGAAAAATGTCCAAGAAGCATAGCAAAAAAAGCAATAGAACACCTTAAAAATAGTGGCATAGCTGATACTGCTTACTTTGGACCAGAAAATGAATTCTTTGTTTTTGATAGTGTAAAAATAGTTGATACTACTCATTGTTCTAAGTATGAAGTTGATACCGAAGAAGGAGAGTGGAATGATGATAGAGAATTTACCGATAGCTACAATACTGGACACAGGCCAAGAAACAAAGGTGGATATTTTCCAGTTCAGCCAATTGATTCTTTAGTAGATATTCGTTCTGAAATGGTTCAAACCCTTGAAAAAGTAGGTCTTAAAACTTTTGTTCATCATCATGAAGTTGCACAAGGACAAGCTGAAATAGGAGTAAATTTTGGCACGCTTGTAGAAGCAGCTGACAATGTTCAAATTTATAAATATGTTGTAAAAATGGTAGCTCATTTAAATGGCAAAACTGCCACTTTTATGCCAAAACCTTTATACGGAGATAATGGCAATGGTATGCATGTTCATATGAGCTTATGGAAAAATGGAGTAAATTTATTTTACGATAAAGATGGATACAGTGGACTTAGTCAAACTGCTATAAATTATATAGGTGGAATTTTAAAAAATGCTAGAAGTGTTGCAGCTTTTACAAATCCAAGTTCCAACTCTTACAAAAGAATAGTTCCTGGCTTTGAAGCTCCTTGTATTTTAACTTATTCTTGCCAAAACAGATCAGCAAGTTGTCGCGTTCCTTATGGCATAGGTAAAAATTCAGCTCGTATAGAAATTCGCTTCCCTGATAGCACTGCTAATCCTTATTTAGCTTTTGTTAGTCTTTTAATGGCAGGTCTTGATGGAATCAAAAATAAAACCATTCCTGTGGGTCCTATGGATGAAAATTTATTTGATCTTACTTTGGATGAAATACGTGAAAAAGGGATAGAGCAATTACCACATACTCTAAGAGGAAGTTTGGAAGCTTTAATCCGACATAATTCTTATTTAAAACCTGTAATGAGCGATATTTTTATCGATGACTATCAGCATTTAAAATTTGAAACACAAGTTTGGCCAGTAGAAGCTCGTCCAACTGCTTATGAATTTAAAACTTGCTACTCTTGCTAA
>CAMP_170_1
ATGGATAATTTTTTAGAAATTTTTTTAATCACCGTTGCTATAGCTATAGTTTTAAATGTCATATTTAAAAAATTTGAAATTCCAACTATCATTGGATATATAGCTGCTGGAGAAATCATTTCTGAAATTTATCATTTAAGTGGCAAAGGCGAAATCACTCATATAGCCGAATTTGGTATAGTGTTTTTAATGTTTACCATAGGGCTTGAATTTTCTTTTAAGCATTTAATGGCAATGAAACAAGAAGTTTTTTTAAACGGCTCTTTGCAGATGCTTACTTGTGGCTTTGTTTTTATGCTACTTGCTATAGGAATTTTAGGACTTGGAGATAAAAGCGCTACCATAGTAGGCTTTGCACTAGCGCTTTCTTCAACCGCAGTGGTGCTTAAAATTTTAAATGATAATGGCGATATAAATGAGCAATATGGCAGAAAAGCATTGGGAATTTTGCTTTTTCAAGATATAGCCGTTATTCCTTTGCTTTTGCTTGTAGATATTTTTTCATCCAACAATCAAAACATAGAAAAACTCCTTTTTACCAGTTTAATTTCAGCACTTATTTTAATCACTTTATTATTTTTCATAGGTAAATATCTAGTGGATAGAATTTTTAGACTCATTATCCACACTTCTTCTCAGGAAATTTTTATTAGTACTGTTTTATTTATGGTTATTGGAGCAAGTTTTTTAGCAAATTATTTTGGATTTTCTTATTCTTTGGGTGCTTTTATAGCAGGTGCTTTGATAGCAGAAACAAAATATAAACACAAAATAGAAGCGGACTTGATCCCATTTAGAGATTTGCTTTTAGGGCTTTTTTTCATAACTGTAGGCATGCAAATTCAACTTGATGTAGTGGCGCAAAATTGGTTTTTAATCATAGTTTTAACCCTTCTTGTAATGGCTTTAAAATTTGGCATAGTTTTTGGCTTTTTATTTCTTTACACCAAAAAAAGAGTAGCGCTTAAAACAGCTTTTGCCATAGCGCAAATTGGCGAATTCGCCCTAGCAATTTTTTCTCTTTTACAAGCAAAAAATATGCTTGATATCAAAACTTCACAAATTTTAATTGTTGTTTCTATTTTAACCATGATTATCACGCCTTTTATTTTAAACAATATAAGAAAAATTACCAATGTTGTAGAAGATATAGCACTTAATACCAACGCTGTGCAAAATATTGACAGTAATATCAAGCTTAAAAATCATCTTGTTGTTTTTGGCTACGGACGCTTAGGACAAGAAGTTGTACAAAAAATCAAAAATACAGGCGTACCTTATCTTGTTTTAGAAAGTGATTTAAATTTAGTAGAACTTGGAGTTAGTCGGGGTGAAAATGTCGTTTTTGCCAATGCTGCTCAAGAAGAAACCTTAAAAATTGCCAATATAGAAGAATGTGCCGTAGCTATTATCACAGTTACAAATGAAGCTAAACTTGAAATTTTATGTCAAGTGCTAGCTAATTATCCAAAACCTATAGATACTATCATTCATGTAAATGGAACTTTGAAAAAGATGCTTTTTTCTAGCATAGATGAAAATATACGCATCATTCGCTCTGAAAAAGTAATCGCTAGAAATTTAGTTCAAGAAGCACTAGAATGCCGCATTCATAAAAATACCTAA
>CAMP_171_1
ATGGAACAGCATTATGATGAACCTGTATATTTAATCAGTGTTGTGGCTAAAGTTTTAAGCATACATCCACAAACCTTAAGGCAATACGAAAGAGAAGGATTGATAGAGCCAAGTAGAACCGATGGCAAAATAAGACTTTATTCTCAAAGAGATATTGACCGTATTAAACTTATATTGCGTTTAACAAGAGACATGGGAATCAATCTTGCTGGAGTAGATGTTATCTTAAAATTGAAAAACCAACTTCACGAATTTGAAAATTTAATTGATGAACTACGCTTAGAATTAAGCAAACAACAAGATAAAGAAGCGGCTAGTAAAGCCGTTGTTAAGCATAAAAATAGCTTTGATTTGATTTTTTATGAGAAAAAATAA
>CAMP_172_1
ATGATTAATGTATTTTTTGATATGGATGGAACTTTAATCGATAGCGCAAATGCCATTTCTTGTGCAGTCAATGAAATAAGACAGGATTTAAACCTAGCCCCACTTTCAAGAGAAATCATTATGCAAACCATCAATACTCCTAATATTGACTGGGCAAAAGAACTTTATAATATAGAAAATTTCCATCATTCTAGTTTTAAAGAAGGCTACGAAAAATATTTTGTCAAACACTATGAACAAAGCGTGGTGCTTTTTGAAGGGGTGAAAGAACTGTTAGAATTTTTAAAAAGCAAAAATTGTTTTTTAGCTATTGCTACTAACGCCCCGCAAAGCTCACTTTCAAACATACTTAAAAAACACGATATCATTCCTTATTTTGATAAAATTTTAGGCGTAAGTTTAGGCATAGAACCCAAACCTCATCCTATGATGCTAGAGCTTTTAAAAAGCGAGGCTCCATATAAAACAAGCGTTTTTATAGGAGATAGTCAAAAAGATAAAGAATGTGCTAAAAATGCTAATTTGCCTTATTTTCATGCCAAATGGTATCAAAAAAATTTAAAAGAAAATGAATTTAGCAACGCTAGTGAACTTAAAGGCTTTTTGCAAAAGTATTTATAA
>CAMP_173_1
TTGACAAAAAATGAAGAAAAAGCCTTACGCGTAAAATACCTAAGAAATCTTGAAAAATTTTTCAATGGCGCTATATCTGCACTTAAAAAAGAAGATTTTGATAAAACTAAATTTGAAGAAAGAATGCTAAAAAATGCTAAATTTTTTGAAAAAAATCCCGCGGTAAATCTTAACTCAACCTATGCAAAAAATCTTGAATTTTTTGTCAATGCTTGTTTAGATTTTTCCAAAGAAAAAAGCGAACTTTTAAATCTTGCCAATGCTTTAGATAAGCAAAAAAAACAAGGTGAGAAAAAAGAAAAACACAAAAATTATTTAAAGGATTATGAATGA
>CAMP_174_1
ATGAAAGCCCTATGGATTCTTTTAAGCCTTACTCTTTGGCTTTTTGGAGCTCAAAATTTAGAACTCATCAAAGGTCAAGCTTTATTTTTGGAACTAGATAAGAAAGATTTTTTATCTTTAAAAAATAATGATAAAAATATTCCCACCTTTGCACATCCTAAAAATCAAGAAAAAATTCTAGCTATTTTTTCCTTACCTTACAAAAATCCCCCGCAAAACACCAAACTTATCGCATTTTATAAAGATAAAAAAGAAGAAATTTTCATAAAAACTTTAGAAGGTAATTATAAAAGTGAAAAATTGCAAATTGAAAACAAAAAGATTTTTCCGCCAAAAACCATACAAGAACGCATCACTAAAGAATTAAAAGAAGCCAATGCGATTTATAGTTCTTATACTCCAAAAGCTTTATTTAACGGTGCTTTTAATATACCTTTAAATTCTTTTATCACAAGTGATTTTGGCAAAGCAAGAACTTTTAATGAAAAAGTAGCAAGTTATCACAGCGGAACGGACTTTAGAGCTACCACAGGAACACCTATTTATGCAGCCAATTCAGGTGTAGTAAAAATTGCAAAAGATCGTTATTTCGCAGGAAATTCAGTAGTCATTGATCATGGTTTTGGAATTTATTCACAATATTATCATCTTTCTAAAATCGATGTTAAAATAGGACAAAAGATAAAAAAAGGTGAACTTATAGGACTTAGTGGGGCTACAGGTAGGGTAAGTGGGCCGCATTTGCATTTTGGAATTTTAGCTGGAGGCAAACAAGTTGATCCTTTGGATTTTGTATCCAAATTTAATGCTATTTTTCAATGA
>CAMP_175_1
ATGAGTGAATTATTAATAGAAATTGGTACAGAAGAATTACCTGCTATTCCTTTGCTAAAAGAATTAGCTAATATAGAAAAAAAATGGAACAATGTTTTAGAAGAATACCGCTTGGTAAGTGATTTTAAATTTTATTATACTCCGCGTCGTTTAGTTTTTTTTCATGAAAATTTTGCAGACAAACAAGAAGATAGCTTTGCTGAATTTATAGGAGCACCTAAAAATGTTGCTTATAAAGATGGAGTTTTAACTCCTGCGGGACAAAGCTTCCTGCAAAAAGCAAGGATCAGTGAAAATGAACTCTCTTTTAAAGAAATCAAAGGCAAGGAAGTTTTGTACCATCAAAAAGCTATTAAAGGTTTGCAAAGTCAAGAAATTTTAGGAGAAATGGTAGAAAAATTTCTAAAAAGTCTTAGTTTTGGCAAAAGTATGCGCTGGGGTGCAAATTCTTTTGAATTCATCCGTGCGATCCGTTCTATAGCTTGCATTTTAAATGATGAACTTGTTAATTTTCAAAGCTATGGAGTAAAAAGTACTAAAAAAACTTTCATTCACAGAAGCGTAAGTTATGATTTGCAAGATTTTAACAATGCAAAAGAATATTTTGAACTACTAGAAAAAAACTATATCATCCTTGATCCAATCAAAAGAAAGGAAAAAATACTTGAGCAATTTAAACTCATAGAAAGTCAAAAAAATATACAAATTGGAGAAGATGAAGAGCTTTTAGCTGAAGTAGTTGCTATCACAGAATATCCTAATGCACTTTTAGGAAGTTTTGAAGAAGAATTTTTAGAAATTCCTAGCGAAGTAATCATCACTTCAATGAGAGAAAATCAACGTTATTTTGCAGTTTTTAACGATAAAGGCTTAAGTAATCATTTTATAGTAGTAAGTAATGCAGTATGTAAGGATTATTCAAAAATCATACATGGAAATGAAAGAGTTTTGCGTGCAAGACTTAGCGATGCAATGTTTTTTTATCAAAATGATTTACAAAATGGCTTAAAACCTGAAAAACTTGCCAAAATGACCTATCTTGAAGGTTTAGGCACAATGCAAGATAAAAGTTTAAGAGAGATTAAAATTGCTGAAATTTTATGTCAAATGCTCCATAATGATAAAATCGAAAATATCAGCACAGCACTAAAATACGCCAAAGCAGACTTAGCCACACAAATGGTTTATGAATTTACTGATTTGCAAGGCATTATGGGAAGTTATTATGCGCAAAAAATGGGCTTAGATTATCAAATTTGCTTAGCTATCAAAGAACAATATCTTCCTAATTCCGAACAAGCTCCACTTCCAAGTACAGAATTTTCAAGCATAGTAGCCCTTGCAAACAAGCTTGATACCCTTATAGGACTTTTTAGCATAGGAAAAATTCCAAGCGGAACAAAGGATCCTTATGCCTTAAGAAGAGCTGCCAATGGGATCATTAAAATTGCTTTAAATTTAAATAAAGAATTTGATATCCAAATTTTATTAGAAAAACTTTCAAATCATTATAAAAGCTTTGATATGCAAATTTTAAAAGATTTTATTTTTGAAAGACTTTATACTTTTTATACAGTCAATGCTTCTTTTGTAAAAGCGGTTTTAAGCTCACAAAATACAGATCTTATCCATATCAATCAAAGCGTAAATGCTCTTATAAAACTTAGCAAAAAAGATAATTTTAATGAAAATTTTGCAACCTTTAAAAGACTAGCCAATATCGCCACTAAAAATCCTCATAAAGTTGATGAAAGTCTTTTTGTTCAAGAAGCAGAAAGTAAACTTTACAAAGCTTTTCAAGAAAAAACTAAAGCCAACTCTTTACAAGAAAAACTTGAAAATCTTTTTGCACTTAAGCCTTTTATTGATGAGTTTTTTAATCAAGTGATGATTAATGCTGAAGATGAAAAACTTAAAAATAATCGCCAAGCTTTGGTTTATGAAATTTATGCGGAGTTTTTAAAAATCGCCGATCTTAAAGAGTTAAGCCTATGA
>CAMP_176_1
TTGTCTTTGTTTACTCAAAAAAATAAGAATTTTAAACCTTTAAAACCTCTATCAAAGTCAAAAATAATCACTAATTTAATTCTTTTGATTTTATTTTTAATATTGTTTTGTTATTGTAGTTTTAGTATAAGTGCTTATCATTTTGATTTTAGCGCAATTGCAACCTATAAAGAAAAATTTCTTCAAGGTTTTTTAAATACTTTAATAATCAGTTTTTTTTCTTTATTGTTGAGTATAATTTTGGGTGGAGTTTTTTGTGCTTTTTCTTTAAGTTCGATTGTTTTTTTAAGATTTTTATCTACATTTTACATAGAGCTTGTCAGAGGAACCCCTTTACTAGTGCAGGTATTATTGATATATTATATCATTGCAAATAATTTAGGACTTGATAATCGATATGTGGCTGGAGTTATTATTTTATCATGTTTTTCTGCTGCTTACTTAGCTGAAATATTTAGAGCTGGAATTTTAAGTATTTCTATATCTCAGCTTGAGAGCGCTAGGGCTTTAGGGTTAAAAGAGATGCAGGTTTTTGCGTATGTAATTTTTCCCCAAGCTTTAAAAAATATTTTAGCACCGCTGAGTGGACAATTTGCAAATTTAATTAAAGATAGTTCCTTATTAAGCGTTATTGCTGTAAATGAATTAACCCAAAGTGCGCAAGAGATAAATTCTTATACTTTTGCTACTCTTGAAGCTTATGTAATTTTGGCTATTACATATCTTGTTTTGACTTTACCTATAAGTATATTTTCTCGTTATTTGGAGAGAAAATGCCAAAAATGA
>CAMP_177_1
ATGAAATTTAGTGACTTTTTCCATGCTTGGCTCCATGAAAGCTATTATAAAAATGCTGTAAGTATAGGAAAAAACGGAGATTTTTTTACTGCTGTGAGCGTAGGAAATCTTTTTGGCACACTTTTAGCCAAGCATTTTTTAAATTTAATAGATGAAAAAATTCTCAAACCTCCACTAGAACTTGTAGAAATAGGCGCTAATGAAGGCTATTTAAGTCGTGATTTTTTAGCCGCTTTGCTTGAATTAAGACCTGAAATTTTTTCTCAAATTTCTTTTTTCATCATAGAACCACATGAAAAATTAAGAACTTTACAAAAAAAGACTTTAGAAGGAGTGGAATTTACTCACAAAAATAGTCTTAAAGAATGCCATTTTAAGAACGCTTTTTTCTTTTGCAATGAACTTTTTGATAGTTTTACCTGCGAACTTATAGATCATGATAAAATGGCATTTGTAGAAAATTTTAAACTTATTTTTAAAAATATGGATGAAAATTTGATCACAAAATGCAAAGCTTTAAATCTTACAAAAGGCGAACTCAGTTTAGAGCTTGAAAATTTTTTTAAAGATTTAAACCAAACTTGTGAGAGATTTATATTTGCGGGATTTGACTATGGAACTTTAAATCCACAAAGTTTTAGCTTAAGAATCTATCAAAAGCACGAAGTTTTTAGCCCTTTTGAAGTATCTTTAAAAGATTTTTTCGGCAAAAGCGATCTAACTTATAATGTCAATTTTACTCATCTTCAAAAACTCATCAAAGAATATGATTTTAAACCTTTAGCTTTTAAAAAACAAAGTCTTGCTTTCATGGATTTTGGTTTTGAAGATTTATTAGAATACGCAAAAAATAAAAACATTAAAACTTACGAAAGTTTTTTATCTCAAGCTAAAATTTTATTTTTTAATTTTGATGAAAAATTTCATTTTTTCGAATTTCAAAAAAACTAA
>CAMP_178_1
ATGAAAAAACTAGCCATTAGTATAGGCGATATAAACAGCATAGGACTTGAAATTTTAGTGCGTTCTCATGAAGAACTAAGCAAAATCTGCACACCTTTTTATTTTATCCACGAAAGCTTACTTAATAAAGCTTTAAAACTTTTAAATTTAAAACTTTTTAATGCAAAAATCGTAGCTTTTAAAGATGACAAAGACTATGAGTTTAATTTTATAAAAAAAGAAAATTCTCTTGAAATTTACTCTTTTTGCCTTCCTTTAGGCTTTAAAGTGGATGAAAATTTTGAAATCCAAGCCGGAGAAATAGATGCAAAAAGTGGACTTTATGGTTTTTTAAGCTTTAAGGCGGCAAGTTATTTTGTCTATGAAAAACACGCCCATGCCTTACTTACTCTACCTATACACAAAAAAGCTTGGGAAGATGCAGGACTTAAATACAAAGGACACACCGATGCTTTAAGGGATTTTTTTAAAAAAAATGCCATTATGATGTTAGGTTGCAAAGAACTTTTTGTAGGGCTTTTTAGCGAACATATACCTTTAGCTAAAGTGAGTAAAAAAATCACTTTTAAAAATTTAAGTATCTTTTTAAAAGATTTTTACAAAGAAACGCATTTTAAAAAAATGGGGCTTTTAGGTTTTAATCCTCACGCTGGAGATTATGGAGTTATAGGTGGAGAAGAAGAAAAGATCATGGAAAAAGCTATAGCCTTTGTTAATGCCTTTTTACACTCTAAAAAAGATGAAAAATTTTTCAAAAAAGCCTTAAAAGATGAAAATTTACAAAAAGAATTGCTTTTAAATTTTAAAGGCAAGGGCGTTTATCTACCCTATCCTTTAGTGGCTGATACAGCTTTTACTAAGACTGGTTTAAAAAACTGCAATCGTTTAGTGGCTATGTATCACGATCTTGCCCTTGCTCCTTTAAAGGCCTTGTATTTTGATAAAAGCATCAATGTAAGTTTAAATTTACCTATCATACGCGTTAGCGTTGATCATGGCACGGCCTTTGATAAGGCCTATAAAAATGCTAAAATCAACACTAAAAGTTATTTTGAAGCGGCTAAATTTGCAATCAATTTACATTCTAAAGCTTAA
>CAMP_179_1
ATGCTTTTAGGTGTAAATATCGATCATATTGCAGTGTTAAGACAAGCTAGAATGGTAAATGATCCTGATCTTTTAGAAGCTGCTTTTATAGTAGCTAGACACGGAGATCAAATCACTTTGCATGTAAGAGAAGATCGCCGTCATGCTCAGGATTTTGACTTGGAAAATATTATAAAATTTTGCAAAAGCCCTGTCAATTTAGAATGTGCTTTAAATGATGAAATTTTAAATTTAGCTCTTAAACTCAAACCCCACCGCGTTACTTTAGTGCCTGAAAAAAGAGAAGAGCTTACTACAGAAGGGGGGCTTTGTTTAAATCATGCTAAATTAAAACAAAGCATAGAAAAACTTCAAAATGCAAACATTGAAGTTTCACTTTTTATCAATCCTAGTTTAGAAGATATAGAAAAATCAAAAATTTTAAAAGCCCAATTTATAGAGCTTCATACAGGACATTATGCGAATTTACACAACGCACTTTTTAGCAATATCTCTCATACTGCTTTTGCCTTAAAAGAACTTGATCAAGATAAAAAAACCTTGCAAGCTCAATTTGAAAAAGAATTACAAAATTTAGAACTCTGTGCCAAAAAAGGCCTAGAACTTGGCTTAAAAGTAGCCGCGGGACATGGTTTAAATTACAAAAATGTAAAACCCGTAGTAAAAATTAAAGAAATTTGCGAGCTAAATATAGGACAAAGCATTGTAGCAAGATCTGTATTTACAGGACTTCAAAACGCTATTTTGGAAATGAAAGAACTTATTAAAAGATGA
>CAMP_180_1
ATGCTTACAAAACGCATAATTGCATGTTTAGATGTCAAAGATGGCAGAGTAGTAAAAGGAACACAATTTAAAAACCATAAAGATATGGGAGATATCATAGAGCTTGCTAGGTATTATTCTCAAAATGGTATTGATGAGCTTGTTTTTTATGATATTGCTGCAAGTGCTAGAAAAGAACGCATATCAAGAGAATGGGTAAGTGAAGTAGCAAAAAATATCAATATTTCTTTTTGTGTTGCAGGGGGTATTAAAAGCGAAGAAGATGCAGCTGAACTTTTGGCTAATGGGGCAGATAAAATTTCTATCAATTCTCCTGCTTTAAATGATCCAAGCCTAATCACACGCCTTGCTAAAAGCTTTGGCGTGCAATGCGTAGTAGTAGGGATTGATAGTTTTAAAGATGAAAATGGAAATTTAAAAGTATTTCAATACACAGGGGATGAAAAAACAAGTAAACATAGTGGAAAAAGCACTTTAGAATGGGTTAAAAAAGTGCAAGATCTAGGTGCAGGCGAAATTGTTTTAAATATGATGAATCAAGATGGTGTTAAAAATGGCTATGATTTAGAACAATTAGAAGCTGTATATAAAATTTGTAAAGTACCTTTAATCGCAAGTGGGGGAGCGGGAAAAATGGAACATTTTTTAGAAGCTTTTAAACTAGGTATAGATGGGGCTTTAGCTGCTTCTGTTTTTCATCAAAAACTTATAGACATTAAAGAATTAAAAATTTATCTTAAAAATCAAGGCTTAAGTATAAGGATATAA
>CAMP_181_1
ATGCAAAATTTCAAAGAACTTAATGAAAAAATCGCTTGGCAAAAAGTGGATAATCTTTTACCTGTCATCATCCAAGATGCAAAAACTTGCGAAGTTTTAATGCTAGGCTTTATGAATAATGAAGCCTTAGAAAAAAGCTTAGAAAGTGGCAAAGTAGTCTTTTTTTCACGCACAAAACAGCGTCTTTGGATGAAGGGTGAAGAAAGTGGAAATTTCTTAAATATCATAGATTTAAGCTTAGATTGTGATAATGACACGCTTTTAATTTTAGCAAATCCTGTAGGGCCTACTTGTCATACGGGCGATATTTCTTGTTTTGAAAAAATTTCTAAAAATGCAGATTTTGTTTTTCTAGCCAGACTTGAAAAACTTATTAATGCACGCAAAAATGCCGATGAAAATACTTCTTATACAGCAAAACTTTTCAAAAGTGGTACAAAACGCATCGCACAAAAAGTTGGTGAAGAAGGCGTAGAAACAGCTTTAGCAGCGACAGTAAAAGATAAAGAAGAGCTTATTTGTGAAGCAGCGGATTTAATGTATCATTTAAGTGTTTTACTTGCAGATGCAAATCTTAGTTTCTCAGATGTGATTTCAAAATTAAAAGAAAGACATAAAGCTTAA
>CAMP_182_1
ATGAGTGAAATGAGCCTCATTATGTTAGCAGCTGGAAATTCTACTCGTTTTAATACAAAGGTAAAAAAACAATTTTTACGACTTGGAAATGACCCTCTTTGGCTTTATGCAACAAAAAATTTAAGCTCTTTTTATCCTTTTAAAAAAATAGTTGTTACCTCTAGTAATATCACTTATATGAAAAAATTTACCAAAAACTATGAATTCATAGAAGGTGGTGATACCAGAGCAGAATCCTTAAAAAAAGCCTTAGAGCTCATAGATAGCGAATTTGTTATGGTAAGTGATGTAGCAAGGGTATTGGTGAGTAAAAATTTGTTTGATCGTTTGATTGAAAATTTAGATAAAGCAGATTGTATTACCCCTGCTTTAAAAGTTGCAGATACAACACTTTTTGACAATGAAGCCTTGCAAAGAGAAAAAATCAAACTCATTCAAACCCCGCAAATTTCTAAAACCAAATTGCTTAAAAAAGCCTTGGATCAAAACCTAGAATTTACAGATGATAGCACAGCTATAGCTGCAATGGGTGGAAAAATTTGGTTTGTTGAAGGTGAAGAAAATGCAAGAAAACTAACCTTTAAAGAAGATCTTAAAAAACTTGATTTGCCTACACCTAGCTTTGAAATTTTTACTGGCAATGGTTTTGATGTGCATGAATTTGGAGAGAATCGCCCTTTGCTTTTAGCAGGAGTGCAAATTCATCCTACTATGGGGCTTAAAGCACACAGCGATGGAGATGTTTTAGCTCACTCTTTAACCGATGCGATTTTAGGTGCTGCAGGACTTGGAGATATAGGAGAGCTTTATCCTGATACTGATATGAAATTTAAAAATGCCAACTCCATGGAGCTTTTAAAACAAGCTTATGATAAAGTCAGAGAAATAGGTTTTGAACTCATTAATATAGACATTTGCGTCATGGCACAAAGCCCTAAACTTAAAGACTTTAAACAAGCTATGCAAAGCAATATAGCTCATACTTTAGATTTAGATGAATTTAGAATCAATGTTAAAGCCACAACAACGGAAAAATTGGGTTTTATTGGAAGAAAAGAAGGTATGGCGGTGCTTAGTAGTGTAAATTTAAAATATTTTGATTGGACAAGATTATGA
>CAMP_183_1
ATGCTTAAAGTTTGTAATTTAAGTAAGTTTTATGAGCTTAAAAAGCATTGGTATTTAAAAAAAGAAAGACATATTATTTTTGATAATGTCAATTTTTCTTTAAATGAAAATGACAATTTAATAATTTTAGGTAAAAGTGGTGCAGGTAAAAGCACATTAGCTAGAATTCTTTGTTTTTTAGAAGATCCAAGTGAGGGTGAGGTATGGTATGAAAATCTTAACTTACACAAGCTTGATAAAAACAAACAAAGACTTTTAAGAAAGCAAATTCAATATTGCTTTCAAGATCAAAAAATGGCTTTAAACCCTTATAAAAAAATCAAAAATCTTATACAAGATGGTTTGGAAAATTTTAATTTACAAAAGAATGATGACTTGATTTTAGAATTTTTTGATTTTTTTAGTCTAAAAAAACAAATTTTAGAACAAAAATCCTATGAGTTAAGCGGAGGAGAAGCCACACGTGTAGGTCTTATCCGTGCTTTGGTTTTAAATCCTAAATTGTTGATTTTAGATGAAATTACTTCAGCGTTTGATATTAAAACTTCTAAAGAAATTTTAACTTTTTTATATGACTATCAGCAAAAAAATAATATTTCTTATATATTTATAACCCATCAAAGTGATCTTTTTTATAAATTTAATCATAAAAAATTAAAACTTTAA
>CAMP_184_1
ATGGTGAAAAATGGATTATTGTTAACTATTTTTCTAAGTGTTATCGGTGTTTTAGGTGTCATTTTTATTCATATTTTTGTTGGAGCGATAATTTTTGTTTTAATCGCTGTTTTAATGATTTATTTGCTTAGACAACACAAAGATGAGCAAATAATGATAGATAAACTTTTGGTTCTTTGTAGAGAGTTAAAGGAGGGTAATTTCGACAATAGAATCATCTATGTAAAAACAAAAAGCAAAAAATTAGCCGAAATAGCAGATAATCTTAACAATACTATTGATGGGCTAGAAGCTTACTTAAGGGAAATTAATACTTCTATTTCATGTTCTCAAAAAGGTGAATTTTATCGTAAGGCTTTGCCTGAAGGTTTAAAAGGAATTTTTGCTCATAATATCGAATTTATAAATAAAGCTTTAGCAAACATAGAAGTGACAGCAAGATCTACTTTTAAAAATGCTTTATCAAGAACTTTAATGGATTTAAGCCTTGGAAATCAAAATAAAGACATGTCTCAAATTTCTAGCTCATTAAATCAAGATATTAGCATGATGAAAAATGTATATGATACAGTGGATGCCATTTCTCATACAGCTACAGAAAATGGTTCAGAGGTGGATTCTCTTCAAAGTGCTATGGGTTCTTTAATGGATGTTGTAAATTCGAGCAAGGAGACAGTACAAACTTTTGTGGCTAATTCACAAAATATCACTTCAGTGGTTGAAGTAATACGCGATATAGCCGATCAAACCAATCTTCTAGCTTTAAATGCTGCTATTGAAGCTGCGCGTGCAGGAGAGCATGGTAGGGGCTTTGCGGTTGTGGCTGATGAAGTTAGAAAGTTAGCAGAAAGAACTCAAAGATCTACAAGCGAAATTTCTATTGCAATTCAGACTATGCAACAAGATTTTGTAAATATCCAAAGTGGCAGTGAGCAAGTTTTTAACATTGTTAGTGAATCTGAAGAAAGAATTAATAAATTTTCTCAAGCTTTTAAACGTCTAGAAGAAAATAGTAGTGCTCTTGGTGTTAATTTTGGATCCTTTGCAAAGAGATTGATTTTGTCTGTGGTTAAAATCGATCATATTCTTTATAAATCAAATATATATTTAAATTTAAATGGGGCTCAAAATTTCAATCTTGAAAGTGTAGATCCAATTTCTAATCTTTGTCAAGATGAGAGAGCTCAAGGTGTTATTAATGAGCTTAGTTCTGAAACTGAGTTAAATTTAGCTAAAGAATTTATAAAAGATAACGCTAAAAAAGCAATAGAAGAATCAAGTCAAGATTATATCGATCAAAAAGCTTATGATGCGATTGTAAATGATATTAAATCACTAGAGCAAAGAAGTGCTGAAATCTTAGCAAAATTAAAAATATAA
>CAMP_185_1
ATGGTTAATCGTAGTAATGTAATTTCTGGTGGGGCTTCTGATCAGCATGTTGTTGAAGGATATCGTTTTAAAGTTATTTCAGAATTTGATAATCATACAGGTGAAAAAAAACATACTCAAACTCCAGATGAAGAAAATACTAATATATCTTTAAATGACGAAAAACCAGTCGAAGAAAATCAAGTCATTGCCTCTACACAAGCTGTTATGGAAACTCAAATTCCAACATTTCAACCAAGCTTTGTTGAAGATTTACTTAAAAAAACAGATGAAATGTCAAGCAATATTATTAAACTTCAAATGCAAATAGAAAGCCAAGAGAATGAATTTAATAACCGCTTAAATTCAGAACTTGAAAATGCTAAAGAAAAATTTACCAAAGAGGGTTATGAGAAAGCAAAAGAAGAATTTCAAAAGGAATTGAGTGATTTTAAAGATAAGTATTTAAAAAGTATAGCCAAACTTGATAATGCTTGCGAAAATCTTGAAAATTTCATAGAAAAAAATGAGAAAGAATTAGCAGATACTGCTATAGATATCGCTAAAGAAGTAATCTTAAAAGAACTTGAACTAAATTCAAGTAAGATAGCTTATGCTTTGGCTAAAGATTTAATCGGTGAGCTTAAGGGTGCTAGTGCAATTGAGCTTAAGGTTAATGCAGAGGATTATGAGTATTTAAAAGAGCAATTTGATCAGAATGCTCATATTAAAATAAGTCTTGATGATGCAATTAGCAAAGGAAGTGTTGTTATTATAAGTGACGCAGGCAATATAGAATCCAATCTTAACTCTCGTCTAACTAAAATTAAAAAAATGGTGAATAATGAGTAA
>CAMP_186_1
ATGAGTAAAAAATTTGCCCATACTCAAGAAGAGTTAGAAAAGCTAAGTTTAAAAGAATTAGAAAATTTAGCAGCATCTATGCGTGAAAAAATCATACAAGTTGTGAGTAAAAATGGTGGGCATTTAAGTTCAAATTTGGGTGCTGTAGAACTTAGTATAGCAATGCATTTGGTTTTTGATGCAAAAAAAGATCCTTTTATTTTTGATGTGTCGCATCAGTCTTATACACACAAGCTTTTAAGCGGAAAAGAAGAAATATTTGATACTTTAAGACAAATCAATGGTTTAAGTGGTTATACAAAACCTAGCGAGGGAGATTATTTTGTAGCAGGGCATTCTAGTACCTCTATTTCTTTGGCAGTAGGTGCTTGTAAGGCTATTGCTTTAAAGGGTGAAAAGCGTATTCCTGTTGCTTTGATTGGAGATGGTGCTTTAAGTGCGGGTATGGCCTATGAGGCTTTAAATGAATTGGGTGATTCTAAATTTCCTTGCGTAATACTTTTAAATGATAATGAAATGAGTATTTCAAAACCAATTGGAGCAATTTCAAAGTATCTTTCTCAGGCTATGGCAACGCAGTTTTATCAAAGTTTTAAAAAGCGTATTGCTAAAATGTTGGATATATTGCCTGATAGTGCTACTTATATGGCCAAGCGTTTTGAAGAGAGTTTTAAACTTATTACCCCTGGGCTTTTGTTTGAAGAATTAGGGCTTGAATATATAGGGCCTATTGATGGACATAATTTAGGTGAAATTATTTCTGCATTAAAACAAGCAAAAGCTATGCAAAAGCCTTGTGTGATACATGCTCAAACCATAAAGGGTAAAGGCTATGCTTTAGCTGAAGGAAAACATGCTAAATGGCACGGGGTGGGAGCCTTTGATATAGATAGTGGAGAGAGTGTTAAAAAAAGTGATACTAAAAAATCTGCTACTGAAATTTTTTCTAAGAATTTGCTTGATTTAGCCTCAAAATATGAAAATATTGTTGGGGTTACGGCGGCTATGCCAAGTGGAACAGGTCTTGATAAGCTTATAGAAAAATATCCAAATCGTTTTTGGGATGTGGCTATTGCAGAACAGCATGCAGTAACTTCTATGGCCGCTATGGCAAAAGAAGGATTTAAACCTTTTATTGCAATATATAGCACCTTTTTGCAGCGTGCTTATGATCAAGTGATCCATGATTGTGCGATTATGAATTTAAATGTGGTTTTTGCTATGGATAGGGCAGGGATAGTAGGCGAAGATGGGGAGACGCATCAAGGTGTTTTTGATCTTAGTTTTTTAGCTCCTTTGCCAAATTTCACTCTTTTAGCCCCAAGAGATGAACAAATGATGCAAAATATAATGGAGTATGCTTATTTACATCAAGGACCTATTGCTTTGCGTTATCCTAGAGGGAGTTTTATTTTGGATAAAGAATTTAATCCTTGTGAGATAAAACTTGGTAAGGCACAATGGCTTGTAAAAAATAATAGTGAAATTGCTTTTTTAGGTTATGGACAAGGTGTGGCAAAAGCGTGGCAAGTCTTAAGAGCCTTGCAAGAAATGAATAATAATGCTAATTTGATTGATTTAATTTTTGCTAAACCTTTAGATGAAGAGCTTTTGTGTGAGCTTGCTAAAAAAAGTAAAATTTGGTTTATTTTTAGTGAAAATGTTAAAATTGGCGGTATAGAAAGTTTAATTAATAATTTTTTACAAAAATATGATTTGCATGTAAAAGTTGTTAGCTTTGAATATGAAGACAAATTTATTGAACATGGAAAAACAAGTGAGGTGGAAAAAAATCTAGAAAAAGATGTCAATAGTTTGTTGACGAAAGTTTTAAAATTTTATCATTAA
>CAMP_187_1
ATGGAATTACTACAAATGCTTAAAAAACATGAGTTAAAAGCTACTCCGCAAAGACTATGTGTTTTAAAAATTTTAAAAAGACATGAGCATCCTAATATTGATGAATTATATATAGAAATTAAAAAAGAATACCCTTCAATCTCTTTAGCGACGGTTTATAAAAATCTTAATACTTTACAAGAACAAGGTTTAGTTGTTGAAATCAATGTTTTAAATCAAAAAACTTGTTACGATATCTATGAAGAAGAACATATTCATGTTGTTTGCACCAAATGTGGTGGTATAGAGGATTTAAGTTTTAAAGATGCTAAGCTTTATGAATATCAAGAGCATTTAGAAAAAAAGATAGGCAATCTCGTCAATCATCTGTCTGTTTGTGCTTATGTTGATAATTGCAAAAAGTGTCATTAA
>CAMP_188_1
ATGGTTTATGAAATTCAAAAAAACTTTTTACTATCTGATTGCACTCTTTTAGAGAATTTAAAAAAAGATAATATACCTTTTCGAAATTCTAAATTTGAAACTTTTTATACTCAAATAACTTCAAATCATAGTGTTAAATTTCAAAGTTTTTGCAATGAATTTTATAAAATTACAAAATTTAATAATTCAATTTTAGAACAGAATCAAGAAGAGAAAATTTCTAAAAAAAAATTTGAAAAAGCTCGAAAAAAGATTATAGGAAAGAGCATTAAAAAAGAACGCTTCGAATTTAAATTTTGCTCTTTAAAAAGTTATATTGATATTTATGAAGAGCCTAAAATTTGTATTTTAAAAATATTTTTTCCAACTTTGGATAGTTCCAATGAATTTAAAATTCCTAAAGATTTTAAAATTCAAAAAGAATTACATCATGATTTAAATTCTAAACATATCGTTTTATATGGTTTTGAATATCAAAATTTTGATATAGAGAAATATTTTAAAATTATAGAAAAAAATCAGAATTTTAGCTTGGATTTTCCAAATTATATTAATGCTTATGATGGATTTAGAATTTTTTTATTTTATTTATTTAAAAAATTAAAATTTTATTGGACTTTATCTTTAGAGAGAAAAGATAAGCAAAGTTTATGCGAATTTTTATTTTATTCAAGAAGCTTGTATATAGTTTTATCAAGTATGAATACTATTTTAGATAAAAATTTGAGTAATATTTTGGCTTTAAAGTTTAAAGATATAACGAAAAAAACTCAAGATATTTTAGCAAGTGAAAATTCAAATCAAGATTTATTGCTATTTTTAAGCGATGAAAAAATCCAAGATTTGTTTAATGATTTTGATTTTTTCATAAAGGAAAATTCTTTTTATGAAGGCGATTGCAAAGATAGGTTTTTTAAACAACTTGTTGCGTTAGAACTTAGAAAAAAAATTATTTTATTTAGAAAAAATATACTAAAAAATTTTGATTTAGAGCTTTTTGAAAATAGTTTTTTTGAATTGGCAATATTTTTAGAATATTTTTATCATTTTTTAGAGATAAAAAATTTAAACAAACTTTATGAAAAATATTCCAAAGATAGGGATAAAAATATTTTTTCCAAAATAATCAATAATAAAAATAAATTTTGCAAATTGCTTAAAAAATCAAGTAAAAATTTGAAAATTTACAAAGGATAA
>CAMP_189_1
ATGAAAAATTTTTCTCTTTGGTGTGATTTTATAGAAAATAGTTTTTTAGATAATGAATTTTTAAATTTATTATCACATGGAATTAATGGCGCTACTTCAAATCCTGCTATTTTTAAAAATGCTATTTTAAATTCTCCAATTTATAAAGATAAAATTCTTAAATTAAAAGAAAAAAAAACAAAAGATATTTATGAAGAATTAGCAATTTCTGATATTCAAAAAGCAGCTGATAAATTAGCTCCTCTTTTTTATCAAAAAAATGATGGATTTATAAGTATTGAAATAGATCCAAGACTTCATGATAACACAACTCTTAGTTTAGGTGAAGCTAAAAGACTTTATAGTGCTATTGGCAAAGAAAATATAATGATTAAAATTCCAGCTACAAAAGCTTCTTATGAAGTAATGTATGAACTTATGAAAAATGGTATTAGCGTCAATGCTACCTTAATTTTTTCTCTTGAACAAAGTCAAAAATGTTTTGAAGCTTTAAATGCAGGTTTAGTCGAATTTAGAAAAAACAATATAGCCTTAAAAGAACAAAACACTAGAACACCACAAGCTGTTATAAGTATTTTTGTAAGTCGTTTTGATAGACTTTTAAATCCTAAGGCTAAGGAGCAAAATCGTATTGGAATTTTAAATGCAAATTTAGCTTATAACAATATCTACTCAAAAAATGAACCTAATATTCGTGCCTTGTTTGCAAGCACCGGAGTTAAAGGAGATGATCTGCCAAAAGACTATTATATCAAAGAACTTCTTTTTGAGAATTCTGTTAATACTGCTCCTCTTGATGCAATAGAGGCATTTAAAGGAAAAATGCATTTTAAAAAACCTTTAATGAATTTTGAAATTTATACAGAACTTAATCAAATCATTTCTCAAAGTGAACGAGAAAAAGCTTGCAATGATTTATTAAGTGATGGCCTAGAGCAATTTTGTATTGCTTTTGAAGATATTTTAAAAGCTCTTTAA
>CAMP_190_1
ATGACACCAACAGAATTAAATCTTAAAGCAAAGGCTTTATTAGAAACACATTTTGATGATATAGTTTTAAGTGGAGAAATTTCAAAAATTACTTTGCATGGTTCAGGGCATTGGTATTTTGATTTAAAAGATGAAAGATCAAGCATTGCTTGTGCTATGTTTAAAGGAGCTAATTTAAAAGTCGGGTTTAAACCAGCGGTGGGGGATTTTTTAGAGCTTTGTGGAAGTGTGAGTTTATATCCTGAAAGCGGTCGTTATCAATTTATCGCTACTAGTATGAAAAAAGCAGGTTTTGGGGATTTGGAAGCACAGTTTTTGGCTTTAAAAGAGCGTTTGCAAAAAGAAGGACTTTTTGATCCACGCTTTAAAAAATCTTTGCCAAAATTTCCTAAAAAAGTAGGTATTATAACTTCAAAAACTTCTGCTGCTTTGCAAGATATGTTAAAACTTATTCATCAAAAAGAATATTTTTTGGCAAAAATTTATATTTTTGATGCTTTAACTCAAGGAAATAATGCTCCTTTTTCTCTTATACAAGCTTTAAAAAAAGCCGATGATATGGATTTAGATGTTCTTATTATAGCACGTGGTGGAGGAAGCAGGGAAGATCTTTTTTGTTTTAATGATGAAAATTTAGCAAGAGAGATTTTTAAAGCAAAAACTCCTATTATTTCAGCCATAGGACATGAGATTGATTATGTTATTAGTGATTTTGTTGCAGATTTTAGAGCTCCAACGCCTTCAGCTGCTATAGATACTTTGTTTTATTCTAAGTTGGATATAGAGCAAAGTTTGGATTTAATGGAAGAAAAATTAATGCAACTTTGGAATTATAAAATACAAAATTATGAAAATTTGCTTTTAAATTTAAGCAAATTTTTCAAATTTAATTCTTTGCCAAAAATAATAGATGAAAAAATAAAACAAAGCCATAATATAGAAAAGCAATTAAATCATCTATTGGCAAATCAAATGCGTTATAATGAATTAAAATTAGATAAATTGCAAAATGCTTATTTGCAACATGAGAATTTTTTTAATAAAAGCAAAAAGTTTATTTGTATCAGAAAAAATGGTAAAATAGCAAATTTAGAAGATCTTAAGAGTGATGATATCGTTATTTTAAGTTCTCAAACTTCTCAAAAAGAAGCAAAAATTTTATAA
>CAMP_191_1
ATGAGAAAAATCAATTTCAGTGCAGGGCCATCGACTTTACCTTTAGAAATTTTAGAGCAAGCTCAAAAAGAACTCTGTGATTATCAGGGTAGGGGTTATTCTATAATGGAAATTTCTCACCGCACAAAAGTATTTGAAGAAGTGCATTTTGGAGCACAAGAGAAAGCTAAAAAACTTTACGAGTTAAATGATGATTATGAAGTATTATTTTTACAAGGTGGAGCAAGTTTGCAATTTGCTATGATTCCTATGAATTTAGCTTTAAATGGGGTTTGTGAATATGCAAATACAGGAGTTTGGACAAAAAAAGCGATTAAAGAAGCACAAATTTTAGGTGTCAATGTTAAAACCGTAGCAAGTAGTGAGGAAAGTAATTTCGATCATATTCCTAGAGTGGAATTTAGCGATAATGCTGATTATGCTTATATTTGTTCTAACAATACTATTTACGGCACTCAATATCAAAATTATCCTAAAACTAAAACTCCTTTGATTGTGGATGCATCGAGTGATTTTTTTTCTAGAAAAGTAGATTTTTCAAATATTGCTCTTTTTTATGGCGGAGTGCAAAAAAATGCTGGAATTTCGGGTTTAAGTTGTATTTTTATCCGTAAAGATATGTTAGAAAGATCTAAAAATAAACAAATTCCTAGTATGTTAAATTATTTGACTCATGCTGAGAATCAGTCCTTGTTTAACACGCCTCCAACCTTTGCCATTTATATGTTTAATCTTGAAATGGATTGGCTTTTAAATCAAGGTGGGCTTGATAAAGTGCATGAGAAAAATTCTCAAAAAGCTACTATGCTTTATGAATGTATTGATTTAAGTAATGGATTTTATAAAGGACATGCAGATAAAAAGGATAGATCTTTAATGAATGTGAGTTTTAATATTGCTAAAAATAAAGATTTAGAGCCTCTTTTTGTAAAGGAAGCCGAAGAAGCTGGAATGATAGGACTTAAAGGACATAGAATTTTAGGAGGAATTCGTGCAAGTATTTATAATGCGCTTAATTTGGATCAGGTAAAAACCTTGTGTGAATTTATGAAAGAATTTCAAGGAAAATATGCATGA
>CAMP_192_1
ATGAGAGCTTTGGCTTTAGATGTAGGTTTAAAACGCATAGGTGTAGCGCTTTGCATAGATAAAAAGATCGCTTTGCCTTTAGATGCAGTTTTAAGAAAAAATCGCAATCAAGCCGCTAATGAAATCAAAAATTTACTTAAAATACATGAAATTTCTTTACTCATTGTAGGCATTCCTAAGGGTGGATCAAGTGAAGAAGAAATGACAAGACGCATTAAGCATTTTGTTTCTTTGCTTGAATTTGATAAAGAAATTTGCTTTGTAGATGAAAGCGGAACAAGCAAAGAAGCTTTAGGATACGGCGTAGCCAATACACGCAAAAAAGATGGTAAATTAGACTCTTTATCCGCTTTTATCATGATAAAGGATTATTTTGCTCTCTAG
>CAMP_193_1
ATGATGATCTCTGATGCAACTATGATGCAACAAAATTATTATTTAAATAATGCACAAAAAGCTAGCGATAAAGCTTTAGAAAATATTGCAGCTGTTCGCGCAATAAGTGGAGTTGATAGTGCTAATTTAGCTATTGCTGATTCTTTAAGATCTCAATCAAGCACTATAGATCAAGGTGTCGCAAATGCTTATGATGCTATAGGGGTTTTACAAATTGCAGATGCTAGCCTTACCAATATCTCTCAAAGCGCAGATAGACTTAATGAACTTTCAGTAAAAATGAACAATGCTGCACTTAATGATTCTCAAAAAGGAATGCTAAGAACAGAAGCAACACGCATACAAGAATCCATCAATGATTCTTTTAATAATGCAACTTATAATGGAAAAAATGTCTTTCAAACTATGAATTTTGTAGTAGGTAGCGGAACTGAAACTACAAATTTAAATCCATTAGCAACAGATGGATTAAGCATAGATAGTCAAGATAGTATTACAAATTTTATGGATCAACTTGGAAGTTTAAGAAGTGAAATAGGCTCAGGTATCAATGCCATCACATCAAATATTAATGCAAGTGTTCAAAATAGCATCAACTCAAAAGCAGCTGAAAATAATTTACTAAATAATGACATGGCAAAAAATGTCAATGATTTTAATGCCAATTATCTAAAAGAAAATGCTGCTGCTTTTGTTGCTGCGCAATCCAACATGCAGCTTCAAAGCAAAATTGCTAATTTATTACAATAA
>CAMP_194_1
ATGCAAAAAGACAACCTCATAGCTTTTGTTATTTTTATTATCAGTACTATCGCATTTGTTATTTGGGGATTTGGTTATATTTCGCAACATCAATTGATTCTTTTTATTCTTGCTTCTATATTTGGCATTTTTATGGCATTTAATATAGGTGGAAATGATGTAGCCAATTCTTTTGGAACAAGCGTTGGCGCAAAAACAGTAACCATTAAACAAGCTTTAATTATAGCAGCTGTTTTTGAGCTAAGCGGGGCAATCTTCGCAGGCGCAGAAGTTACTAAAACCATACGCAGCGGTATTGTTATTTTTCCAAATTCTTTAGATCCTATGCTTTTTGTTATCATTATGCTTGCTGCACTTTTAAGCTCTGGGGTTTGGATTTTTATTGCAACCAAGAAAGGCTTACCTGTATCAACCACACACAGTATAGTTGGTGGGATTGTAGGTGCTAGCATTATGATGGGGCTTTTAAAATTTGATGGAATCCAAACACTCTCTATGGTTAAATGGAGTGAAATTTTAAGAATAGCTATTTCTTGGATAGCTTCTCCTCTTTTAGGGGGTATTGTAGCTTATATTATTTATTCATATATTGATAAGAAAATTTTAAAACCATCAGAAAAACTAAATGATGATTTGAAAAATATCAAAAAAGAAAGAAAAAAATTCAAAGAAGAATATTTTTTAAATTTAAAAACAAAATCCCAAGAAGAACAAATCAAAGAACTTTCCGCTATAGCTTTGGATGAAGAAGAACAAGAAAATAATTTCTATAGAAATAAAATGAAGGAATTTAAGGATCAAGAAAAAGATATAGATATTTACTCTATTTTAAAAACTCATATGCCAATCATTGCTTGTATTGCTGCTGCTATCATTTCGGCAATGTTTTTATTTAAAGGTTTAAATAATGTTAGCACTTTGGATATTTTACAAAACTTTTGGATTATCGGAATTATAGGAACTATAAGTTATGTTGTAACATTTGCTATAGTCAAAATCGTTAAAAAAACAGAACTTAATAAAACTACTGATAGAATTTTCTCATGGTTTCAAATATTTACAGCCTCTAGTTTTGCATTTTCACACGGAGCCAATGATATAGCCAATGCTATAGGTCCTTTTGCAGCGATTTTAGATGTCTTAAAAAACGGTACAATTAACGCGACTTCTCCTGTACCTTTTGCAGCTTTAGCTATGTTTGGAGTTGCTCTAGTTGTAGGGCTTTGGTTTTTAGGTAAAGAAGTGATTACTACAGTGGGTTCAAAACTTGCAACCATACGCCCTACTACTGGATTTTCTGCAGAACTTGGTGCAAGCATAGTTATACTCTTAGCTACACAATTTGGAATTCCTGTTAGCTCCACCCATATACTCATAGGTGCTATATTGGGTATAGGAGTGTATAATAAAAACGCAAATTGGATTATGATGAAGCCTATAGGATTGGCTTGGATTATCACTTTACCAGCCGCTGGTATTATGGCAGCACTTGTATTTTTAGGATTTAAACTATCTTTAGGAATTTAA
>CAMP_195_1
ATGAGTATAGTAAATTTTAAAGGAAATCCTGTAAAACTTAAAGGAAATTCAGTAGAAGTTGGAGCAGATGCTCCTAAGGTAAATCTTAAAGCTAAAGATTTAAGCGTGATTGAAATCGGTGCAGCGGGTAAAACTCAAATCATTTTAAGTGTTCCAAGTTTAGATACACCAGTTTGTGCTACAGAGGCTAGAGAATTTAATAAAAAAGTAGCCAGTTACAATGGTGCTGAAGTGATTGTAGTAAGTATGGACTTACCTTTTGCTATGGGAAGATTTTGCAGTACAGAAGGTATTGAAAATTTAAGTGTTGCAAGTGATTTTGTGGCAAAAGAATTTGGTGAAAAATATGGTGTTTTGATAAATGAAGGTGCTTTAGAAGGGCTTTTAGCTCGTGCCGTATTTGTGATTAAAGAGGGTAAAGTGGCATATAAAGAACTTGTAAATGAAATCACAGAAATGCCAGATATTGCAAAACTTGATGCATTTTTTGGTGGTTCTAGCTGCTGCGGTGGTTGTGGTTGCCATTAA
>CAMP_196_1
ATGAAAATTCTTAAGGATTTAGCTATGGAATTAAAATTGGCAAGAACTTTGATTAATGAAAAACCTAAAAATATTAGCCTAGAAAAAATCGAAGAGGCTATAGAAAAAGAAGGACAAAAGTTTTTTTATTTTGATAAAGATAATACACACAAACAACTCATTGCCCTTGTAAATCATTTTGAAAAAAAAGGAGTAAGCATTTATCATAGAACCGTAAAATACGGACTTGATGATAATGATTTTATGTATGAGGTACATATTCTTTGA
>CAMP_197_1
ATGCCATTATTAGACAGCTTTAAAGTTGACCATACTAAAATGCCAGCTCCTGCTGTGCGTTTAGCTAAAGTTATGAAAACACCTAAGGGTGATGATATTAGCGTATTTGATTTGCGTTTTTGCATACCAAATAAAGACATTATGAGCGAAAAAGGTACTCATACCTTAGAACATTTATTCGCAGGATTTATGAGAGATCATCTTAATTCAAATTCAGTTGAAATTATTGATATTTCACCTATGGGTTGTCGCACGGGTTTTTATATGAGTTTAATTGGAACACCTGATGAGAAAAGTATTGCAAAAGCTTGGGAAGCAGCCATGAAAGATGTTTTAAGCGTAAGCGATCAAAGCAAAATTCCTGAACTTAATATCTACCAATGCGGAACTTGCGCAATGCATTCTTTAGATGAAGCCAAACAAATTGCCCAAAAAGTTTTAAATCTAGGTATTAGCATAATAAATAACAAAGAATTAAAACTCGAGAATGCTTAA
>CAMP_198_1
TTGCTTATAGGCGAAATCTCTGCTACACATGAATTTGCTAAACCTTACATAGAACTTTTAGAAGAATTGGCCTTAAAAATTGAAATTATCTACTTAGAAGGCAATCATGATTTTAATCTTTCTTGTTTTTTTAAAAGGGTAAAAATTTTTAACTTACAAGAGCAGCCCATAAAGCTTAATTTGCATACAAGTAAAGGTAATAATCTTGTTTTAAATAGTGCTTTTATAAAATTAGCTCACGGAGATATTTTTTTACCACCTCTTTTACAATTTACTCTGAAAACATTAAGAAATCATTATTTGCTTGTATTTTTGAATTTTTTAAATATTATTACTCGTAATTTTATTTCAAATAAAATTCTTCAAAATCAAAACAAAAAAAACCTTTTTTATCAAATAAAAGATTTTGAAAATTTAGCGAAAAAAAGATATGAAAAATATGAAAATTTAGGATTTTGGGTATGTGAAGGACACTATCATCAAAATCATCAAATCAACAAAGAAAACATTAAATATCTTAACTTAGCTAGTTTTGCATATGAGAGAAGTTTTTTTGTAGTAGAATATCAGCAAGAAATCAAATTTCGAGAACAGAAATTGAGGGGTCAAAATGTTTGA
>CAMP_199_1
ATGAGTGATGATGTACTTTATTTAGTTTTTATAATTGTGCTTTTAATTGCAATGCTAGCCTACATGAATATCAAAGAAAGAGAAAATAATGCAAAAATAGCAAAACTTCAAAATGTGATAGAAGATATTACCAAAGAACTTCATTATTTTCGTAAAGAATTAGGAGTTAAAGATGATAGCGAAGAGGATGAAGACTATAAAACCTCTCTTTTAAAAGAAGAAATTATGATTGAACTTGATAAACAAATCAGTTCAAAAATCACTCCTGTTTTAAGAACACTAAAAACTATGGAACATATCATAGAAGATTTTCAAAATGAACAACAAAATCGTCTTTTAAATTTGGAACAAAAAGCACAAAGCATGGCTAAACTTACACCAAATTACGATACAGAAGAACAAAAAATAGAAAATCTTTTCAAAGAAGGAAAAAGCATAGAACAAATCGCTAAAGATTTACGCATTGGCACTGGAAATGTAGAACTTGTCTTAAAATTTAAGAAATTAATAAAATAG
>CAMP_200_1
ATGAAAAAAATATTAATTTTAAGTTTAGCAGCAAGTTTTTTAAATGCTGAAATTTTAGTTTATGGTCCAGGTGGTCCTGCTCCTGTGCTAAAAGAGCTTGCTTTAAAATTTGAAGAAAAAACAAAAGAAAAGGTGATTGTAACCGCAGGTCCAACTCCAGCTTGGGTAGACAAAGCAAAAGAAAATGCAGATTTGATTTTTTCAGGCAATACTTCAATGATGGATGATTTTGCTAAAAAAATTCCAAGTTTAAGTTTGGAAAATTTAAGCGTTTTAAATGTGCGTCCATCAGGTATTATCGTGCGTCCAAATAATCCAAAAAATATTAAAAATTTTGAAGACATTTTAAAAGATGGCATAAATGTTATGGTGGTTGATGGTGCAGGACAAGTTGGACTTTATGAAGATATGGCTTTAAAAAGTGCAAAAAGAGAAAATTTGGTAAAATTACGTAAAAATATAAAAATTTATGCTAAAAATTCCAAAGCTGCTGTAGATGAGTGGAATAACAATCCAAATATTGATGCTTTAATCATTTGGTCTCATTGGGCAAAGGCTTTAGGCGATGATAAAGCTTTATTTATCAAAGATAAAAATGCAGTGATTTATCGTGCAGCTGAAATAGCTCCTACAAAAAAAGGTTTAGAAAATAAAAAAGCTTTAGAATTTGTAGATTTTATTAAGAGTCAGGAAGCTCAAAAAGTGTGGAAAAAATATACTTGGAAAGAAGTAAAATAA
>CAMP_201_1
ATGAATGAAAAAATAAGCCAAGATTTAGAAAAATTTGCTAACATACCAAACCTAAAAAATGCCGTAACTTTTTTTGGTTCAGCAAGACTTAAAGAAGATAATTTTTATTATCAGCAGGCTAAAATTTTGGCACAAAAATGTGTTCAAAATGGTTTTTGTGTGATAAGTGGTGGAGGTGGTGGTATTATGCGTGCAGCCAACGAAGGTGCTTTTTCACAAAACAATAATACAAATTCAATGAGTTCTGTAGGGTTTAATATATTTTTACCTCACGAGCAAAAACTTAATGATTTTGTAGAATATAATATTACTTTTGAGAGCTTAGCCATACGCAAAATGGCTCTTATTGAAAAGAGTCTAGCTTTTGTGATCTTCCCAGGCGGCTTTGGAACACTTGATGAATTGTGTGAAATTCTTACATTAAAACAGTTAGAATTTAAAAAAGATGTTCCTATTATTTTGTTTGGGAGTGAATTTTGGCGAGGTTTTGATGAGTTCGTCAGAAATTCTTTACTCAAACTTGAAGTGATTTCTAAAGGAGATGAGTTAAAGTATAAAATCACTGACGACTTGGATTTTATAATTAATACTTTAAAGGAAATTTAA
>CAMP_202_1
ATGAATTTTCAACCTTTAGGAAAGCGTGTTCTAGTTAAACGCGTAGAAGAAACTAAAACAACAGCCTCAGGCATAATTATACCAGATAATGCTAAAGAAAAGCCTTTAATGGGTGAAGTAGTAGCAGTAAGTAAAGAAATCACTGATATTGCAAATGGTGATAAAATCGTGTTTGCTAAATACGGTGGAACAGAAATTAAACTTGATAATAATGAATATTTAGTTTTAAATTTAGATGATATCTTAGGAATTTTAAAATAA
>CAMP_203_1
ATGTTATGTCCAGTTTGTAATGTAGATTTGGTTATGAGTGATAGGAGTGGAGTTGAGATTGATTATTGTCCAAAGTGTCGTGGCGTTTGGCTTGATCGTGGAGAGCTTGACAAAATCATAGAACGCAGTGTCCCTAATACAGCAAATTTTAACCAAGCTCCAAGACAAGAGTCAAGATATAATGACTCAGCTTATCATCAGCACAATGACTATTATAAAAAGAAAAAGAAAGAAAGTTGGCTAGGCGAGCTTTTTGACTTTTAA
>CAMP_204_1
ATGATAGATTTTAGCAAAAAACCCCTGTTTTTAGCCCCTATGGCAGGTTTTTCAGATCTGCCTTTTCGTAATGTAGTAAAAAAATTTGGTGCTGATATTACCATAAGTGAAATGATAAGTTCTAATGCCTTAGTTTATGAAAGTTCTAAAACTTTACATATGCTAGAAAGAGCTGAATTAGAAAATCCTTATATAGTCCAAATTGCAGGTGGAGATAAAGAAGTGCTAAAAAAAGCAGTGCAAATGCTAAATGAAATGGATTTTGTAGATGGGATCGATTTTAATTGCGGTTGCCCTGTAAATAAAGTTGTTAAACAATGTGCTGGCAGTGCTTTGCTAGAAAATTTAGAGCTTTTTAAAAATCTTGTAGGAGTGATTAAAGAAAACAATAAAAAAAGCCTTACAAGTGTGAAATTTCGACTAGGATTTAATGAAAAATATCCTGAAAAAATGGCTAAAATTTGTGAAAGCTTGGGGGTGGATTTTATAAGTATCCACGGACGCACAAGAAAACAGCTTTATAGCGGAAAAGCCGATTATGGATCCATTGCTAGTGCTAAAGCGAGCGTGAAAATTCCTGTGATTGCAAATGGCGATATTAACGCACAAAACGCTAAAGAAGTTTATAAAATCACAAAATGTGATGGACTCATGATAGGGCGTGCAAGCGTAGGAAATCCTTGGATATTTTATGAAATCAAAAGCGGTAAAAGTGTAGATGAAAAACTCAAAAAAGAAATCATACTCACTCATTTTGATGAAATGATAAAACACTACAAAGATCAAGGCGTAAGTATATTTCGCAAGCATTTACACGAGTATTCTAAAGGGCATAAAGACGCTTCAACCTTTAGAGATACCGTTAATCGTATCGACAATGTCGAAGAAATGCGAAAAAAAATAGAAGAATTTTTTAGTTTAACTTGA
>CAMP_205_1
ATGAGCCTAGCTTTGACCTTTCGCCCTGAAAATTTTGATGATATTTTAGGACAATATGAGCTTATAGAAATTTTCAAAAAATTTACTGCTTTACAAAAACTTCCTCATAGTATTTTTTTTGGAACAGCAGGTTCTGGAAAAACAACTTTTGCTAGAGTTGTAGCAAAAGAATTTGGCTTAGATTTTTATGAATTTGATGGAGGAAATTTTAAACTCGAAGAACTAAGAAAAATTTTAGATAATTATAAAAATAGTCTTTATAAGCCTTTAATTTTTATTGATGAAATTCACCGCCTTAGCAAAACCCAACAAGAAATGCTTTTAATTCCTATGGAAAATTACCGTTTAATTTTAATTGGTGCAAGCACTGAAAATCCCTATTTTGTTTTAAGTTCTGGTATAAGAAGTCGTTCCATGCTTTTTGAATTTAAATCTTTAGGGGCAAAGGAACTTGAAACTTTACTCTTACGCGTACAGGAAAAAATGAAATTTAGTATTGATAAAGAAGCTAAAGATTTTCTACTTAAAAGTGCTGATGCAAGAGCTATGCTAAATTTGCTTGAATTTGTCTTGGTTTTAGATGAAAAACATATCAGTCTTGAAAATCTTAAAAAACTTCGCAACACCATAAATAGTGAAGGTGTTAGCTCAAAAGATACACATTATATTTTAGCAAGTGCAATGATAAAAAGTTTACGCGGAAGTGACGTTGATGCAGCTATTTATTATCTTGCAAGACTTATTGATGCAGGAGAAAGTGCGGATTTTATCGCTAGGCGTTTGGTGATTTTTTCAAGTGAAGATGTCGGAAATGCCGATCCAAATGCTTTAAATTTAGCAGTTTCGACTCTAGATGCTGTTAAAAATATAGGTTATCCTGAAGCAAGAATTATCCTAGCCCAATGCGTAGTTTATTTAGCAAGCACAATCAAATCCAATGCAAGCTACAAAGCTATCAATGAAGCTTTAAACTATGTAAAAAATAATGAAGCTTTAGAAATACCTAATTATCTTAACAACAATCATCAAGAAAAACAAAACTATCTTTATCCACATGATTTTGGTGGCTGGGTAGAGCAAAAATATCTTGGTAAAAATTTAAAATTTTATCATAGCAAGGGCTTAGGAGAAGAAGCAAAATTGTTAGATAATTTATATAAATTAAAAAACCATAAAGCTTAA
>CAMP_206_1
GTGCTATTTACCAAAGCTAGCGAATACGCTTTACTTTCTTTAATTTATATTTCTCAAAAAGAAACACCTCAAGATGTAGATTCTTTAGCTTTAGAGCTTGATATTCCTAAAAGTTTTTTAGCTAAAATTTTACAAACTTTAGCTAAAGATGGCTTGTTAAAATCCTTTAAAGGGGCAAAAGGTGGTTTTGTTTTAATCAAAGAACCAAGTCAATATACTATAAAAGAAATTGTTAATAGTGCTGAAAAAAAGGATATCAGTGTATTTGAATGCAGTGGTGGCACTTGTCCAAATAATAAAGAAGAAAATTGCACCTTAATGCCTATGTTAGTAAATTTACAAAATAAAGTAGATGAATTTTTAGATTCTATTACTTTAGAAGATATTATGAAAAATAATGGCAAAAAATAA
>CAMP_207_1
ATGGCCTACATAAAAATAAAACTCTCAAACAATGGAAAAAAGGCGTTTCAAGTCCTTATGGAAAATTTAAAAATTAGCATAAATGAAGCACAAAAACTCATAGACAAAAAAAGACTTTTTTGTGATGGAATTTTAGTAGAAGAAAAGAATAAAATTTTAAATGGTTTAGTAGAGCTTATAGTCTATGAAAACAATCCCAAAGGAGTAGAAATTGTCTTTGAAAATGAAGACTTTGCCATACTTGAAAAAGAAAGTGGGATCTTAAGCCATCCAAATGGTAGACATTGCAAATACAGTCTTAGTGATGAAATTTGGCATCTTTGGGGAAAAGAAGCTTGCGTAGCACACAGGCTCGATAAAGAAACGAGCGGACTTATACTTATAGCCAAAAATAAAAAAGCTCAAATTGATCTTAAAAGCTTGTTTGAAAAAAAACTAGTTCAAAAAGAATACCTTGCTCTAGCTCATGGAAAAATAGAAGAAAATTTTATAGTTGATAAAGCTATAAATTTAACTAAAAACTACGATGATGTAAAAACAAGAATGCAAATTTGCAAAGAAGGAAAACAAGCTATCACTGAATTTGAAATTTTAGAATACTTTCCTAAAATCAACGCTACTCTTTTACTTTGTAAACCCTTAACAGGCAGACAACATCAAATAAGAGTGCATTTACACTATAAAAATCATACCATTTTAGGCGATCCACTTTATGGGCTTAGCAAACAACAAATCGAAAGTATTTTAGATGAAAAATTAAATCCTAAAGAACGCTTAAAACTTACAGGTGCCTTGCGTTTGTGTTTGCATTCTTATCGTTTGAAATTTCAATATAAAAATCAAAATTTTGATATCAACTCAAAAATAAACATAAAAGAAATTTTCAACAATTCCATAAAATAA
>CAMP_208_1
ATGAAGATTATCCTAGCTACGAGCAATAAACATAAAGTTTTAGAACTTAAAGAAATTTTAAAAGATTTTGAAATTTATGCTTTTGATGAAGTTTTAATGCCTTTTGAGATTGAAGAAAATGGAAAAACTTTTAAAGAAAACGCCTTGATTAAAGCAAGAGCGGTTTTTAATGCTTTGGATGAAAAGCAAAAAAAAGATTTTATCGCTTTAAGTGATGATAGTGGCATTTGTGTAGATGTTTTAGAAGGAAATCCAGGAATTTATTCTGCTCGATTTAGCGGTAAGGGCGATGATAAAAGTAACCGTGATAAACTTGTCAATGAAATGATAAAAAAAGGTTTTAAACAAAGTAAGGCATATTATGTTGCTGCTATTGCTATGGTAGGTTTGATGGGGGAATTTAGTACGCATGGAACCATGCATGGAAAAGTAATAGATACAGAAAAAGGTGAAAATGGTTTTGGTTATGATAGCCTTTTTATTCCAAAGGGTTTTGATAAAACCTTAGCCCAGCTTAGCGTGGATGAGAAGAATAATATCTCTCATCGTTTTAAAGCTTTAGAGCTTGCAAAAATCATTTTAAAGATTTTAAATAAAGGATAA
>CAMP_209_1
ATGAGTTTAAGCGTAGGTATAGTAGGACTTCCAAATGTTGGCAAATCAACAACTTTTAATGCTTTAACTAAAGCACAAAATGCCCAAAGTGCAAACTATCCTTTCTGCACCATAGAGCCTAATAAAGCCATGGTTGAAGTTCCTGATTTAAGACTTAATGAACTTGCTAAAATAGTAAAACCTGAAAGAATTATGCATTCTTTAATAGAATTTGTAGATATCGCTGGACTTGTTAAAGGCGCAAGTAAAGGCGAAGGCTTGGGAAATAAATTTCTTTCAAATATACGTGAAACTGAGGTTATTTTGCATATAGTACGTTGTTTTGATGAAGAAAATATTACCCATGTTGAAGGTGGAGTTGATCCTTTACGTGATGTAGAAATTATCAATACAGAGCTTATTTTAGCAGATATTGAACAACTGAGTAAAAAAATAGAAAAACTCACCAAAGAAGCCAAAGCCAATCAAAAGGGTGCTAAAGAAAGTCTCGAACTTGCAAATTCCTTACTTGATCATTTAAACAAAGGCTTAGCTGCAAGTTCTTACCCTGAAAAAGAAAGTGAAATTTATCAAGCCTTAATCAAAGAATTAAGACTGCTTTCTGCTAAAGAAGTGATTTATGGTGCAAATGTTGATGAAAATGGTATTAGTGAAGATAATGATTATGTAAAAGCTTTAAAAGAATATGCTAAAAAAAATGATCATGAAGTTATCAAGCTTTGTGCAAAAATCGAAGAAGAATTAGTAGGATTAAGCGATGAAGAAAGTCATGAATTTTTAAGTTCTCTAGGAGTTAACGAAAGCGGTCTTGATCAAATCATACGCACTGCTTTTGCTAAGCTTGGACTGATCAGTTATTTTACCGCTGGTGTAGTTGAAGTGCGTTCTTGGACAATCAAAAAAGGCTGGAAAGCACCAAAAGCAGCAAGTGTAATTCACAATGACTTTGAAAAAGGCTTTATAAAAGCTGAAGTTATTTCCTATGAAGATTATATCCAATACAAAGGCGAAAATGGCGCCAAAGAAGCAGGAAAGCTACGCCTTGAAGGAAAAGACTATATCGTTTTAGATGGCGATGTAATGCATTTTAAATTCAATGTTTAG
>CAMP_210_1
ATGAGCAAAACCCTTAACCAAAAAGATATAAAAGTTTTAGGACTTTCATCATTAGGTGGAACTTTAGAATTTTATGATTTTATTATTTTTGTATTTTTTGCAAATTATATTTCAACAAACTTTTTTCCAAAAGATTTAAGTAGTTTTTGGCAAATGTTTAATACTTATGGAATATTTGCAGCTGGATATTTAGCACGTCCTTTAGGGGGTGTGATACTGGCACATTTTGGAGATAAATTTGGACGCAAAAGAATGTTTATGATTAGTATTTTGTTAATGGTTATTCCAACTTTTACTCTAGCTTTTATTCCAAATTATGAAAGTATAGGTTTTCTTTGTATTGTGCTTTTAGTTTTTATACGCATTTGTCAAGGTATAGCTATAGGCGGGGAACTCCCTGGAGCTTGGGTTTTTGTATACGAACACGCACCACAAGGTCAAAAAAGAACTTATTTGGGAATTTTAACCGCTTCGGTTGTAGGTGGAATTTTATTAGGTAGTTTGGTTTTTTTAATTATGAATAAAATTTATACCCAAGAAGAACTTCATGAATGGGCTTGGAGAATTCCATTCTTTTTAGGTGGAATTTTTGGGATTATTTCTGCTTATTTGAGAAAATTTTTAAGAGAAACTCCTGTTTTTGAACAAATGAAAAAAGACAAGGCTTTAGAAAAATTTCCTTTAAAAGAAGTGTTTAAAAAAGCTAAAATGGGAATTGTTCTTTCTATGATGATTACTTGGGTTTTGACAGGTTGTATTGTTGTAATGATTTTGCTTATGCCTAGTTATATGGCAAAAATACTTCAAATTAATACTTCTATACAAACCTATCTTCAAATAGGTGGAATTTTGCTTATTTGCCTAGGGTGTATTATAAGTGGAATTTTAGCGGATAAAATAGGCGTTATTAAATCTTGTGTATTTTTTAGTGTTTTTTTTGGAATTGCAAGCTTGCTTTATTTTAATACTTTATATAGACAAAATGCTGATTTTAACCTAGTAGCTTGCTTATATTTACTTGTATGTTTTTTTAGCGGAGTGATGAATTTTTGCCCTTTAATAATGAGTGAAGTATTTGATGCAAAAATTAAATTTTCAGGACTTTCTTTTTCATATAATATTGCTTATGCTATAGCTGGAGGTTTAACTCCGCAACTTGCTTTTTTCTTGCATAGTTTTGCCTTAAATAATTTAAGTAATTTTTGGCGTTTTTCTTTGGGACTTTATGTTTTCTTTTTGGCTATTATAGCTTTGCTATGTGCATTTATTTTTTCTTATCTTAATAATACCCAACGCACATACTCTCAGTGA
>CAMP_211_1
ATGCGTTATGGTGAAAAAGAAATTAAAGAATTTGATGTAGAAAATATGGAAATTTGGCCAAATGATGCTAAAAATGACTATATCATTAAAATCACCTTGCCTGAATTTATGTGTTGTTGTCCGCGTTCAGGTTATCCTGATTTTGCAACGATTTATCTTGAGTATATGCCTGATAAATTTGTGGTTGAGCTTAAAGCGATAAAACTTTATATCAATACTTTTATGTATAGAAATGTTTCACATGAAGCAAGTATCAATGAAATTTATAATACTCTAAAAGACAAACTCAAGCCAAAATGGATTAAAGTAGTAGGGGATTTTAATCCGCGCGGAAATGTACACACAGTCATAGAATGTCGTAGCGATATGGTAGTACCAAAATAA
>CAMP_212_1
ATGAGCGAGGTGAACAAAAAAGTTCAAGACGGCGTAGATGATTATCTTGAGGAAGAAGATTTTGGACAGCTTTTAGAAGCTTTTGATAAATCAAGAGAAGAGGCTACAACAGAGGGTGTGATTGTAGAGATCAAAAATGATGAAGTTTATGTAGATATAGGTAAAAAATCTGAAGGTATTTTAGCTCTTAGCGAAATACAAGGTGACAATTCTAAGCTATTGTTTAATGTAGGTGATAGTATTAAAGTTGCTGTTATGGGTTCTCGTGGTGGCAGATCTTTACTTTCTCATAAAAAAGCTTTGAGAAAAGAAAAAGTTATTGAATTTATTAAAAACTATCAAGAAAATCAAGATGATATTTTTACCGTAAAAGTAGTTGGAAAAAATAAAGGCGGATTGATAGTTGTTGATGAAAATGATGTTGAATTTTTCTTACCAAAATCTCAATATGGCTTTAAAGAAACAAATAATATTATAGGCAAAACGTTTAAAGTTAAAATTATTAAAATCGACAAAGATGAGCAAAGTATCATTGTTTCTCGTAAAAAAACTTTAGATGATGAGAGAAGAAAACGAAAAGAATTGATCAATAATGTAGCACAACAAGAAGATTTAATTGAAGGTATTGTAAAAAAAATTACCACTTATGGTATGTTTGTAGATGTAGGAGGTGTTGATGGCCTTGTTCATTACAGCGAAATTTCTTACAAAGGACCTGTAAACCCTGGAACACTTTATAAAGAGGGCGATAAAGTTCCAGTTAAAGTAATAAAGTATGATAAAGAACGCAAACATTTATCCTTATCTATAAAAGCGGCTTTACCTGATCCATGGAGCGAGATAAAAGATACTCTTGATATAGGTGATACCATTAAAGTAATAGTATCAAATATAGAGCCTTATGGTGCTTTTGTGGATTTAGGAAATGATATAGAAGGATTTTTACATATCAGTGAAATTTCTTGGGATAAAAATATTAAAAATCCAAAAGATTATATCAATAAAGGTCAAGAAATTGATGTTGAAGTAATTGAAATCAATCCAAATGAAAGACGCTTAAGGGTTTCTTTAAGAAATTTACTTTCTAGACCTTTTGATGAATTTATGAAATCTTACAAAATTGCAGATGTGGTTGAAGGAGAAATTACCTCAGTAACTTCTTTTGGTGCATTTGTTAAACTTGGTGGTATTGAAGGTTTATTGCATAATGAAGATGCTTCTTGGGATAGAAACGATAAATGCAAAGACAAATTCTCTCAAGGGGATAAAATCAAGGTAAAAATTATCAAAATAGATGAAGAAAACCAAAAAATATCATTAAGTACAAAAGAATTAAGCAGTTCTCCAGTGCAAGAATATGCTAAAATTCATAAAGTCGGCGATATTGTAAAAGGTGCTATCCGTGATATTAAAGATTTTGGTGTTTTTGTAGAGCTAAGTAAAAATGTTGATGCTTTAATTCATAAAGAAGATATAAGCACTTCTATGCTTGAAAATTTAAAAATTGGCGACGATATTGAAGCTGCTATAGTTTTTATTGATGAAAAGAAAAATAGAATTCGCCTAAGTGTTAAAAATCTTGTTAGAATAAAAGAAAGAGAAGTTCTTAATGAAATCAATAATGATGATAAAGTAACTTTAGGTGATATCATTAAAGATCAGCTAGCTTAA
>CAMP_213_1
ATGGATTTAAAAAGCTTAGAAAATAATAGACTTTATATACTTAAACGCTTAGGAATCTTAAAATTCCTAAGCATTATCGAAGCCTTACTTGTAGGTTTTTTAGCCTTTGTTTTTATAAGAGATGCCTTAATCGCAGTAATTTTAGCTGTTTTTGTGGGTGTTTTTTTCTTTCGTTTTACAGCCAAAAAACTAAAACTCGCACAAAAAGAATTACAAATTAATGCTTTAAATTTGTTTTTGCGTCGTTTTGGGGCGAAATTTAAAAAGCAAAGTTTAAGTCAAAAAGACTTTTTAAAACTAGGACTTACAAAGGATTTGAAAGAATTTAAAAGTCAAAACTGCTTTGAATTTAAGGATTTTAAAATTTATGATATTCAGTTTTTAGACGAAAACAAACGCTTTTTTTGCGGAATTTTGCTCGAAATTTCAAAAGCAAACAAAAATCCTAGCTTTGAAAACGAAGAACAAATTTATATCAAACTTACAGATAAAAATTTCACTTTAAATCATATCTTTTCTAAAGAAAATCATTATCTTATCACTACTTTAAGCAATCCTTTTTTTATAGATATAAAAAAAGATTTAGAAAGCAATTTCAAAGATTTAGAAGAAAATCTAAATTCTATAAAAAATAAATTATTTAAATAA
>CAMP_214_1
ATGGATATAATGATAATTTTGCAAGTAATCGTCCTTCTTGGGGCGATTTTTATCGGTATTCGCCTAGGTGGTATTGCTATAGGTTATGCTGGAGGATTAGGTGTAGTTATATTAGGGCTTGTTTTAGGTATGAAACCTGGTAATATTCCTTGGGATGTTATTTTAATTATTGCCGCAGCTATTGCAGCAATTTCTGCTATGCAACAAGCAGGTGGACTTGATTACATGGTAAGGGTGACAGAAAAAATTTTAAGATCAAGTCCTAAATTTATAAATTATTTAGCTCCAGCTTGTGGGTGGTTGCTTACAATTTTAGCAGGAACAGGAAATGCGGTATTTTCTTTAATGCCTGTTGTAGTTGATGTTGCAAAATCTCAAAACATAAAACCTAGTGTTCCACTTTCATTAATGGTTGTTTCTTCGCAAATTGGAATCACTGCTTCTCCTGTAAGTGCAGCTGTGGTTTATATGAGCGGAGTTTTAGAGCCACTTGGATGGAATTATCCAACTTTAATTGGAATTTGGATTAGCACAACTTTTGTAGCTTGTATGCTTGCAGCTTTTATAGTGAGTTTAATCACTCCTATGGATTTGAGTAAGGATAGTGTTTATCAAGAACGATTAAAAGCAGGACTTGTAAAGGATGCAGGAGCTGTTTTGCATGGCGAAGATAAACCAGGTGCTAAACTTTCAGTGGTAATTTTCTTGATCACTGTTTTGGCAGTTGTACTTTATGCAACCGCAATTTCAAGTAATATTAAATGGATTGATCCTGTTGTGGTTTCAAGAGATGCAGCTATTATGAGCTTTTTACTTACTGCAGCAACTTTGATCACTTGGCTTTGTAAAGTTGAACCAGGTAAAATTCTTGACACTAGTGTATTTAAAAGCGGTATGACTGCTTGTGTTTGTGTTTTTGGTGTAGCATGGCTTGGAAATACTTTTGTTGCAGGACACGAAGCTTCTATCAAAGAAGTAGCAGGCGACTGGGTTAAACAAACCCCTGCTATGTTAGCAGTTGCATTTTTCTTTGCAAGTATGCTTTTATATTCTCAAGCAGCAACCGCAAAGGCCATTGTACCTGTAATTATCACTGCTTTAGGAATTTCAGCAGCAAATCCGCATGATTCTTATATGCTTGTAGCTTGTTTTGCAGCAGTTTCAGCACTTTTTGTACTTCCAACTTATCCGACTTTGTTAGGTGCAGTGCAAATGGATGATACAGGAACGACTAGAATTGGTAAATTTATATTTAATCACTCATTCTTTATACCAGGGGTTTTAGCTATTGCAATTGCTGTAGCATTAGGCTTTGTATTAGCTCCTATGCTTATTTAA
>CAMP_215_1
ATGAGTAATTTAAGCATTTTTAAAATAGGTGTTGGCCCTTCTTCTTCTCATACTTTAGGGCCTATGCTTGCTGGAAATTTATTTTGTAAAAAAGTTGCTAAAAAGCTTGATGAAATTGATAGAGTTGAGGTTACTCTTTATGGTTCTTTGTCGTTAACAGGCAAAGGACACTTGAGTGATAAGGCTGTGATTTGGGGGTTAAATGGCTTAGAAGCTAAAAATTTAAGTGCGGCAATACAAGATGAAGTAAATAAAAATGCTATTGAAAATGCTCAAATTGATTTTTGTGGCGAGAAAAAACTTAGTTTTAATTATGAAAAAGATTTGATATTTTCTAAAGATTTTTTACCTTTACATGAGAATGGTATGAAAATTAAAGCTTATGATTGTAAAGGTGGGTTAGTTGATGAGGAAACTTATTATTCTGTAGGTGGAGGCTTTGTTTTAACAGCTGCGGAATTAGAAAAAAAAGGTAAAAATTCTAACCAAAATAAAAAGAAAAAACTAGATATAGAGCTTAATAACGCTAAAGAAGCTTTAGAGCTTTGCGATAAAAGAGATTGGGATTTGGCAGAGCTTTCTTATCGTTATGAATTGCAATTTCACACTAAAGAGGAAATTTGTGCTTATTGTCTTGAAATTTGGGAAGTGATGCAAGAAGTGTATTATAATGGTACGCACCCGAATGAAGATTATTTGCCTGGAAAACTTCATTTAAAGCGTAGAGCTAAAGGACTTAAAGAAAGAGTAGCGATGACAGCTGATCCTATGGGTATTATCGATTTTATTTCTTTATATGCTATTGCGATTGCTGAAGAAAATGCTAGCGGAGCAAAAGTCGTAACCGCACCAACAAATGGAGCATGTGCTGTTATCCCTGCTGTTATGCTTTATCTTAAAAATCATACTATAGGTTTTAGTGATGAAAAGGTTATAGAGTTTTTATTAACAGCAATGCTTATAGGTTCTTTTTATAAGAAAAATGCAAGTATTAGCGGAGCAGAAGCAGGTTGTCAAGCAGAAATTGGTAGTGCTAGTTCTATGGCAGCTGCGGCTATGGCAACAGTTTTAGGAGCTAATGCTTTTAAAGCATGTAATGCTGCTGAAATGGCAATGGAACATCATCTAGGTCTAACTTGCGATCCAGTTGCAGGACTTGTGCAAATTCCTTGCATAGAAAGAAATGCCTTTGGAGCCATTAAGGCCATAAGTGCTGCTAGAATGGCAATGACACGCAAATCCACTCCTATGGTAAGCCTTGATGAGGTTATAGAAACCATGTATGAAACAGGAAAAGATATGAATTATAAATATAAAGAAACTTCTTTAGGTGGTCTTGCTACAAATTTAAAAACAGTATGCTAA
>CAMP_216_1
ATGAAAAAATTATTAGTAGTTTCTGCTTTGGCATGTCTTGGTGTTTCTGCTTTTGCTGCAGATGGTGCTACACTTTTTAAAAAATGCGCAGTATGCCATGGTGCAAATGCTGACAAAGTTTACTTAAACAAAGTTCCAGCTTTAAAAACTCTTTCTTCTGCTGAAAGACTTCAATACATGAAAGAATATTCAGAAGGTAAAAGAAATGCTTATGGTCAAGGTGCGATCATGAAACTTAACCTTAAAGGTTTAACTGAAGAAGATTTTAAAGCTATCGAAGCTCATATTGAAACTTTAAAATAA
>CAMP_217_1
ATGAATAGAAGAAATTTTTTAAAATTTAATGCACTCACTCTAGCAAGTATGGGTGTAGCCTATGCAAATCCTATGCATGATATGCACTCCATGCATAAAAATCATTCTATAAATCATGACTTAGATACTTCTTTTATAAACTTTGCTCCAAAAAATTTAAAGCTTTTAGATCCAAAACAATTCCCCCAAGGAGAAATTTTAAAAGCCTTGCCTTTACTCAAAAATGAAAGTAAAGAAAAAAATATTTTTCGTGCTACCCTAGAAATCAAAGAAAATCATATAGAGCTTATCAAAGGTAAAAAAACCTTATTTTATACTTACAATGGCCTCGTGCCTGCTCCAAAAATAGAAGTTTTTGAAGGAGATAAACTTGAAATTTTAGTCAAAAACAAACTCAAAGAAGCTACAACTATACATTGGCATGGCGTTCCTGTGCCACCTGATCAAGATGGAAGCCCACATGATCCTATCTTAGCAGGAGAAGAAAGAATATATCGTTTTGAAATTCCTCAAGATAGCGCAGGAACTTACTGGTATCATCCACATCCTCATTATACGGCTTCTAAACAAGTTTTTATGGGTTTAGCAGGGGCTTTTGTGATCAAAGCAAAAAAAGATGCTTTAAGTCATTTAAAAGAAAAAGATTTGATGATTAGCGATTTGCGTCTTGATGAAAACGCTCAAATTCCAAACAACAACCTAAATGATTGGCTAAATGGTAGAGAAGGAGAATTTGTACTCATCAATGGACAATTTAAACCTAAAATCAAACTCGCCACAAACGAACGCATACGCATTTATAATGCTACTGCAGCAAGATATTTAAATTTACGCATACAAGGAGCTAAGTTTATACTTGTTGGTACTGATGGTGGACTTATAGAAAAAGCTATTTATAAAGAAGAACTTTTCTTAAGTCCTGCTTCTCGTGTAGAAGTTTTAATCGACGCTCCAAAAGATGGGAATTTTAAGCTAGAAAGTGCTTATTATGATAGGGATAAAATGATGGTAAAAGAAGAATCTAATACCCTATTTCTAGCCAATATTAACCTAAAAAAAGAAAAATTAGAACTTCCAAAAAATTTAAAAATTTTCAAACCTTTAGAAGAACCTAAGGAATTTAAAGAAATAATCATGAGTGAAGATCATATGCAAATGCATGGAATGATGGGAAAAAGTGAAAATGAATTAAAAATCGCTCTTGCGTCTATGTTTTTAATCAATGGCAAAAGCTATGATTTAAAACGCATTGATTTAAGCTCCAAGCTTGGAGTAGTTGAAGACTGGATAGTGATAAACAAATCTCACATGGATCATCCTTTCCACATACACGGCACGCAATTTGAACTCATCTCATCAAAACTCAATGGCAAAGTTCAAAAAGCCGAATTTAGAGCCTTCAGAGATACTATAAATGTGCGTCCTAATGAAGAGTTAAGACTTAAAATGAAACAAGATTTTAAAGGACTTAGAATGTATCATTGCCATATTTTAGAACATGAAGATTTAGGAATGATGGGAAATTTAGAAGTAAAGGAATAA
>CAMP_218_1
ATGGTAAAAGTGGAATTTTTAGGCCCTATAAATAAAGAAAATTTAGAACTTGAAGTAAAAAATTTAAAAGAATTAAAAGAAATTTTGCAAAAAGATGAGAGTTTAAAAGAATGGCTAGAACTTTGTGCTGTATCTTTAAATGATGAAATCATTTTTAATGAAAACACCAAGTTAAAAGATGGTGATAAAATAGCACTTTTACCGCCAGTTTGTGGAGGCTAA
>CAMP_219_1
ATGAATTTTATCAATCTTCAAGCCCAATATCTCGCATACAAAGATGAAATCAATGCTGAAATTGAAAGCGTTTTATCAAGCTCTTCTTTCATAGGCGGTGCAAAGCTTAACGAATTTGAGCAAAATTTAGCTCATTTCTTAGGTGTTAAACACGCTATAGGTTGCTCAAGTGGAACTAGTGCTTTATACCTTGCCTTAAGAGTCTTAGATATTGGTAAAGATGATGAAGTTATAGTGCCTAGTTTTACTTTCATAGCAACAGCTGAAGTTGTGGCCTTGGTAGGTGCAAAACCTGTTTTTGCAGATATAAATTTATCAAATTACAATCTTGATTTTAAAGCAGTGCAAAAAGCAATAACTTCAAAAACTAAAGCTGTTATAGCAGTGAGTATGTTTGGACAAATGAGTGATTTAAGGGCTTTAGAAGAAATTTTAAAAGATAAAAATATCACTTTGATCGAAGATGGTGCACAAAGTTTTGGCGCAAGTTTCAAAGGAGAAAAATCCTGCTCTATAGCTAAAATTTCATGCACAAGCTTTTTTCCTTCGAAGCCTTTGGGAGCTTATGGCGATGGCGGGGCTATTTTTTGCCATGATGATGAAATTGCTAAAAAAATAAGAATTTTACTCAATCACGGACAAACTCAGCGTTATAAACATGAATTTATAGGTATAAATGGACGCCTTGACACCTTACAAGCAGCGATTTTAAATGTTAAGTTAAAATACCTAGAAAAAGAATTAGACAAAAGACAAAAATTAGCACAAATTTATAATGCAAATTTAAAAAACTGTCAAATTCCACAAATTAATCCAAATGCTTTTAGCGCTTATGCACAATACAGTGTTTTAGTTGAAGATAGAGCTAGTGTATTGCGAAAATTTGAAAAAGCTAATATACCTTATGCTATACACTATCCAACCCCTTTGCATAAACAACCTTGCTTTAGTGAGTTTTCAAATTTAGAACTTAAAAATTCAGAATACGCAAGCGAACACATCTTATCTTTGCCTTTTTCACCTTTTTTAAGTGAAGAAGAGCAAGAGCAAGTTATTTGTATTTTTAAAGATTAA
>CAMP_220_1
ATGATTTTTTGGGCTTTTCTTGTTGTAATTGGAGCGATTTATTTTGGCAATATGTTTTTTGGGCAGTATTCTTTAGATACTTTATTAAGCTTAGAAAATACCAAAGAAGAGCTTAATAAAAAGATTATTTTGCTCAAAGAACAAAATGCTAAAGCACAAAAAGATTATTTTGAATTAAAAGGATTATACCCAAATGAAAACTAG
>CAMP_221_1
ATGAAGCTTTGTGTCGCACTTGATCTTTCTACAAAAGAAGAATGCTTACAACTTGCCAAAGAATTAAAAAATTTAGACATATGGTTAAAAGTAGGTTTAAGAGCATATTTAAGAGATGGTTTTAAATTCATAGAAGAACTTAAAAAAGTTGATGATTTTAAAATATTTCTTGATCTTAAATTTCATGATATTCCCAACACTATGGCAGATGCTTGCGAAGAAGTATCAAAACTTGGTGTTGATATGATCAATATCCACGCAAGTGCTGGAAAAATAGCCATACAAGAAGTTATGACACGGCTTAGCAAATTTTCAAAAAGACCTTTAGTTTTAGCAGTTTCTGCTCTTACGAGTTTTGATGAAGAAAATTTCTTTAGTATTTATAGACAAAAAATTGAAGAAGCTGTAATTAATTTTTCAAAAATATCCTATGAAAATGGACTTGATGGTATGGTATGCTCTGTTTTTGAAAGCAAAAAAATTAAAGAGCACACAAGTTCAAATTTCTTAACCCTTACTCCTGGAATTCGTCCTTTTGGAGAAACAAATGATGATCAAAAACGTGTTGCTAATCTTGCAATGGCTAGAGAAAATTTGAGTGATTATATCGTTGTGGGAAGGCCTATATATAAAAATGAAAATCCTAGGGCTGTATGTGAAAAAATTTTAAACAAAATACACAGAAAAAATATAAGCGAAAACGATATAGAGCAAAATTATGAAGTAATTCAGCAAAAAGAATGGGATATGTGTAATCACTTTGAAGAATGGATTAAAACTCGGCCTGATAAAGAACATGCTTTAAAAGAATTTTATGCTAAGTGTGGGATAAAATATTGA
>CAMP_222_1
ATGCAAGAAATCATTTCTTTTATTGTTGAGACGGCTAGTGCTTGGGGGTATTTGGGTATTATTATCTTAATGACCTTAGAGAGTTGTTTTATACCTTTTCCAAGTGAAGTTGTTATGATACCTGCTGGATATTTGGCACATAAAGGCGAGCTTGATATCACTCTTTGTATACTTAGTGGGACTTTAGGTTCTGTTTTAGGGGCTTTGATTAATTATTATATTTGCTTTTTTTGGGGTAAAAATTTTGTATTAAAATGGGGTAAGTATTTTGGTATAAACGAAGCCAAATTTGCTAAATTTGAAGAATTTTTCAACAAACATGGGGAATTTTCAACCTTTACTTGTCGTCTTTTACCAGGGATTCGTCAGTACATCTCTATGCCTGCAGGTTTGGTAAAAATGAAACTTATAAATTTTATACTTTTTACTGCACTTGGTAGTGCTATTTGGGTGGCTATACTTGTATTTTTGGGTTATTATATAGGACAAAATGAAGAGTTGATTAAAACTTATTTAACTCAAATTTTAATCATTATAATTGTTTTTGTGATTTTAGCAAGTTTAATTTATATTAAAATCAAAAAGCCTTTTAAAAAGGCTTAA
>CAMP_223_1
ATGAGAGCATTACTTAGTGTGAGTGATAAAGAAGGCATAGTAGAATTTGGCAAAGAGCTTGAAAATTTAGGTTTTGAGATTCTTTCAACTGGGGGGACTTTTAAGCTTTTAAAAGAAAATGGAATAAAAGTTATAGAAGTGAGTGATTTTACAAAGAGTCCTGAGCTTTTTGAAGGGCGTGTGAAGACTTTGCACCCTAAGATTCACGGTGGGATTTTGCATAAAAGAAGCGATGAAAATCATATCAAACAAGCAAAAGAAAATGAAATTTTAGGCATTGATCTAGTTTGTGTAAATTTATATCCTTTTAAAAAAACTACCATTATGAGCGATGATTTTGATGAAATTATAGAAAATATCGACATAGGCGGACCTGCGATGATAAGAAGTGCAGCAAAGAACTATAAAGATGTGATGGTGCTTTGCGATCCACTTGATTATGAAAAAGTGATTGAGACTTTAAAAAAAGGTCAAAATGATGAGAATTTTCGTTTAAATTTGATGATAAAAGCTTATGAGCATACAGCAAATTACGATGCTTATATTGCAAATTATATGAATGAACGCTTTAACGGAGGTTTTGGAGCGAGTAAATTTATAGTAGGACAAAAAGTATTTGATACAAAATATGGAGAAAATCCACATCAAAAAGGGGCTTTATACGAGTTTGATGCCTTTTTTAGCGCAAATTTCAAAGCCCTTAAAGGCGAAGCAAGTTTTAACAATCTAACCGATATTAACGCAGCTTTAAATTTAGCTAGTAGTTTCGATAAAGCTCCAGCTATTGCTATAGTAAAACATGGAAATCCTTGCGGTTTTGCTATAAAAGAAAATTTAGTACAAAGCTATATACATGCTTTAAAATGCGATAGCGTCAGTGCTTATGGAGGAGTGGTTGCAATCAATGGAACTCTTGATGAGGCTTTAGCAAATAAAATCAATGAAATTTATGTAGAAGTAATCATTGCAGCCAATGTAGATGAAAAAGCTTTAGCCGTGTTTGAAGGTAAAAAACGCATTAAAATTTTCACTCAAGAAAGTCCGTTTTTAATCCGCAGTTTTGATAAATATGATTTTAAACATATTGATGGGGGTTTTGTGTATCAAAACAGTGATGAAGTGGGCGAAGATGAGCTTAAAAATGCAAAGCTTATGAGTCAAAGAGAGGCAAGTAAGGAAGAATTAAAAGATCTTGAAATCGCTATGAAAATAGCAGCGTTTACCAAATCAAACAATGTTGTTTATGTAAAAAATGGCGCTATGGTGGCTATAGGTATGGGTATGACAAGTAGAATCGATGCAGCAAAGGCAGCAATCGCTAAAGCTAAAGAAATGGGACTTGATTTGCAAGGTTGCGTTTTAGCAAGTGAAGCCTTTTTTCCTTTTAGAGATAGCATAGATGAAGCAAGTAAAGTAGGGGTTAAAGCTATAGTAGAACCAGGCGGAAGTATAAGAGATGATGAAGTGGTAAAGGCGGCTGATGAGTATGGTATGGCGCTTTATTTTACAGGAGTAAGACATTTCTTACATTAA
>CAMP_224_1
ATGAAACATTTTACACTTTATCAAGGCTCTTTAGATATTCCTAAAATTTATAGCCAATGGTATGAATTTTCCAAGGATAAAAACTGCGGTGCTTTACTGACTTTTTGTGGTATTGTGCGTGAAGAAGGAGGTATTGAGGCACTTAGTTTTGATATTTATGAATCGCTTTTAAAAAAATGGTTTGATGAGTGGCAAAAAAGAGTAGATTTTGATGGTATTAGCTTGCTTTTTGCTCACTCTATAGGCGATGTAGCGATACATGAAAGCTCGTATTTTGCAGGAATTTTAAGCAAACAAAGAAAATTAGGACTTAAACTTCTTAATGAATTTGTTGAAGATTTTAAAGCAAGTGCGCCCATTTGGAAGTATGATGTGATAAACAAAGAAAGAATTTATGCCAAAGAAAGATCAACCAAGCTTTGCGGTGCAGGACTTTTAAAAGGATAA
>CAMP_225_1
ATGCTAATGTCTTATGAAGAAAGTTTAAAAATTTTACATTCTCATATCAAAACTTATGAAAAGATTGAAAAAATAGCTCTTACAGAGTGTTTAGGACGCATTTTAGCTCAAGATATAAAAGCCCCTAAAAATCAGCCTGAATTTCCAACCTCGGCTATGGATGGTTATGCGATCAAATTTGAAGATCAAGACAAGCCTTTAAAAATTTTAGGCCTCACACCTGCGGGTACTATGCCACAATTTAGCGTACAAAATGGCACTTGTGTAAAAACCTTTACAGGCTCACTCATGAGCGAAGGAAGCGATACTTTAGTCCCTGTTGAAAATATACGCATAGAAAATAATACTCTTTTTATAGAAAAAAAAGTTCCCCAAGCTTTTGCCGTGCGTGCGGTAGGAGAAAACTATAAAAAAGATGAAATTTTACTCAAAAAAGGCACAAGGTTAAATTATAGCGAGATAGCTCTTTTAGCTGAACTTGGATTTTTTCACATTAGTGTGTTTATAAAACCTATTGTAGGGGTTTTAAGTAGTGGAAGTGAGATCAAAGATCTAGGAGAAGCCTTGGAAAATCCTGCTCAAATCCGCTCTTCAAATCATATCGCCATAGCTAATTTAGCTAAAAATTTAAATTGCGATACAAGGGTTTTTCCTCTTTTAAAAGATGATGAGAAAGCCACTTTTTCCACCCTTGAAAGTGCTTTGCAAAGTTGTGATATTTTGGTTACAACGGGCGGGGTTTCTATGGGAGATTTTGACTTTTTAAAAAAAGCCATCAAAGAATACGAAATCATCATCGATAAAGCCGACATAAAACCAGGTAGACATATCAAAATAGCTAAGGCTAATGAAAAATTCATCATCGCCTTACCAGGTTTTCCTTACTCGGCTATGGTAATGTTTAATCTTTACACAAGAGAGATTTTAAACTCTTGGTTACTTCAACCTAAAGACTATATTTGCAAAGCCTTTTTACAAGGAAGTTACAAGAAAAAAACACCTTATTTGGAATTTGTCGCTTGCAATATAGAGTTTAAAAATGGACGCATTTTAGCCAATCTTGAAGGCAAAAAAGAAGGCTCTAGTGCGATTATAAACAATCTTAACAATAAAGCTGCCCTTATGGTGGTGCCAAAAGAATGTGAAATGTTAGAAAATGAAAGTTTAGTAGATATTATCTTTATGCCTTAA
>CAMP_226_1
ATGACTATAAATTCGGCAAATCCATATCAAAATTTAACCTTATCTAATCCTTTGCAGAATAGCTCTGCTCTAAATTTGATTAAAGATAGTAAAGCTTTGGATCAAGAAGGAAATGAAAATAGCTTAGAACAATTAAGTTATATTTTTAATAATACCACTTATGCTAGTGAATTTGGATTTAGAATCAATGAAGAAGGTTTTTTTGATAAAGATTTAAATAAAATTGCAAATATACCAGAATCTTATGATATCAACATTAAAAGTGTTAGAAGCATAGCAAAAGAACTCGCAAAACAAGACGAAAATTTAAACTACAATAAAATTGATCTACCTTATCTTTTAAATAGCTATCATAGTTCATTAAAATCTATAAATTCAGAATTTTTACAAGATGATAATGCTTATTTAAGTCGCGATCTTATTTCAAAACTATCATCAGGTTTTTCAACAGATAATGGAGAATTTTTAGGCCAAATTTCAAGAATTTACAACAATCAAGAAGAAATTGATTTGGCATTAAGCAATATCACAAATTTAAATACTTTAATGTTAGATAATAAAATAACTAATTTTCATTTTGATAAAGCCATAGAAAACACTTCTTCTAATGAAATTTTAAAACCTTATTTAACTAAAAATGCAGAAGTATCAAAATCTGGTCTTTTAATGAATTTTATCTACCATGATATAAAAACTCAAAACGAAAAAGAATTTAACTTTTTTATGAAACCTGCCACTTTAGAACTAAGCTCTCATCAAAATTTACAAAAAATTCTCAAGGGCGAAACAGATATAGAAGATTACATCAAAAAAGAAAATGAAAAAAAGATGAGTTTTGATCTTTATCTTTATATTAATGGCGTAGATAAAAAAACAAGCACTCAAGACAAACTATCTGTATTTTTTCAACAATATATTAACTACCAAAAAGATATGGATTTAAGAGAATTTGCAAATTCAAGTTCAATATTTCAAATTTATATCGATCAAAATCGCAATGATTTTGATGCTCTTAAAAAACAATATCAAAACCAAAGCCAAGATACGCAAAGATTAGAAGAAGCAAATCAACTACGTTCTAGCTCTATAGAAAATTTTTTAGATCGTCGTCAAAAACAAGCAAATATAAATAAAATTCTAAATTCTTATATGTCTGTAATGGTTTAA
>CAMP_227_1
ATGGAAATAAAAATTTCAGAAATTGCGAATTTACCTAGCAAATGGGGAAATTTCCAAATGCAAAGTTTCAAAGAAAACGATAAAGAACATTTATGCATATTTAAAAACACTCCAAAAGATACACTCAATCTAAGAATTCATTCAGAGTGCTTAACAGGAGATGCTTTAGGAAGTTTAAAATGCGACTGCGGAGAACAACTTGAATTTTCGCTAAAATATATAGAAAAGAATGGCGGAATGGTGATTTATCTTAGACAAGAAGGAAGGGGTATAGGGCTTTTTAACAAGGTTAATGCTTATGCTTTACAAGATAAAGGTTTTGATACGATTAAAGCAAATCATCAGCTTGGCTTTAAAGCCGATGAGAGAACTTATGAAATTGTAGAATTTATACTCAAACACTATGAAATTTCTAAGGTTAATTTACTCACAAATAACCCTGAAAAGCTAGATTCTATCAAAGAAAAAATCATCACACGCATACCGATTTTAATAGAACCTAATCGTTTTAATGTAGAGTATTTAAACATAAAACAAACTCAAATGGGACATCTTAAATAA
>CAMP_228_1
GTGAAAAATCTTAATTATGGAATCATAGGACTTGGAAAATTTGGATCAGTTGTAGCAGATGAACTCATTGCTGGAGGTCATACTGTTATCGTTGCGGATAAAGATGAGGAAGCTTTAAAAAGTATACAAAATCCTCCAAGCTATGCTTATATTTTAGATTCTACAAATATTTCAGCCCTAAAAGAAGCAGGCTTTCATGATGTTGAAGTTGTTATTGTTAGCATAGGAGAAAATGTTGAAAAATCAATCCTTACTCTTATGGCGCTTAAAGATATAGGTGTTAAAAATATCATTGCTAAAGCAACCTCTAATATCCATGGTCAAATTCTTTCTAAGTTAGGTGCAACAAAGGTTATTTATCCTGAAAAAGAAAGTGCTAAAAGACTAGTAAAAGAATTTTTAACTAAAGATGCTGATTATGAAGTTTTTGATCTTTCAGCAAATACTATACGAGCTATTAAGATCAATATAGATGAAAAATTAGCAGGAAATTCTTTAAAACATGTAGCACAAAATATGAAAGTGATTTCTTATAAAAAATTAAATAGTGACTGGGAAATACTACCTGATTTAGAAACCACGACAGTTTATAGTGGAGATGTTGTAATACTCCTTGGAACAGTTAAAGAACTTAGAGAATTTGAACACTAA
>CAMP_229_1
ATGAAAGTACATGAAAAAGTAAGTGAGCTTATAGGAAATACTCCTATTATACATTTGAAAAAATTTGGTATCAATGTTTTTGCTAAATGTGAATTTTTAAATCCTAGTCATTCTATAAAAGATAGAGCAGCTTTTGAAATGATTAAAGATGCTTTAGATAGTAAAAAAATTAATCAAGATACTACAATAGTTGAAGCAACTAGTGGAAATACTGGAATTTCTTTGGCTATGATTTGTGCAGATTTGGGACTTAAATTTATTGCTGTAATGCCCGAATCTATGAGTTTAGAAAGAAGAAAAATGATAACACTCTTTGGCGCTAGGTTAGAATTAACTCCTGCAAATTTAGGAATGAAAGGAGCGGTTGATAAAGCAAATGAAATATTATTAAATACTCCAAATTCTTTTATGGTTTCTCAATTTGAAAATATTTCAAATAAAAATGCGCATCGTAAGAATACGGCTTTAGAAATTTTAAGAGATTTGGATAATGAACTTGATATTTTTGTAGCTGGTTTTGGAACTGGCGGTACTATTAGTGGAGTTGGGGAAATACTAAAAGAAAAATTAGAAAAAGTGCATATTGTTGGAGTCGAGCCTCTAAATTCTCCATTGCTTAGCAAAGGTGAAGCGGGAAGCCATAAAATACAAGGAATAGGGGCGAATTTTATACCTGCTATTTTAAATAAAGAAGTTATAGATGAAGTGATCACAGTAAGTAATGAAGATGCTATAAATACAGCCAAAGAACTTGCCAAAAGTGGTTTAATGGTAGGTATATCAAGTGGAGCAAATGTATTTGCCGCAAGTATGCTAGCAAAGAAATTTCCAGATAAAAGAATTTTAACTATGCTAAACGATACGGCTGAAAGATACCTCTCAACCGATCTTTTTGCTTAA
>CAMP_230_1
ATGATGAAAAGATTTCGCTTGAGTTTTTACTTGAGTTTTTTAACTCTTTTGCTTAGCGCTTGTAGTGTTTCGCAAATGAATTCGCTAGCTTCAAGTAAAGAGCCTGCTGTAAATGAAAGCTTGCCAAAGGTTGAAAGTTTAAAAAGTCTTAGTGATATGAGTAATATTGCTTTTGAATGGGAGCCTTTATATAATGAAAATATTAAAGGATTTTATTTGTATCGTTCTAGTGATGAAAATCCTGATTTTAAACTTGTAGGCACTATTAAAGATAAGTTTCAAACTCATTATGTAGATACTAAATTAGAGCCTGGTACTAAGTATCGTTATATGATGAAAAGCTTTAATGAGCAAGGACAAATTTCAGAAGATGGCAAGGTTATAGAAGTGAGCACAGCTCCAAGACTTGAAGCTGTTCCTTTTGTTCAAGCTGTGACTAATTTGCCTAATCGTATTAAACTTATTTGGCGTCCGCATCCTGATTTTAGGGTTGATTCTTATATTATTGAAAGAACCAAAGGTGATGATAAAGAATTTAAAAAAATTGCAGAAGTAAAAAATCGTTTAAACGCTGAATACATCGATAGTGATTTAAAGCCTAATGAAAATTCAAGTTATAGAATTATTGCTGTGAGTTTTAATGGGATAAAGAGTGGGTCAAGTCAAGTTGTAAGTTCTACAAGCAAGGCTTTACCTCCTCAAGTTGAGCATTTAAGTGCTAGCACAGATGGTTCTAGTAAAATCATTTTAACTTGGGATGCTCCTACGTATGAAGATTTTTCTTATTATAAAGTTTATTCTACGAGCTCAAGCTTCCTTCCTTTTAGTGTTTTGGCAAAGACTGATAAAAATTCTTATGAGGATATAGTAGAAGGAGCAGGTAAAAGCAAGTATTATAAAGTAACAATGGTGGATAAAGATGGTCTTGAAAGTCCTATGCCAAAAGATGGTGTAGAAGGTAAAACTTTAGGCAACCCTTTGGCTCCTAGTATTATTTTGGCTCAAAGTACAAGCGAAGGGATAAATTTAGAATGGAGTGATAATGATACTAGAGCTGTTGAGTATGAAGTAAGACGCTATGGCGGGGAGCAAAATGCAGTTTTTAAAGGCATTAAAGAAAAGCGATTAAAAGATGTAAAAGCTTTGCCAGGGGTGGAATATAGTTATGAAGTTATTGCTATTGATTCAGCCGGGCTTCGTTCAGAACCTTCAAGCAAAGTTAAGGCGGCTCAGTAG
>CAMP_231_1
ATGAAATTTTTTAAAACACATTTATCTTTAATTTTACCTTTACTTTTTATGATGTTTGCTTTTGAATTTATTTTGATTACAAATGCAACTTTGAAGCATTATGAAGAACTTGTTAATAAAGATTATAATATTATAGTTGTCAGCAAAACTGAACTTGATCAGAATGTAGTAAAAACAAAAGTACCATTTTTTGCTGGACTTGAATCTTTAGATCCTAAGGATTTAATTGATCGTTTGAAAAATGATGTTTCTGAAAAGAATTTGAAAGTTTTAAAAGATTCTCTGCCAAAATTTTATACTTTAAAATTAAATTCTTTACCCGATCAAAATGAACTAAATTCGATTAAAAATCAACTTTTAAATATTGTAGGTGTTAGTAAGGTTGAAACTTTTTCCAAAACCCATGATAAGATATACTCTTTGCTTATTTTGATGAAATTTGTTTTTTGGTTATTTTTGTTTATCATTATTTTACTTGCCTTTGTTTTGTTTTTAAAACAGATGAGAATTTGGCTTTATGAACATACCGATCGTATTGAAATTATGTGTTTATTTGGAGCTCCGTTTTGGTTTAGATCTTTTATGCTTTATAAGGTGGTTGTGGTTGATTGTTTTATTGCTTTTGTTATTTTACTTGCCTTTTTTACCCAAATTTTTGATCTTTCTATTATCCAAGAAAGTTTAAAGGCTGTAGATATTATTTTTCCACCTATTAATTTTATTTTACATTTGACTTTAATTTTTTTAGCTACTTTGTTTATTTGCTTGTTGTGTGTAAATACGGTTATGTTTAAGGTTAAAAGATGA
>CAMP_232_1
GTGCTAAAACGCTTAGTTTTTAGTATTTTCATAGCATTTTTTAGCACTTTTTTATGTTTTGTTTTACTTCATTTTAGTAAAGGCAGTATAGCTTATGCTAATGGAGTTAATTCACAAAGTAAAGAATTTGTTCAAAGAATAGAACAAAATTTAGGGCTTGATAAGCCTTTGCTAGAGCAGTATAAAATTTGGCTTTTTAAGGCTTTAAAAGGGGACTTAGGGGTTTCTTTTTTAAGTGGAGAAAGTGTTTTAAAGCTTATAAAAGAAAGAATTTTTAATACTTTTATTTTGGGTTTTAGTGCCTTAATGCTTTTATTTTTGCTCAGTGTTTTTTTGGCACTTTTGGGATATTATTATAAAGAAAGTTTTATAGATAAAATCATCACTTTTTTAGCTTTTAATTTTTTTGCTTTACCTCCTTTTGTTTTGGCTTTATTGTTTGTTTTGATTTTTGGAATTTTTTGGAAAATTTTGCCTGTTATGGGAAGTAGTGATATAGGCTTTGAAGATGATTTTTTAAATCGTTTAGAGCATTTGATTTTGCCTGTTTTGGTGCTCGTTTTATCACATTTGGCGTTATTTTTAAGGATTGCTAGAAATTTTATCAATGAAAGTTTTTCTCAAATTTTTATTCAAAATTTATACGCTAGGGCTTTAAGGGAGAAAGATATTTATTTTTTAGTTTTGAAATATTCTTTAAGTCCTATTGTGGCTTATTTTGGGGGAAGTGCTTTAAGTTTTATGATGGGAACTTATGTGGTAGAAAGTGTCTTTGCTTACAAGGGGCTTGGATCTTTACTTTTTAAAAGTATTATTTTTAAAGATTATCCTATTGTGCTTGCGCTTATATTTTTTAGTGTTTTGCTTGCAGCATTTTTTACATTTTTAAGTGATATTGTAGCTAGGATTTTAAATCCTAGATTAAGAAGGCTTGATTTTGTTTAA
>CAMP_233_1
ATGAAAAAAGCTAAATCAAGGATTGCTATTTTAGGAACAGGCGGAACGATAGCAGGCTTCATTGATAGCACTATTGCTACAACAGGATATGCGGCCGGAGCCATTGATATAGATGTATTAATTAAAGCAGTTCCGCAAATTAGAGATTTAGCAGATATTAGTTGGGAGCAAATAGCAAATATTGATAGTTCAAATATGTGTGATGAAATTTGGTTAAGGCTTGCTAAAAAAATTGCTAAGCTTTTTGCTGAGGGGATAGACGGTGTGGTGATAACTCATGGTACTGATACTATGGAAGAAACTGCTTATTTTTTAAATTTAACCATTAAAAGTGATAAGCCCGTAGTTCTAGTTGGCGCTATGCGTCCATCAACTGCTATAAGTGCGGATGGTCCGAAAAATCTTTATAATGCAGTGGCATTAGTTGTCAATAAAGAAGCTAAGAATAAGGGTGTTATGGTAGCTATAAATGATAAAATTTTAAGCGCTAGAGGCGTAGTAAAAACTCATAGTTTAAATGTTGATGCTTTCTCTTCTCCTGATTTTGGGGATTTGGGTTATATAGTAGATGGTAAAGTCTTTTTCTATAATAATGTTATTAAAGCTCACACAAAAAACGCTCCTTTTGATGTAAGCAAACTCACAAGTTTGCCAAAAGTAGATATTCTTTATAGCTATTCAAATGATGGTAGTGGTGTCGCTGCAAAAGCTTTATTTGAACATGGAACTAAGGGCATAGTTGTTGCAGGAAGTGGAGCAGGAAGTATACACAAAAATCAAAAAGATGTTTTAAAAGAGCTTTTAAAAAAAGGGCTTAAGGTTGTTGTAAGTTCAAGGGTTGTAGCAGGTTGTGTTGCTGTGAGTGATTCAGATGAAAAATTAGGTTTTATTAGTGCTGAAGATTTAAATCCTCAAAAAGCAAGAGTTTTGCTTATGTTAGCACTTACAAAAACAAGTGATCCTAAAAAAATTCAAGAGTATTTTTTAAAATATTAA
>CAMP_234_1
ATGAAGATAATTAATAAAAATGAAATTAAAAAAATTTTGGCTTCACGCTTTGAAAAAGATTTGCATACCAAACTTTGTGATCTGCCTTTGCCATGCTGTTTAAAGGATGCATATAAAGCAGCTAATCGCATCAAAGAAGCTGTAGAAAAAAATGAGAAAGTCGCTATAGTAGGAGATTATGATGTTGATGGAATCATTTCTTGTGTTATTATGGCAGAATTTTTCGATGATATAGGTTTTGATTATATTATAAGAATTCCGAATCGTTTTAAAGATGGATATGGATTAAATGCTGAGATCATCAACGAACTTGATGTAAATTTAATAATAACAGTAGATAATGGAATAGCTGCTCTTGAAGCAGCCAAACTCTGTAAAGAAAAAAATATAGATTTGATTATCACTGATCATCATATGCCTCAAGATATTTTACCTGATGCTTTTGCCATTATCAATCCAAAGCAAAAAGATTGTGATTTTCCAGAAATTGAAATTTGTGGAGCTCAAGTCGCATGGTATTTGATAGCGGCTTTAAAAGAGGTGTGCAAGCTTAAATATGACATGTGTAAATTTTTAGAACTTTTGGCGATTGCAATTGTTGCAGATATGATGGAACTTAGAGATTTAAATCGTGCTTTAGTAAGGCGTGGTATAGATCATATTAACAAATCTAAAAGGGCTGCTTTTCGGGCTATTAAGCATTATTATCAAAAGGATAAATTTGCTCTTGATAATATAGGATTTTTAATTGCTCCGCTTATAAATAGTGCTGGAAGAATGGATGATGCAAGTATTTCTTATGAATTTTTACACACTAAAGATTTTAATAAAGCTTTAGAATATCTAGAGCAAATTGTTAGTTTTAATGAAAGTCGTAAAGATGAAGAAAAACAGCTTTTTGAAGATAGTTTAAATCAAATCGATGAAAACGATTCTTGTATTGTGGTATCGGGTTTAAATTGGCATGAAGGTGTTTTAGGGATTGTGGCAAGTCGTTTAGCTAAACATTTTAATAAACCTGCTTTTGTATTTTCTCAAAATGAAGAACACTTAAAAGGCAGCGCAAGAAGTGTTGGCAAGATTGATATTTTAGCTTTAATTTCTAAGACAAATTCTATATTAAGCAATTATGGTGGCCATAAAGGTGCTGCTGGAATCAGTTTAAACTCTGAAAATTTTGAACAATTTAAAAATAAAATCAAAAAAGAATGTTCGCAAATTTCTGAAAGTGAATTTTTGGATACAGATGAAATTTTAGGAATCTTAGAACCTAGCGAAATTGATTTTGAAATGCTTGAAATTTTAGAATCTTTTGAACCTTTTGGACATAAAAATCCACGACCTTTTTTTGTTTTAGAAAATCTTTGTGTAAAAAATAAAAAACTTCTAGGTAAAGATGAAAAACACTTAAAGCTTGTTTTAACTAAGGAAAATAAAACCATAGAAGCTTTATTTTTTAATTTTGATAAAGAGCCAGAATTGAATCAAAATATTTCTTTGCTTGGAAGTATTTCTAAGAATGAATTTAGGGGAATGGTAACTCCACAGTTTGTTGTTAAAGAGATTTTATAA
>CAMP_235_1
ATGAAACAAACAAAATATATTTTTGTAACAGGTGGAGTTTTAAGTTCTTTGGGTAAAGGGATAGCCGCTGCTTCTATCGCAACACTTTTAAAAAATTCAGGGCTTAAAGTGAGTATTTTAAAAGCTGATCCTTATATCAATGTTGATCCAGGCACTATGAGTCCTTTTGAGCATGGAGAGGTTTTTGTAACTGATGATGGAGCAGAAACGGATCTTGATTTGGGGCATTATGAGCGTTTTTTGGATGAGAGTTTATCTCAAGATAATAACTTCACTACAGGACGGGTTTATCAAAGTGTGATTGAAAAAGAAAGGCGTGGAGAATATCTTGGCAAAACCATTCAAGTTATCCCTCATATAGTAGGAGAAATCAAAGATCGCATTAAAAAAGCAGGAGAAGGCAAAGATATACTTATCGTTGAAATAGGCGGAACTGTTGGGGATATAGAAGGCTTGCCTTTTTTAGAAGCTATTCGTGCTTTGCGTTTGGAAGTGGGTAAAAATAATGCTATGAATATTCATCTTACTCTAGTACCTTTTATTAAGGCTGCAGGGGAATTAAAAACAAAGCCAACTCAACATAGTGTAGGCGAGTTAAGGCGCATAGGCATTAGTCCTGATATGATTATTTGTCGTAGTGAAAAAGCTCTTGATAGAGATTTAAAAGATAAAATTGCTATTTCTTGCGGGGTGGAAAAAAATTGCGTGATAGAAAGTGTTGATGCGGCTAGTATTTATCAAATTCCACTTAATTTTTTAAAGCAAGATATTTTAAGCCCTATTGCTGAAATTTTGGATTTGAAAAATTTAAAACCTAATATGGAAAATTGGGACTCTTTGGTAAAAAGAGTTATAGCTCCAAGCAATGAAGTTAAAATCGCTTTTGTAGGCAAATATGTGGATTTAAAAGAAAGTTATAAAAGCCTTACTGAAGCTATTATACATGCAGGTGCAGCCCTAGATACTAAAGTGGAGTTAAAATGGGTAGATAGTGAAAAACTTGAAAATATGGAAAGTTCTGAAGTATTTAAAGATGTGAGTGGAATTTTGGTTGCTGGGGGATTTGGATATCGTGGTGTAGAAGGTAAGATAAAAGCCATTCAATACGCAAGAGAAAATAAAATTCCTTTTTTAGGAATTTGTTTAGGTATGCAGCTTGCTTTGGTGGAATTTGCTAGAAATGTATTAAAACTTAAAGATGTAAATTCAAGTGAATTTAATGAAAAATGCCAAAATCCTGTGGTTTATTTGATTGATGAATTTATGGATACAAATGGAGAAAAACAAATTCGTACTGCAAAAACTCCTTTAGGTGGAACTATGCGTTTAGGGGCTTATAAATGTGATATCAAGGAAAAATCCCTTTTGGCTAAGGTTTATAATGAAGTAAAGAGTGTAAAAGAACGCCATCGTCATCGCTATGAAGCAAATCCAAAATATAGAGCAGATTTTGAAAAATACGGTTTGATTGTAAGTGGTGAAAGCAAAGGATTGATTGAAGCAGTTGAGCTTAACTGTCATCCTTTTTTCTTGGCTGTGCAGTTTCATCCAGAATTTACATCAAGACTTGAGCATGTTAATCCTGTGATTTGCAGTTTTATCAAGGCAGCTATAAACTATGAAGATAATTAA
>CAMP_236_1
ATGTTAGAAAAAACTTTAATCAAATCAATTTTAAAAAAATGGGATTATGGGGATTTTAGAGTTGTTTTTTGGGATAAAGAAGAATTTTTTATCGGAAACAAACCTGCTAAATTTTCTTTAATTTTTAAAGAAAAAATTCCTTTTTTGGAGTTATTTGGTGATACAAGTTTGGTTTTTGCAAGACATTATATGCAGGCAAAACTTGACATAGAGGGCGATTATGATGAAATGGCTAAGGTATTATATTATTTTTCTAATCAGCAATTTTTTAAAACCAAAAAAGATGTATTGAGCAAAATAACTCAAAAGCAAGAAAGTAAAAATATCAAAAGTCATTATGATATAGGTAATGATTTTTATAAGCTTTGGCTTGATGATACTATGAGCTATTCTTGCGCTTATTTTAAAGAGCCTAATAATACTCTTTATGAAGCTCAAATTAACAAAATAGAACATACCCTTAAAAAACTTGATTTAAAAGAAGGAGAAAAGCTTTTAGATATAGGTTGTGGTTGGGGTTGGCTTTCTATTATGGCGGCTCAAAAGTATGGAGTTAAGGTTGTTGGAATTACTATTTCAGAGGAGCAGTGTAAAAAAGCTAAGGAAAGAGTAAAAGAACTTGGTCTTGAAGATAAAATAGAAATAAGACTTCAAAATTATCAAGATTTAGAATTTGAAAATTATTTTGATAAAGTTGTTTCTGTGGGTATGTTTGAACATGTAGGCAAAGAGAATTTAGGACTTTATTTCATGAAAGTAAAACAAGTGTTAAAACCTGGAGGTTCTATGCTTTTGCATTCTATTTTAGCTATGTTTGAAGGAAAAACAAATGCTTGGATAGATAAATATATTTTTCCAGGAGGATATTTACCTTCTTTAAGAGAGGTTGTAAGTGCTATGAGTGAGTGGGATTTTCATCTTCTTTTAGCAGAAAGTTTAAGAATGCACTATGCAAAAACTTTAGATTTATGGGATGAAAATTTTAACAAAGTATTAGACAAGGTAAGGGAAAAATATGATGAAGAATTTATAAGAATGTGGGATTTGTACCTTCGTTCTTGTGCCTCTGCTTTTCGTGTTGGAAGCGTGGATTTGTTTCAATTTTTAATCACAAAAGAAATCAATAATAATTTAAGTCTTACCAAGGACTACATATATAAGTAA
>CAMP_237_1
ATGAAAGTTATTAAAAGAAATGGTCGTACAGAAGAATTGGATGTTTCTAAGATCAAAAAATGCACCTCTGATGCTGTAAAAGATTTAGAAGGTGTGAATTTAAGCGAACTTGAACTTGATGCAAAGATTCAATTTCGTGATGGAATTTCAACTGAAGAAATTCAAAAAACTTTAATTAAAACTGCAGTAGATAAGATAGATATTGATTGTCCAAATTGGACCTTTGTTGCAGCTAGACTTTTTTTATTTGATTTATATAAAAAAGTTAATGGTATGAATCGCTATAATCATTTGCGTGAGTATTTTCAAAAGGGTGAAAAAGAAGGAAGAATTTTACTTGGTCTTAAAGAAAAATATGATTTAGATGATTTAAATGCTTATATTAAACCTGAACGCGATATGCAATTTACTTATCTTGGTATTAAAACTTTATATGATAGATACTTGATTAAAGATAGTAAAGGTATGCCTATAGAACTTCCTCAACAAATGTTTATGGCCATTGCGATGTTTTTAGCGCAGAATGAATTTAATCCTCAAGAATGGGCGAAGAAATTTTACGATCTTATTTCTAAATTTGAACTCATGCTTGCAACTCCGACTTTATCTAATGCAAGAACAACGCGCCATCAGCTTAGTTCTTGTTATATAGGATCAACCCCTGATAATATTGAAGGTATTTTTGATTCTTACCAAGAAATGGCTTTGCTTTCTAAATTTGGTGGTGGTATAGGTTGGGATTGGTCTAAAGTGCGTGCTATGGGTGGAAGCATAGATGGGCATAAAAATGCCGCAGGAGGGATTATACCTTTCTTGAAAATTACCAACGATATTGCTGTGGCAGTAGATCAACTAGGAACCAGAAAAGGAGCTATAGCCGTTTATATAGAACCTTGGCACATGGATATAAGTGATTTTATCGATTTGCGTAAAAATTCAGGTGAAGAAAGACGCCGTGCTCATGAACTTTTCCCTGCTTTATGGATCAATGATCTTTTCATGAAGAGAGTAAGAGCTAATGATAAATGGACTCTTTTTGATCCTGCAGATACAGCGGATTTGTGTGATTTGTATGGTGAAGCTTTTGAAAAACGCTATGAAGAATATGAAAAAGATGAAAGCATTACCAAAGAAATCGTAGAAGCTAAAGAGCTTTGGAAGAAAATTTTGCTAAATTATTTTGAAACAGGCTTGCCATTTTTATGTTTTAAAGATAGTGCCAACAGAGCAAATCCAAATGCTCATGTAGGAATTATTAGAAGTTCAAATTTATGTACTGAAATTTTTCAAAATACCGAGCCAAATTATTATCAAATTAAAGTAGTTTTTGAAAATGGAGATGAGCTTCATTTTGATGAAGAGCAAAAGGTTGTGATCGATGGGGGATATGAAAAACCAGCCAAAAAAATCTCAACTTTAGATAGTATTGAAGGTAATAAAGTTTATATAGTGGAAAAATATAAAAATGATGGAAAAACAGCCGTTTGTAATTTAGCAAGTATAAATCTTAGCAAAGTATATACTAAAGAAGATATAGAGCGTGTTGTTCCAACAGCTATTCGTATGCTTGATAATGTAATTGATTTAAATTTTTATCCTCATAGAAAAGTAAAAGATACAAATTTAAAATCTCGTGCCATAGGTCTTGGAGTTATGGGCGAGGCACAAATGCTTGCTGAGGCTAAGATTCATTGGGGAAGCGATGAGCATTTAAATAAAATCGATGAGATTATGGAGCAAATTAGCTTTGAGGCTATTAATGCGAGTTCAAATTTAGCTCTTGAAAAAGGTTCTTATGAAGATTTTGAAGGATCAAATTGGAGCAAGGGGATTTTTCCTATTGATGTAGCAAGTCCTAAGGCTAAAGCTTTAACTTTAAGAGAAGGCTTATTTGATCAAAGTGAATGCGACTGGGTTAAACTTAGAGAAAAAGTTAAAAAAGATGGTATGAGAAATGGTTATTTGATGGCCATTGCGCCTACTTCTTCTATTTCTATCTTGGTGGGTACTACGCAGACTATAGAACCTGTTTACAAAAGAAAGTGGTTTGAACAAAATTTAAGTGGTATGATACCTGTTGTTGTGCCAAATTTAAGCCTTGATACTTGGCAATACTATACTCCAGCCTATGAACTTGATCAAAAAATTCTTGTAAAGGCTGCTGCTGTGCGTGGTAAATGGATCGATCAAGGGCAGAGTTTAAATATCTTTTTATCACTTGATAAAGCAAGTGGGGGATATTTAAATGAAATTTATCAACTCGCTTGGGAGCTCGGAGTAAAATCTACTTATTATCTAAGAAGCGAAAGCCCTGATAGTGAAAAAGTCAATGTTGCAGATCGTAGCATAGAATGTGAAGGTTGCCAATAA
>CAMP_238_1
ATGGTTGAAAGATATAGCAGAGAAATCATGGCTAAAAAATGGGACATGCAAGCAAAATACGATGCGTGGTTAAAAGTAGAATTAGCCGCTGTAAAAGCTTGGAACAAACTCGGTCTCATTGATGACACAGACTGCGAAAAAATTCTTAAAAATGCAAAATTTGATATTGCAAGAATAGACGAAATAGAAAAAACCACAAAACATGATGTTATAGCTTTTCTTACAAGTGTAAGTGAAAGTTTGGGAGAAGAGAGTCGTTTTGTGCATTATGCAATGACAAGTTCTGATTGTATAGATACAGCTGTTGCTTTACAGATAAAAGAGAGTTTGGAGCTTATTTTAGAAGATGTTTCTTTGCTTTTAGAAGCGATCAAAAAGCGTGCTTTGGAGCATAAAAACACCTTAATGGTAGGAAGAAGTCATGGAATTCATGGAGAACCTATTACTTTTGGTTTGGTGTTAGCTATTTGGTATGATGAAATTTCGCATGCAAAAGAGCTTTTAGAACATGCAAAAGAAGTGATAAGCTATGGAAAAATCAGCGGTGCAATGGGAAATTTTGCTCATGCTCCTTTAGAATTTGAAGAAGAAGTTTGTAAAAATTTAGGTCTTAAGGCCGCTCCTGTTTCAAATCAAGTGATCCAAAGAGATCGTTATGCTCAGGTTATTTCTGCTATTGCGATTTTAGCTTCAAGTTGTGAGCAAATCGCTGTAGCCATAAGACATTTTCAAAGAACTGAAGTTTATGAGGCTGAGGAGTATTTTAGTGTAGGACAAAAAGGAAGTTCAGCTATGCCACATAAAAGAAATCCTGTTTTAAGTGAAAATATCACAGGACTTTGTCGTGTGCTTAGATCTTTTGTAACTCCAGCTTTGGAAAATGTTGCACTTTGGCATGAAAGAGATATATCTCATTCTAGTGTTGAAAGATTTATTTTGCCTGATGCTTTTATCACGGCTGATTTTATGCTTATGCGTCTTACAAATTTGATTGATAAGCTTTTGGTTTATCCTGAAAATATGATGAAAAATTTAAATCTTACAGGCGGGCTTGTATTTTCAGGGAGGGTGCTTTTAGAACTTCCATTTAAAGGCATTAGCCGTGAAGAAGCTTATAAAATAGTTCAAAGAAACGCTATGAAAGTTTGGGCAGATTTGCAAAATGGCAAGGCTGCTATCAATGAAAAAAATGAAAGTTTGTTTTTGTTAGCGCTTTTAAGCGATGAAGATTTAAGAAAAAGTTTGAGCGAAGAGGATGTAAGAAAATGTTTCGATTATAACTACTATACAAAAAATGTTGATGCAATTTTTAAAAGAACATTTAAATAA
>CAMP_239_1
TTGAGTTCTAAATTTTCAAAAATAGGTTTCATTTTAGCGGTAGCAGGTTCAGCGGTGGGCTTGGGTAATGCTTGGAAATTTCCAACACTAGTAGGTCAAAGTGGTGGATCTGCTTTTATCTTGCTTTATATAATTCTTACTTTAGGTGTAGGTTTTGTGATATTTTTAGCTGAGCTTAGCATAGGAAAAATTAGTGAAAAAGATCCGGTTAATGCCTATGAAAAGTTAGCACCTTCAAATAAAAAAGCTTGGTCTTATGTTGGTTTTACTATGGTGGGGGCGATTTTAATAGTTTCTTTTTATACCTTGGTGATTGGCTGGATAGTTAAATATGTGTTTTTAAGTATCACTGGAAATTTGCCTATGGATCTAGAAGTAAGTAAAGCACAGTTTGGATTTTTTATAAGTGAGGATTTTTTAAGTCAGTTTATTTGTTTTACTTTGGTTTTTTTATGTGTTTTTTATATTGTTTCTAAAGGTGTTAAGAATGGGATTGAAAAGTTAAATGTTTGGATGATGCCTTCATTGTTTATTTTGCTTATTTTGATGCTTGTTTATGCTATTAGCAAAGATGGTTTTATAATGGCGGTTAAATTTCTTTTTGTACCTGATTTTTCCAAAATCAACACTTCAAATGTTCTTGAAGCCTTAGGACTTGCTTTTTTTAGTCTTTCTTTGGGCGTTGGAACGATTATTACTTATTCTGCTAGTCTGCCTGATAAAACCAATTTTATTACCAGTACTTTAAATATTATTTTTATCAATCTTTTAGTTGGTTTATTAATGGGTTTGGTTGTTTTTACTTTTATCTTTGAGTTTGGTTACAATCCTAATCAGCAAGGACCAGGACTTGTTTTTATTTCCTTAGCTACTTTATTTGAAAAAATTGGAGTGATTGGTTGTATTTTTGGAGCAGCGTTTTTTATTTCTTTAATCTTTGCTGGTATTACTTCAGCTGTTTCAATGATAGAGCCTTTCACTTTTTACCTTATTAATACTTTTGGTATGAGCCGTAAAAAAGCTTTGATTTTAATAGGAATTGTTGTTTATATTTTAGGAATGTTGTGTATTTTATCTTCTTTAAAAAGTACTCAGTTTGGATTTTTTGGAATGAGTTTTTTTGATTTGCTTGATAGTGTTTCAAGCAAGGTTATTATGCCTTTAGGTGGAATTTTGGCAGCTATTTTTGTGGGATTTGTGATGAAAAAAGAAGCTTTAAAAATTTTATTTAAACCTTATATGAGGGGTATATTTTTTGAACTTTGGTATGTGTTTTTGAGATTTATTTCCCCTTTGGCTGTTGTTATAGTTATGATAGCCGCTTTTTTAAAGTGA
>CAMP_240_1
ATGAAAAATCTTATCCTAGCTATAGAAAGTTCTTGTGATGATAGTTCTATAGCTATCATTGATAAAAACACCTTAGAATGTAAATTTCATAAAAAAATTTCCCAAGAATTAGATCATAGTATCTATGGGGGAGTGGTACCTGAACTTGCTGCAAGACTTCATAGCGAGGCTTTACCAAAGATGCTTAAGCAATGCAAAGAGCATTTTAAAAATCTTTGTGCCATAGCTGTGACAAATGAACCTGGACTTAGTGTTTCTTTGCTCAGTGGAATTTCTATGGCAAAAACCTTAGCAAGTGCGCTAAATTTACCCTTAATCCCTATAAATCATCTTAAAGGTCATATTTATAGTCTTTTTTTGGAAGAAAAAATTTCTTTAGATATGGGAATTTTGCTTGTTAGTGGTGGGCATACCATGGTGCTTTATCTTAAAGATGATGCAAGCTTAGAGCTTTTAGCAAGTACAAATGATGATAGCTTTGGAGAAAGTTTTGATAAAGTGGCTAAAATGATGAATTTAGGTTACCCTGGTGGGGTCATCATAGAAAATTTAGCAAAAAATGCCAAACTTAAAAATATCTCTTTTAACACACCTTTAAAGCATTCTAAAGAACTCGCTTTCAGTTTTTCAGGGCTTAAAAATGCAGTGCGTTTGGAAATTTTAAAACATGAAAATTTAAATGAAGACACAAAAGCAGAAATAGCCTATGCCTTTGAAAATACAGCTTGTGATCATATCATGGATAAATTAGAAAAAATTTTTAATCTTTATAAATTTAAAAATTTTGGCGTTGTAGGTGGAGCTAGTGCAAATCTTAACTTGCGTTCGCGTTTGCAAAATTTATGTCAAAAATATAATGCAAATTTAAAACTAGCTCCTTTAAAATTCTGCTCTGATAATGCTTTGATGATAGCAAGAGCCGCAGTTGATGCTTATGAAAAAAAGGAATTTGTAAGTGTAGAAGAAGATATTTTAAGCCCTAAAAATAAAAATTTTTCAAGGATATAG
>CAMP_241_1
ATGGGACGAGCGTTTGAATACCGAAGAGCTTCTAAAGAGGCTAGATGGGATAAAATGAGTAAGCTTTTTCCTAAGCTTGCTAAAGCCATACAAGTAGCCGCTAAAGAAGGTGGCACTGATCCTGATATGAATCCAAAATTAAGAAGTGCTATAGCCACAGCAAAAGCAAATAATATGCCAAAAGATAATATAGATGCGGCTATTAAGCGTGCGAGCGGAAAAGATAGCGCAGATATTAAAAACATTCATTATGAAGGAAAAGCTGCACATGGAGCTTTGGTTATAGTTGAATGTATGAGCGATAACCCTACACGCACCGTGGCTAATGTAAAAGCTATTTTTAGCAAAAATGGTGGAGAAGTTTTACAAAATGGATCTTTAGGCTTTATGTTTACTAGAAAAGCGGTTTTTCATCTTGAAAAATTTGCAGGGGATTTAGAAGAATTAGAACTTGATTTGATCGATGCAGGGCTTGAAGAATTAGAACAAAATGAAGAAGAGTTAGTAATTAGCGGTGATTATACTGCCTTTGGTGAGCTAAGTTCTGCTATAGAGGCTAAGGGTTTAGTTCTTAAAAAAGCAGGGCTTGAGTATATACCAAACAATCCTGTAAGCTTTAGCGAAGAACAGCTTAGCGATATAGAAAAACTTTTAGATAAGTTAGAAGATGATGATGATGTTCAAGCTGTTTATACAAATATAGATTAA
>CAMP_242_1
ATGCAAAGTCATATAAAAATAAAATTTCACTTTAAGTGTATCATTGGTATATTAGATTTCGAAAGAAGGAAAAAACAAAAAATTATTATCAAGCTTAAAGCTAAAGCAAATGAATTTTTAAATTATGCAGAAGTAATTACCAAAATTAAAACATGGTATAAAAAAGAAGAATTTTACACCCTTGAAGAGTCTTTAGACTTTGTAAGCTTAAATTTAAAAAAAGATTTTCCTAATTTAACCAATCTTAACATAAAAATTTTCAAACCCCATATAATAAAAAATGCTACAGTTGGGGTTAAATTGAAAAAAAAATATTAA
>CAMP_243_1
ATGAAAAAGATTTTTTATGGCATTGTAGCTTTTGTTGTTGTGCTTTTAATCGCTCTTTATACCATACTTTTTACAAGTTTTGGTAATAATATAGTGGCAAATATAGCACAAAAAAAGATCAAAGAAAATGCGGGATTAGATGTAAATATCACGCGTTTTAATTTGCGTTTTTCAAGTCTTGAACTGCAAGCAAATATTGCAAATATGGCAGATTGTAATCTTCAGGGAGCTTTGAGTCCTTTTAAGCTTGGATTTGATCTTGACTATCTTATTTCTTTAAATCAAAATTATGCTAAAAATTTAGGTTTAAATTTAAATCAAAATCTTTCTTTTGGCGGTAAGATTCAAGGTAAAGCAAGTGATTTTACTTTAGATGGAAAGGGTTATTTACTAGGTTCAAATGTACTTTTAAATGCAAGAATGTATAATTACAGCCCTATTGCTTTAAATTTAGATGCGCAAAATCTTAAGATAGAAGAAATACTTCATCTTTTATCTTACCCTAGTTACGCTAAAGGTTTTTTAAATGCTCAAGCAAAAATTTCAGCACAGAATTTAAAACCTGATGGAAATATCATCATAAAACTTGATACAAGTTATATAAACTATGAGGCGATAAAAAAAGATTTTTCTTTAGACTTGCCTTTAAATTCTAATCCTAAAGCAGAAATTTTGGCCAATGTTAAAGAAGATAAGATTTATGCTGTAAGTAAAATTTACAATGATTATCTTAACTTACAAACCCAAAAAACTCTTTATGATATGAGTAAGAATATTTTAAGTACTGATTTTAATTTAAATATTCCTTCTCTTGCAAAGCTTGAAAAACTTACAAAAACTAGATTAAATGGTAGTTTGGGCGTGATAGGCGAAACAAGTGTTGTAAATAATGCCTTATCAAGTTTAAATGCTCAAGTTATCGGACTTGGTGGAGAGGTAAAGGCAAGTTTGAAAAATAATAAAATTTTTGCAGATATTAATGAAGCAAGTTTGGAAAAATTATTAGCTCTTGCAGGATACGGAGCTTTGGTTTCTGGAAATTTAAATGCTAAACTTTTAAATGCAGATTTGGATTTTTCTAATTTTGATCTTGAAGCAAAAATAAACAATGCAAAGATTAACACCAATGAGCTTAAAAAATTAGCTAAAATAGAGCTTCCAAATACAATTTTTAGTTTTGATGCTAAAGCAAATGCAAAAAATAGCAATATTGCTTACAATGCTTTGCTTGCTTCAAATTTGCTTAATATCAAAAAACTTCAAGGAACTTATAATTTAAAAAATAGTGAGTTAAATACAGATTTAAATGCTTTTATTGATGACTTGTCCCAGTTTAGTGCTATAGCAGGACAAAAATTACAAGGTAAGGCAGATCTTACTGCAAAAGCTCATATTATAGGCACTCAAATACAAAATTTAAATGCAAATGCAAATTTGGCAGATGGTGTAATCAAGGCTGATTCAAATGGTAAAAAACTTGATTTAAACATTGATAAACTTGATTTATCTAAACTTTTTGTTATAGCAGGTATGCCAAATTATGCCAGTGGGATTGTTAATGCAAAAGTTAATTTAGATAATATCGATTTTAGCAACCTTAATGGTAAAGCAAATTTAGAAGCTAAAGGCATTTTAAATGCCGCAACTTTAAGTAAAATTTTAAATAAAAATTTTCCAAACAATACAAGTTATGATTTAAATACCAAAATTAATTTTAAAAACAATATCGCTCAATTTGATTCTGTTTTAAATTCATCTTTAGCTGATCTTACAAAACTACAAGGAAGTTTTGATATAAGCAAAATGCTTTTAAATTCGGATTTTAATCTAAAGATAAATGATTTTTCAAAACTAGGTTTTTTGTTGGATAGAAAACTTAAAGGTAAGGCAGAATTTAATGGAAAGGTAGGTTTTGATAAGAATTTAAATTTTGTTGTAAATAGTCCGAATTTATTTGAAGGAAAGCTTCAAAGCACACTTAAAGATAACCTTTTGCTTGCTGATTTAAATGGAGTGGATTTAAGTAGTCTAGCTCAAGGTTTAGATTTTATGGATGTTTATCAAGGTAAGGCAGATGTGAAGGCAAATTACAATCTTTTAAGCGAAGAAGGAGAGGTTAATTTGGATATGAAAGAGGGTAAATTAAAACCAAATCTTATTACCAATGCTTTAAAAATTTTAACACTAAAAGATATTACCAATGATGTTTATCGCACTGCTAATGCTAAAGCTTTGATTAAAAAAGAAAATATCAAGTTTGATCTTAATATGCAAGCAGATCGTTCTTATATTTTAGTACAATCAGGAGCTTTAAATTCTAAAAGCGGGGCTTTAAATTTGCCTTTTGATATTAAATTTGATAGAGCTAATTTTAAAGGAAGTATTACAGGAACTACGGAAAATCCTAAAGTAAATTTAAATGCAGGAAGCGTGTTAAATTCTATTAAAAATGTAGTAGGCGGCGGTATGAGTGACGGTGCTAAAAGTACAGGTGATAAAGTAGATAAAGCGGTGAATAAATTATTAAATAAGATTTTTTAA
>CAMP_244_1
ATGAAAAAGGTTATTTTAACAAGTGCTATGCTTTGCAGTGTTTTATTTGGAGTTCAAGAGTATGAGGCCAATTTAGCAGGGCATATTATCATAGATTCTAAAAGTACAGTAAAACCTCCTAAGGATGCTCCTGATTTTTTTAAAACTTATGGGAAATTTGCAAATATCGCTAGAGAAGAAAAAATTGGAACTTTTAAATCTAAGGGAAACAGGGAAACAGATTTTTATTTACCTTTTAAAAATCAACCTATACAAGGACATAGTGGGATAAAATATATTCCAAAAAAAGATGTTTTTTGGGTAATTAGCGATAATGGCTTGGGTAAAAAGTATAATTCTTATGATGCCATGCTTTATGCTCACGAGTTTAAATTTGATTTTAAAAACTCAAAATACGAACTTTTAAAAACAGTTTTTTTTAAAGATAGTGATAAAAAATACCCCTATCCTATAACCACCGAAACAACCAAAGAAAGGTATTTAAGTGGGGTTGATTTTGATACTGAGAGTATACAGGTTATCAATGATGAATTTTATATAGGTGATGAATTTGGTCCTTATTTGCTTCATTTTGATAAGAATGGGAATTTAAAAGAAGTTTTTGATGTGTATGTGGAGGGTAAAAAACTTATTTCTCCTGATAATCCAAGTTTAAAATTTAGCGATAAGCCTGATGGAGAAAATGAGAAATTTAATATCAAGCGTTCTAAAGGCTTTGAAGCTATGGCAAGCTCTAAAGATGGTTCTAAACTTTATTTGCTTTTAGAAGGAAGCATTTATAATAACAACGCTTATGAGAATGAAAAAGGTAAAGAATATCTAAGAATCATAGAATTTAATGTAAAAAATAAAAAATTCACTGGAAAAACTTATAAATATTTCTTAGAAGATAAAAGCCATTCCATAGGTGATTTTAATATGATAGATGATAAATACGGCATCATCATAGAAAGAGATCAAAAAGAAGGCACTAAAGATAAGGCTTGCAAAGAAGGTGAAGATACTAAGCATTGTTTTAATAATGTAGCTCAATTTAAAAGAATTTACAAGGTTAAATTAGATGATAAAACTCATGAAGCTCAAAAAATTTCTTATATAGATCTTTTAAATATTAAGGATAGAAATAAAATTTCTAAAAAGCCTTTGGTAAATGATAAATTTGTTTTTCCTTTTGAAACCATAGAAGGTGTGGATATAGTAGATGACTCTCATATAGTCGTAGAAAATGACAATAACTTTCCTTATTCTTCAAGTAGAGAACCTAATAAAACTGATGATAATGAATTTATTTTACTTGAAGTAAAAGATTTTTTAAAGAGTAAATGA
>CAMP_245_1
ATGGGAATTTTTCGAATCCAAGCTTATTTCTTTGCTTTAATCATAGCTTTATTTTTTGTAGCTTGTGATAGTGGAGAAAATTTTAAAGCTTTAAATAGCGATAAAACCTATAATTTTGCCTACAATGGTTTTGAAAAAAGCCTAAAACTAAATGATAAAGCACAAAATTTTGCCTTAGTATTTTTCACAAAAGATTGCGGAGTTTGCAAAGAACAAATTCCTATTTTACAGAATTTGGCTAAAAATTATGATTTTAATATCTTTGTGGTTTTAGGCGATGCAAACGATGCAAACGATGCAAAAGCTTGGGCTGATGAAAAAGGTTTATCTAATTTAGCAATGTTTTATGAAAAAAGAGCAGCTAAATACCTTTCAAGTGCCATTGGGGAAATATATGGAGTACCTGTGCTTAGTTTTTTCAAAGAAGGAAAAATGGATGAAAAATTCATAGGCTTAACTCCTTATAGCATACTTGAAAAAGAAATCAAAAAAGTAAAAAGCTAA
>CAMP_246_1
ATGGAAAGTAGAATGGATAAAATTTTTCAAGCTTATATTGATAATGAAATAAGTCTTGATGAAATTTGCACTAAATTTAATATCACTTCTTGGGATTTTTTTAACAAATTAGCAAATTTTTGTAATTTACATTTTGTTGATTTAGATGAAGATAATGATTTTATTTATGAAGGTATACCTTTTTCTTTACTTTTAAAATTTAAATTTCTGCTTATTAAAAACAATGACGGCTTTATGATTATTAGATCCAAACCTTGTTCTTTAGAGCTTTTAGAGCAAGTTAAGACTTTTATGATTTGTGAAAAAATCGACACTGCAATTGCCGATGAATTAAAGATAGCTAAAATTTTAAATCAAATTCGCATTCAAGAGGAGATTAAAAGATTAAGCATTAAGCTTAGACTTGAATGGCAAGAAAATCACAAAAGAGATGACCAAAGTTGCATCAGTCAAATTTTTGATTTTTTATTACATGAAATTTTATCTTTTCATGCGAGTGATATTCATATAGAGGCAAGAAATAATGATGCTTTGATTAGGTTTAGGGTTGATGGAATTTTGCGTGAATTTGCTATTTTTGAGAAGGATATTTATGAAGCTTTGGTTTTTCATGTCAAATTTTTAGCTTGTTTGAATTTAGCTGAATCAAGAAAAACACAAGATGGAAGTTTTGAATTAGATTTTGAAAATGAAAGATATGATTTTCGTGTTTCATGTTTGCCTTTGATTTATGGCGAAAGTGTTGTTATAAGAATTTTAAAACATGATAAAGAAATTTTGGATTTGTATAAACTAAATCTTGGAAATAAAAATTTAGAAATTTTAAAAAAGATTTTACATCGTCCCAATGGAATGATTTTATTAACCGGTCCTACAGGTAGTGGTAAAAGCACAACTTTATACGCGTGTTTAAATGAGTTGAAAAGTATTGAAAAAAAGATTATTTCCGCAGAAGATCCTATAGAATATAAAATTCCTTTAGTGCAGCAAATTTTGCTCAATTCAAAAGTTGGAGTCGAGTTTAATAGTGTTTTAAGAGCAATTTTAAGGCAAGATCCTGATATTATCATGATAGGAGAAATTCGCGATGAAGAAAGTTTAGATATTGCACTTAAAGCTTCTTTAACAGGTCATTTGCTTTTAAGCACCTTGCATACTAATGATGCTCTTAGTACCATTGATAGGCTTTTGGATATGCAAGCAAAAAGTTACTTGATAGCATCGGCTTTGAGTCTTGTTATAGCACAGCGTTTGGTTAGAAAACTTTGTCCTTGGTGTAAGCAAAAAAGCAAAAAACATTATATTGAATTTGAAGGTGAATTTTTTGAACCAAAAGGATGTGAGCGTTGTCATCATAGTGGATTTTTTGGCAGAGAATTAATCGCTGAGTGCTTAGAGATCAATGAAGATTTAGCTTGTGCAATTAGGGAAAATCAAGATAAAACGATTTTAATGGAGCTTGCAAAAAAATATGGCTTTCAAACTATGTTTGAACAAGGTTTAAAAAAAGCCAAAGAAGGTCTTACAAGTATAGATGAGCTTTTAAGGGTTGTAAGATGA
>CAMP_247_1
ATGATAATTAAAAATGCAAAAATTTATGGAGATTCTTTACAAGATATAGAGATTAAAGAAGGAAAAATTACCAATATTGATTCTAATTTACAAGGCGAAGAAATTTTAGATGCTAAAGGTATGACTTTACTTCCATCTTTTGTGGATTTGTGTGTGAGTTTAAAAAACGATAAATTTTCTTTAGCTAATTTAGAGCTTTTAGAAAATGAGTGTCTAAAAGGAGGAATTTCTAGTATAGTTTTGCGTGATTGCATGGATTTTGATGAAGAAAGTTTTGCTTTATTTTTACAAAATTTAGCTCAAAGAAAGATGCAAATTTTTTCAAGTGTGCGGGTTAAGGATGCAAACGGCAAGCTTAAAAATTTAGCCACTCTTTTAAATAAAGGTGCTTGTGCTCTAGAACTTGACAGCTCTTTAGATGCAAATACTTTAAAAGTAAGTTCACAATATGCTTTTATGAAAGACTCTCCAATTTTTGTGCGTTGTTATGATAAGGATTTTGATGATAATGGAGTGATGAATGATTGTGAAATGAGTTTTGAGCTAGGGCTTATAGGCATGAGTAAAATCGCTGAAACTAGCCAGATAGCTAAAATGAAAGAATTGGCTAAATTTTATAAAAATAAAGTTATTTTTGATCTTTTAAGTTTGAAAGATTCTTTAGTATTATTAGATGAAAAGGATTTAAAACTTGTAAGCATTCATCATCTTATCAAAGATGATAGTGCTTGTGAAGATTTTAATACGGCTGCGAAACTTATGCCACCTTTAAGAAGCAAAGAAGATGTTTTGGCTTTAAGAGAGGTTTTAAAAGAAGGAAAGATTAGCTTTTTAACTTCCCTGCATAGTGCAAAATCAATTTCTTTAAAAGATTTAGCTTTTGATGAAGCGGCTTTTGGAATTCATAGCGTATGCGAATTTATAAGTCTTTGTTATACTTTTTTAATCAAAGAAGGATTTTTAAATTGGCAAGAGCTTTGTCGATTTACAAGTAAAAATCCTAGTGAATTTTTAGGTTTAAATAGTGGAGTTATAGAAGTTGGCAAAGAAGCTAATCTAGTTCTTTTTGATGAGAATGAAGAAATTTTTGCTCCAAAAAGTTCTCTTTATTCTGAGGATAAACTTTTTGGAAAGATTAAAATGCATATAATTAAAGGAAAAAATATTTTAGAAAAATAA
>CAMP_248_1
ATGGCTAAAAAACATAAATGCCCAGAATGTCCAGCAGGTGAAAAATGGGCTGTGCCTTATGCAGACTTTCTAAGTTTGCTTTTGGCACTTTTTATTGCTCTTTGGGCAATTTCTAAAACAAACCCTGCTAAAGTAGAGGCTTTAAAAACTGAATTTGTTAAAATCTTTGATTACACCTCTACTCAAACAGTCAAAGAAGAGAGTAAAACCCAAGAAAAATATAAAGGCGCAGCAAAAGAAGAAAGCGATGAACTCAAATCGTTAAAACAAATGACTATGACACAGCAAGAAACTATCAAACGTCTTCAAGCAGCTCTAGATCAAAGCGATAATCAGGTTGCTCTTAACCTTCCATCTAAAGTTGAATTTGAAAGAGGTAGTGCTCAAATCGTTTCAGCTGATATACAAGATTATTTAAAACGTATGGCTGAGCTAACAACATATTTGCCACCTCAAGCAAAAATAGAAATTAGAGGCTATACAGACAATAGCGACTCTATTATAAGAAGTTATGAACTCGCCTACCAAAGAGCGGAAAATGTATTAAAATATTTTATAGAAGGTGGAGCAAATTTGAAAAATATTAGCATTAAAAGCTACGGGCTTAATAATCCTATCAATGGAAATCCACAAACTCTAGAAAATAATAGAGTAGAAATATATTTTAAAGTCGATACAGCAGATACAAGTACTCAAAAATCGGTTCTTGAGCTTATTAACAAAATAGGAACTAAAGCACCTTAA
>CAMP_249_1
TTGATAAAAATAAAAAATTTAAAAAAATATTATGGCAAGGAACTCGTGATAAACGATGTTTCTTTGGAGATTAAAAAGGGTGAAATTTACGCCATAGTAGGTCATAGTGGAGCTGGAAAATCCACTCTTTTAAGATGTATTAATGGACTTGAGAATTATCAAGAAGGAAGTTTAAAAGTCTTTGATCAAGAAATTAAAGATTTAAGTCAAAAAAAATCAAAAGAGTTAAGAATGCTTAGAAAAGATATAGGGATGATTTTTCAAAATTTTGCCCTAATGGAGCGCAAAAATGTATTTGAAAATGTTGCTATGCCTTTAAGAACACACTATACTCAGTGTAAATTTCATGCCAAGCTTTTTAATAAAGAATACATGAGCGAAAAAGAAATTGCCCAAAAAGTCAATTCCTTACTTGAAATCGTAGGGCTTGATCATAAAAACAAATCCTACCCAAGAGAACTGAGCGGAGGGCAAAAACAACGTGTTGCTATTGCTAGAGCCTTAGCTTTAAACCCAAAAATTTTACTTAGTGACGAAGCTACTTCGGCTCTTGATCCAAACACTACAAAAAATATTTTAGAGCTTATATCTAAAATCAATGCTGAATTTGGGATTACTGTTGTTTTAGTAACTCACGAAATGGATGTGGTAAAAGACATAGCTCAAAAAGCTTTATTACTTGAACATGGACAAATCATAGGAAGTGGAGCAATTGATGAGCTTTTTTTAAGGCCTAATGCCAAAATGAAAGAATTTTTAGGAGAAAGCGACTTCTTGCCTGAGCACGGACTTAATATCAAACTTTACTTTCCAAAAGAAGTTGCCCAAAATAGCGTCATCACTCATATGGCAAGAACTCTAAATATAGACTTTAACATAGTTTGGGGTAAAATAGAAAAACTGAATGGAAAAGCCTTGGGAAATTTAGTTATAAATATAAATGAAAAGGATAAAGACAAGGTTCTTGATTACATAGAAAAAAGTGGAGTATTATGGGAGGTGGCATCATGA
>CAMP_250_1
ATGATAACTTTAAAAGAAGCTTTAAAATACTCCAAAGAAGAACTTGAAAATTTAAAAAAAGAACTCAATGAAAAAGCAAAAAAAGAAAAAAAATTAGGTGCTTATATTGAACAATTTTTAGATAAAGACTTAAGCGTTTCAGGTGAAGGTGTGCCTGTAGCTATAAAAGATAATATCAGCGTAAAGGGCTGGGAGCTTACTAGTGCGAGTAAGATTTTACAAGGTTATATTGCTCCTTATGATGCAAGTGCGATTGTTAATTTAAAAGCTAATGGTTTTTCTCCTTTTGGGCGTTGCAATATGGATGAATTTGCTATGGGAAGTTCAACAGCGAGTTCTTGTTATGGAAAAACTTTAAATCCTTTAAATTTTGAGCGTGTTCCAGGTGGGTCAAGTGGTGGAAGTGCTGCTGCGGTAGCGGGTGGCTTGGCTTTGGCAAGTTTGGGTTCTGATACAGGTGGATCTGTACGCCAACCTGCGGCTTTTTGTGGTTGTGTAGGATTTAAACCGAGTTATGGAAGAGTGAGTCGCTATGGCTTAGCTTCTTATTCTTCAAGTTTGGATCAAATCGGGGTTTTAACGCAAAATGTAGAAGATGCGGCAATTTTATATGATGCGATCGCAGGATATGACAAAATGGATAGCACAAGTGCAAATATCGAGTTTATCAAAACCGTTCCAAATTTAAATGCAAATAAAAAATTAAAAATCGCAGTGATTGAAAATTATGTCAATGATGCAGATAGTGAAGTAAAAAACGCACTTTTAAAAACCATAGATATGTTAAAAGCTAATGGACATGAGATTGTATATAAAAATTTGCTTGATTCTAAGTTTGATATTGCGGCATATTATATCATCGCAACAGCTGAAGCAAGTGCAAATTTAAGTCGTTATGATGGGGTGCGTTATGGCAAGCGTTCTGAAAATATCCAAAATTTAAAAGAAATGTATGTAAATACACGCAGCGAAGGTTTTGGCGAAGAAGTAAAAAGAAGAATTTTGTTAGGAACTTTTGTTTTAAGCAGTGGATATTATGATGCGTATTATATCAAAGCACAAAAAGCTAGAGCTTTTATCAAGGCAAAATATGAAGAAATTTTGCAAGATTGTGATCTTATTTTTATGCCTGTAACGCCTACGACAGCTTTTAAATTTGATACCCAAAAAAGCCCTATGCAAACTTATTTAGAAGATGTTTATACTATCTCTGTAAATTTAGCAGGGCTTGGAGGCATTAGTGTGCCTGTTGCAAAAGATAAAGAAGGGCTTAATATATCAGCACAACTGATTTGTAAAGCTTATGATGAACAAACCTTGTTAGATGGGGCTTTAAGTTTAGAACAAATGATTAAAAATTAA
>CAMP_251_1
ATGGCTCAAACTCAACTTTCTTATAAAAACAAAACTTATCAAATTTCTTATGAAATTTTAGGTGATCTTTCCTTACCGCAAATACTTATCTTACACGGCTGGGGAGCTGATAAAAAACTTATGAAACAAAGTTTTTGTCCTTTTTTGAAAGATTTTTGTCAAATTTATATGGATTTAGCAGGTTTTGGAAATTCAAGCGTGGAAGAAATTTTAAACACTCAAGATTATGCCAATATCACAGAACTTTTTTTAAAACAAAAAAAACTCAATGTCTGTTTTTTCATGGGGCATTCTTTTGGTGGAAAAGTAAGTACCCTACTCGCAAAAGAAAAAGACACCCTAATCTTACTTTCAAGTGCAGGAATTTTGGCTAAAAAATCCCTAAAAGTGCGTTTTAAAATCCGTATTTTTAAAATTTTAAAACTCTTTGGTTTGGGAAAATTTTATCGCTATTTTGCTAGTAAAGATGGAGCAAATCTTAGTCCTATAATGTATGAAACCTTTAAAAAGGTTGTTGATGAGGATTTTAGTGAAATTTTTGCCAAGCAAAAGGCTAAAAGCTTGATTTTTTGGGGAAAAAGCGATGAAGCTACGCCTTTGTATTGTGGTGAAAAAATGCATCAATTTTTAAAAAATAGTACTTTTTATCCTTTAGAGGGGGATCATTTTTTCTTTTTAAAACACTCTGCTTTCATAGCTCAAAAAATCAAGGAAATTTAA
>CAMP_252_1
ATGAATATGGACGAAAACAAAGAGATAAATAAAAACGAACAAAATCCGAACTCAAATTCAAAAAACAATAAACGCTATAAATATAAAAATCGTAGAAAAAAATTAGCTGATTCTTTGCAAAATGAAAATGATACTCCAAAAATTGATCAAAATTCCAACAAGGAAAATTCTGAAAACTCAGAAAATAAAACTGAGAAAAAAAAGAAGAAAAATCGCAATCTTCCTTCAAAACTCACAGGTAATGAAGATTGGCAAATCGCTCTTGCAGAATGCATAGAAGCTAACCGTATTTCACATGAAAACCGCTTACACCCTTTAAAATATAATAATTCTAGCGAGCATAAAATCCGCATCACTCCTTTAGGAGGTTTAGGAGAAATTGGTGGAAATATCAGTGTTTTTGAAACCAATAAAGATGCAATTATAGTAGATATAGGTATGAGTTTTCCTGATGGAACTATGCATGGGGTAGATATTATCATCCCTGATTTTGACTATGTAAGAAAAATTAAAGATAAAATTCGTGGTATAGTGATCACTCATGCACACGAAGATCATATCGGTGCAGTGCCTTATTTCTTTAAAGAATTCCAATTTCCTATCTACGCTACACCTTTGGCTTTAGGAATGATTTCAAACAAATTTGAAGAACATGGCTTAAAAGCAGAACGCAAATGGTTTCGCCCTGTAGAAAAACGCCGTGTTTATGAGATAGGCGAATTTGATATAGAGTGGATCCACATCACGCATTCTATCATTGATGCTTCAGCGCTTGCGATCAAAACAAAAGCAGGAACGATTATCCACACAGGTGATTTTAAAATTGATCAAACTCCAATCGATGGCTATCCAACAGACTTAGGACGTTTGGCACATTATGGAGAAGAAGGGGTTTTATGTCTTTTAAGCGATAGTACAAATTCGTACAAAGAAGGTTATACAAAAAGTGAAAGCTCCGTAGGGCCAACTTTTGATCAAATCTTTGCACGTACCAAAGGCAGGGTGATCATGAGTACTTTTAGTTCTAATATCCACCGCGTTTATCAAGCTATCACTTATGGTTTAAAATACGGTAGAAAAGTTTGTGTGATCGGTCGTTCTATGGAAAGAAATCTTTATACCACTATGGAATTAGGCTACATCAAACTTGATAGAAAAATTTTCATCGATGCTGATGAAGTAAGCAAATATAAAGACAATGAAGTGCTTATCGTAACTACAGGAAGTCAAGGCGAAACCATGAGTGCGCTTTATAGAATGGCAACTGATGAGCATAAATTTATAAAAATCAAACCTACAGATCAAGTGATTATTTCAGCTAAAGCCATACCAGGAAATGAAGCAAGTGTTTCTGCGGTGCTTGACTATCTTTTAAAAGCAGGAGCTAAAGTAGCGTATCAAGAATTTAGTGAAATTCATGTAAGCGGACACGCTAGTATAGAAGAGCAAAAGCTTATGCTAACCCTTACTAAGCCTAAATTTTTCCTACCAGTTCATGGAGAATACAATCACATCACCAAACACAAAGAAACAGCGATGAAGTGCGGTATCCCTGAAAGAAATATTTATCTTATGAGTGATGGCGATCAAGTAGAACTTTGCCAAAAATATGTCAAACGCATAAAAACCGTAAAAACAGGTAAAGTTTTTGTAGATAATCAAATCAACAAACAAATCGCCGATGATGTAGTTATAGATCGCCAAAAACTTGCAGATAGTGGTATAGTAGTTATTATCGCACAAATTGACAAAGCTACAAAAACACTGATCAACAAACCAAGAGTATTTAGCTATGGGCTAGTAGCTGACAAACACGATCATGCTTTTAGCAAAGATATGGCTGAAGTTTTAGGACAATTTTTCATCAATGTTAAAGATGAAGTACTCAATGATCCAAGATTTTTAGAAAATCAAATCCGCCAAGTTTTAAGAAAACACATCTTTAGAAAGATTAAAAAATACCCAACCATAGTTCCAACTATTTTTGTAATGTAA
>CAMP_253_1
ATGCTTGAAATTTTAAATTTCACCTTTTTTCAAAACGCTTTACTAGGAGCGATTTTAGTCAGTATAGCTTGTGGGATCATAGGCACTTTGGTGATGATAAATCGCCTTTTTTCTATGGCTGGAGGTATAACACATGGGGCTTTTGGTGGTATAGGTATAGCTTTTTATTTCTCTTTGCCTATTTTATTAAGCACGGGAATATTTACTTTATTTTTGGCTTTTTTAGTAGCTTTTTTAGCTAAACGCTATGAACACAGAAGTGATAGCATTATCGCTGTAATCTGGGCTTTTGGAATGGCTGTTGGGATTATTTTAATCGATTTAAGCCCTAGTTATAACACAGATTTAATGGCTTATCTTTTTGGGAGCATTTTGGCTGTAGGAACACAAGATTTATGGCTTATGGCTTTGGTTGATAGCGTGATGGTGCTTTTGATCTTTTTATTTTATAGACAATTTGAAGCATTAAGCTTTGATGTGGAATTTACAAAAGTTCGTGGTATCAATACAAGTTTTTTTCATTATCTTTTAATCGCCCTTATGGCTTTTTGTATAGTTATTTCTATACGCCTTGTAGGGCTTATTTTGGTTATGGCTTTACTTAGTATCCCAAGCTTTATTGCTGAAAATTTTACTAAAAGACTTGGCTTTATCATGATTTTGGCAAGTTTTTTAAGTATGATTTTTTGTATTTTAGGACTTATACTTAGCTATTATCTTAATCTCTCAAGCGGTGCTTGCATCATAGCTATAGCTTGCTTTGGTTTTTTAGTGCATTTGATAGGCAAATTTTTAAAAAGGTAA
>CAMP_254_1
ATGTTATTTGGATTTGATGATAAGCAAGAATTTATACCGCAAATTTATCGCTATTTAAACAATCAAGAGCTTATGTTGACTTTTTTAACTCAATATAATGCGAGCGTTGATAGTGCTCTAAAAATTCCTCTTTTATATGCAAAAAATACCAAGAGTTTAAAAATGATATTTGGAAATTTTTTGCATAATATAATGCATGTTTCATTTGGTAAGATTCAAAATATAAATATCAAGCTTAATACATACGCTTTTTACTTTCAAAAAAGAAAAAGCTTGATTTTTAATACTAAAATATCTAAGAATGTCGATCTTTTAAGACTTTTAAGAATTTATCTTTATGGCATTTGTTTTGATGCGCAAATTTTATTTAGCTCCTATGTTTATGATAAGGTTTCTTTTCAAAATAATGGAAAAAATATAGATCAAGATGGTGATCTTATTATAATAGATAAGAAATTTGCAATTTTGCCACTTTGCAAAGAGATTAATACACATAATTTAGAAATTGAAAATGAAATTTATGAATTATTGAATTTAATAAAAGAAAATAATTTTGAAAAATTTTATATTGTTTGTCCGCGTAACAAAAATTTCACACATTTTATTGAAATAAAACATTTTTTGTGTGATTTAAACAAAACTATGTTAAAATTAGTTCCGTATAAAATATCAAATCAAATTATAAGGAGAAAATAA
>CAMP_255_1
ATGTATGAAAGAAAAGATTTAAGGGTGTTAAAAATCATTCAAAAAGCTAGAGAATTTGGCGATGGAGATTTGTTAAATGAAGCTTTGGTGAAACAATTGATTGATGCAGATTTTTGTGAAATTAATGAAAAAGAAAAAGAAGAGCTTGCAACTCTTCTACATTCTTTAATCAATGCAAAAGATAAAGCGTTATTGAGTAATTAA
>CAMP_256_1
ATGAAATTAAGAATTTTTAGCTCTTCAAGGCAAATTAGAGAATATTATAATCAAAAAAAACAGCAAAATGCTTTATTAGATAGTGCTATTCATATAGGTGAATTTTTAGATAAAGTTTGTTTGAGCAATTTTCATAAAGCAAGTTCTTATGAAAGTTTGCTTTTAATGCAAGAAGCTTGTCTAAAAAGTAAGGATTTAGAAAAAAAACTAGGAATTTCGGTAGAATTTTTTGCTTTTTTGAAAAATAACGAATATCTTTTTTCTTTTTTTAAAGAACTGAGTTTGGAAAAAAAAAGCATAGAAGATCTTAAAAACAATGATTATTATGCCACCTATAATGAACATTTGGAAATTTTAGATGAGGTATATAAGAATTATCTTGCTTTGCTTGAAAAGAATTCTTTTTATGATGATCTTTCTTTACCTAAAAATTACACTCTTAATAAAGATTTTTTAGATGAGTATGAAGCTATAGTTTATGATTTGCAAGGTTTTTTAAGTAAATTTGAAGAAAATTTATTAAGTGAAATTTCTCAGATTAAAGAAGTGGTTTTAAGTTTTAAAACGAGTAAATTTAATCTTGAATATCTTTTAAAACTTGATTTTTTAAAAATATTTGATTTAAAAATAAACACTCATTATGAAATCAATCTTTCAAAACAAGAGATCTTAAAAGAAGAAATTTTTAAAACAAAAAATTCAAAAATGAAACTCAAATCTTTTGAATTAAGGGCTTTGCAATGTGCTTTTGTTATGGATGAAATTTCACATTTTGTACGCAAAGGTTTAAAGCCTGAAAATATTGCAGTTATAACTCCAGATGAAAGTTTTTGTGAGTTTTTAAGACTTTTTGATAAAGACAATATGCTTAACTTTGCAAGTGGAATTAGTATTAAAGAGAGTTTGTTTTATCAAAAATTTCAAGCACTTTATGAAAGTGCTAGTAGTGCTTCTTTTGTCTATAAAAATCAAGAGGATTATTTTGAAGACACGCAGATGATTTTTGATTATCACAATACGCTTTTACATTCTTTAAAACTTGATTTTATAGAGTTTAAAAAGTATTTTGATGAGAAATGTGATTTTGAATATTTTGAAAAATTACTTGCTTTGTTTTTAGAAAATGAAAAGCAAGAGCTTATGTATTTGATACGAAAAGAACTTTATTTTATTAAAGATTTATTGAAAAATCAGTCTTTAACTCTTAAAGAGTTGATCCATCTTTTTTTCATGCAAATTTCACAACTTTCCCTTAGTGATGTAGGTGGAGGTAAGGTTACGGTAATGGGACTTTTAGAAAGTCGTGGGCTTTGTTTTGATGGAGTGATTTTGGTTGATTTTAATGAAGAATTTATTCCTAAAAGAAGTGTTAATGAGCTTTTTTTAAACAATGAAGTGCGTAAAAAAGCAGGATTGATTAGCTATGATAGAAGAGAAAATTTACAAAGATTTTATTATGAAAGCTTGATGAAGAATGCTTTAGAAGTAAGTATTTGCTTTGTGGAAAATGAAGAAAAAAGCAAATCACGTTTTTTAGATGAACTTGATTTTGACTTTTTTTATGAAACTCATATCCACCAAAAAGCTTATCTTAATGCTTTAAAATTAGACTATGAAGGCATAAAACCTAATCTAACTCCTATAAAAGCTCCTATTTTAAAGCATAATCCTTTCGAGTTTCCGCTTTCTTTTAGTCGTTTTAATTTATTGGAAAATCAAAAAAGAACTTATTATTATCGTTATATTTTAAATTTAGCAGAACCTAGGGTTTTAAGCGAGGAAAGCAAAGCGAAAAATCAAGGAAATTTTATCCATAAAATGCTTGAAATTTATTATAAAAATTATGCAAATAATGATTTTGATATAAAAGTTTTTGCAAATTTATTGGATAAAGAATATCAAAAATACAATATCAGTGAACTTGATCTTGAAGTATTTAAATTAAAATTTATGCAATTTGCTAAAAATGAAAAAGAGCATTTTTCAAAAGGCTTTTATGTCGTACATACAGAGCTTGAGTTAAACAATATTTTAAAGCTCGGAACAGATAGTATAAAACTTAAGGGTACTATAGATCGTATCGATAGTTCAAAAGAAGGTAATTTGATTATTGATTATAAAAGTGGAAAAGTGCCAAGTAATTCTTATCAACTTGCTTTTTACCAAGCTTTATATGATGAAAATGCAAGCGTGGGTTTTTATGATTTAAATAGTATGCAAATATTGCATCAAAAAGCCAAAAGTTTAGATGAGCTAAGAGAAAGACTTAAAGATTTAGTTCTTATGAGTAAGGAAGAAATAGAGTTTGAAAATGAACAAGATGAGTATTGTCCTTATAAACTCATTTATAAAAAGGAATTAAAATGA
>CAMP_257_1
ATGTCAGTTTTGGTTATTGGTGCAGATGAAATCACTCCTATTAGAGCTGTTTTACATGATTTAGGTGCTAAAAAAATAGAACACTGGGATGCACGTAATGAAAATAGAGTTAATCGCAAGCCGATTCCTTGTGATACAGAATGTATAGTAATGTTAACAAGCTTTTTAAATCATAATACTATGAAAAAAATCAAAAATGAAGCTAAAAAGCGTAAAATTCCATTAGTTTGTGCAAAAAGAAGTGTAAGTTGTGTGTATTGTGAATATTGTAAAATTTTTAATCTTAATAAAGAATTTTCTTGCTATAAAGGTTAA
>CAMP_258_1
ATGGAATTAGATCAAATTTTATTATATGCTTTTATTTTTTTAAATCTTTTTGCCCTTTTTGGTTTATTTTTAGGAAATAAAAAGAAAAATCAATTTAACGATAAAAAATTTTATAAAATCTGCCCATGTAAAAAAATGGCAGAAAATGGATCTTTAAGTACGATTTGTATTTATTCAGCTGTGGGAGGATTTTTTTACAGCGTATTATCTATAGGTTTTGTAGGTTTTGGTAATTGGACTTTAAATTTTATTTTTTTACTTGCATTATTAAGTGTTTTTTTAGGGTGGAAATTAAAACTTGATTGA
>CAMP_259_1
ATGATAAAAACAATTGACACAAGCAAAGTAAACGAATACAAATTTGCTCTTATAGAAACTGAAAAAGGCACAATGAAACTAAAACTTTTTGGCGATGAGGCTCCACAAACGGTTTGTAATTTTGCTACTTTGGCTAATGAGGGATTTTATAAAGATTTAAATTTTCATCGTGTGATCCCAAATTTTGTCATACAAGGAGGTTGTCCGCACGGCAATGGCATAGGTGGGCCTGGATATGAAATCATTTGCGAATGTGATGATCAAGAACATAAGCATGAGCGTGGAACCTTATCTATGGCACACGCAGGACGCGATACGGGTGGCTCTCAATTTTTTATTTGTCACAGCCCTCAAGCTCATTTAGATGGAGTTCATACTGTTTTTGGACAAATTGATCCAAAAGATGAAGAAAGTTTAGAAGTTTTAGACTCTATACGCCAAGGAGATAAAATTTTAGACATAAAAATTTGCGATAAAATTTAA
>CAMP_260_1
ATGAAAATCTCTTTAGAATGCAAAGATCTCATCATAGAAAAAACTTTAGAACTTTTTTTAAAAGATCATTTGGTAATGAAAAAAAATTGTGATTTCATCATTAGCGATGAAAAAATTCATACCGCAAAACCCTTATTTATCATCTCTAAAAACTCTCCATTTTTAAGCATACCATTTAGCAAAGAAACCTTGTTTGAGTCTTTAAATGAATTTGACAATGCCTTAAAAGCAGCAGCTTTGCAACTTGCACTTGAACAAAAAAGACTGCTTGAAGAAAAAATTGACGCTATTGCTTTGGAATTTAAAAAAGATTATGAAAATAAAATCGATCTTGCCATAAAAGATCTTAAAAACAAACTCGTAAAAGCACTTAATGATGAATGA
>CAMP_261_1
GTGGTAAAAAATAAATTCACTATTACCATTACAGATATTAACGGTTCAAGACATTTTTATTTAAATCAAATAATCAAAAAAATAGTTTTTTATATTATTGCTTTTATTGTTTTATTTTTAGTTTTTAGTGGTTTTTATATCAAATATCTCGATAGCAAACTTAGTGATATCAGTGAAAAGCGTGAGGAGCTTTTGAAAAAAAGCAAAGAATTGGAATTATCTAATTCGCAAATGCAAAAAAGCATAGAAGAAAAAACTCAGCAGTATGCAGCTATAGAAGATAAAATAGCTTCTTTTGAAGAGGCTTTGGGCTTAGAAGCAGAAAATAATCTTACAATTAGTGCAAGACTTGATAATCTTCAGCTTACCAATGAGCAGCAACTTGGAATTTTGGGGCAAATTCCTAATGGATGGCCTATTGAAAATAAAGGCATTACAGGAAATTTTGGCTGGAGAGAGCATCCGCTTTTAAAAAGAAGGGAATTTCATCCTGGTATTGATTTAAGAGCAGAAATTGGTACTCCTATTTATGCACCAGCAAGTGGAGTAGTGGAATTTTCAGGTTATAGTGATAATGGCTATGGCTATAATGTAATTTTATTGCATAATTTTGGTTTTAAAACAGTATTTGCTCATATGATGCGCAAAGAAGTGGTCAAAGCAGGTCAATTTGTTAATAAAGGGCAGTTGATAGGTTATAGTGGCAATACAGGTCTTTCTACGGGGCCGCATTTGCACTATGAGGTAAGGTTTATTAATAAAACTTTAGAACCTTTGTATTTTTTAAATTTGCAAAGAAAAAATATGAATGATTTTTTTAATCAAGAAAGGAGAGTTCCATGGCAATCTTTAATAAAGGCGGTATCAGCCCAACATCCAGCTCTAGCTCAGAAACAACAGTAA
>CAMP_262_1
ATGAGAGTTTTAACGATATTTTTACTCTTTATGACAAGCATTTTTGCAGTGCAAATCAAGGATGTAGCAAATACTGTAGGTGTAAGAGATAACCAACTTATAGGTTATGGACTTGTTGTAGGGCTTAATGGAAGCGGCGATGGAACAAGCTCTAAATTTACACTACAATCTATCTCAAACCTTTTGCAAGGTATGAATATCAAAGTAGATCCTAATGATATCAAATCAAAAAATACCGCAGCTGTTATGGTTACAGCCAAACTTCCAGCCTTTGCAAAAAGCGGAGATAAACTTGATATTACCGTTTCATCTATGGGTGATGCAAAATCTTTACAAGGTGGAACACTTTTACTGACTGCACTTCGTGGGATTGATGGTGAAATTTATGCTATAGCACAAGGCTCTATCTCAACAGGAGGTTTAACACCTAGACCAGGAGGAACAGGTTCTCACTCAACTGCTGCAACTGTAATGGGCGGAGCTAATGTAGAAAGAGAAATTCCACAAAATTTTAGCCAAAACAATGATCTAACCTTAAGTTTAAAAGTAGCGGATTTTAAAACCGCAAACAATATAGAAAGAGTTTTAAATACTGTCTTTGGCGAAGAAGTAGCTAAAGCCATCGACTCTCGCACAGTAAAACTCAAAAAACCTGAAGATCTTTCAAATGTTGATTTTATGGCAAGAGTTTTAGAACAAGATATAGCTTATAAACCACAAAGCAAAGTTATCATCGATGAAAGAACAGGAACAGTGATTGCTGGAGTTGATGTAGAGGTAGAACCTGTTTTAATCACTCATAAAGATATCACTATAAAAATAGATCCAAACAATAACACAGTAGCTAATCAAAATGAAATCGATATGAAAGATGGTGGTTTTGTAGATCCAAGTTCAAATACCTTAAGAATCAACAATGCAAAAAGCACAGTTGCAAATATAGCTAGAATGCTTAACAAACTTGGAGCAACCCCAAATGACATTATTGCTATTATGGAAAATTTAAAGCGCGCAGGTGCAATTAACGCGGATTTGGAGATCATCTAA
>CAMP_263_1
ATGAAAGTGGATAATTTTTTAAATACTTATAGTATGAATAGCGCTTTACTTGATCGTGCAGCCAAAGCAAGAAGTTTAGAATCAAGCATCAAAATAAATGACAATGATATAGTTACAAAGAGCAAAGAAGATAAAGCCTTAAAAGAACAAACCAATGCTTTTGAGGCATTTTTTTTAAAGCAAGTTTTAGATGTATCTTTAAAAAGTCAAAATTCACTCTTTGGAAAAGATGCCAGCGATGAAATATACTCTTCCATGTATAATGATACCATGAGTAAAGCTTTAAGTGGAGGTATGGGTTTTTCAAAATTATTATACGATTTTTTAAAAGAAAGGGGTTAA
>CAMP_264_1
ATGATCAATCCTATACAACAAAGTTATGTGGCAAATACCGCATTAAATACAAATAGAATAGATAAAGAAACTAAAACAAACGATACTCAAAAAACGGAAAATGATAAAGCGAGTAAAATCGCAGAGCAGATTAAAAACGGTACTTATAAAATCGATACAAAAGCTACAGCTGCTGCGATTGCTGACTCTTTAATCTAA
>CAMP_265_1
ATGCTTAAACAAAGACTTGATGAAGTAAATGCTATCTTAGCAAAACTTATTGCTTTAACCGAAGAAGATATAGAAAATATCAAAGTGGCTAAACATGAGAGTGTAACGCCAAGTGTAGAAGAAAAAAACAAACTTATCGCGGAATTTATTACAGCTAAAAAACAACTTGATGTTGCCTTGGTTGAGCTAAATAATAGCTCTACAAAAGGGCTTAGTGAACTCTTAGATGATGAAGATAAACAAAAACTAGATCTACTTAAAAAAAATCTTCAAAACCTTCATAGTAAAAACAAAGAGTATGCTAAATTTGTTCTTATTGTCAAAGATTTTCTTGATGGCTTAGTAAATAAAATGTTTGATATCAATGATGGAACAAATAATGCTTATGGAGATAAAAAGACAAATCCAGAGTCAATTTTCAAGATCAATGTATAA
>CAMP_266_1
ATGGGTATTTTTGGAACATTATACACAGGTGTTACAGGCTTAAAGGCAAGCGAAGTTCAAATCGCAACAACTGGAAATAATATCTCAAATGCTAATGCAACTTTTTATACACGCCAAAGAGTGGTGCAAACTACAAATGGATATATTACAACAGGTGGAGTTCAAGTAGGCACAGGAACTGCTGTAGAAAGTATAGTGCGTTTGCATGATGAGTATTCTTACTATAAATTAAAAGGTGCATCTACTCAACTAGAATATACTAAATATATGGCTTCCACTTTACAAGAAATTGCGCAGCGTTTTCCCGACTTACAAAATACTGGAATTTTGCAAGATTTAGAAAATTATAACAAAGCTTGGAATGATTTTGCATCTAACCCCAACGAAAATGCCACAAAAATAGCCCTTGTAAAAGCTTCTCAGACCTTAACAGAAAGCGTTAATAACACTTTTGCAACCTTAGATAAAATCCAAAAAAAAGTAAATGATGATATTAAAAATACAGTTGATGAGATTAATAGAATTGGTGAAGAAATTGCTACTATAAATAAACAAATTTATGGACAAGAAGCCTTACCAACAGAACACGCAAATGAACTTAGGGATAGAAGAGATGAACTTGAGCTTACTCTTTCAAAGCTAGTTAGTGCAGTTGCAAGCAAAAATGAAATCAATCAAGACAATCGCCTTGATACAACCATCACTGATCCAGGACATCAATACAATCTAAGTATAGAAGGTTTTAGTATAGTAGATGGAATAAATTTTCATCCTTTAAAGCTTGATTATGATGATAAAAATAAATCTTATAGCATTTATTATGAAACTCCTGATGAAAAAGTTCGCGATCTTACTGCAAAAATTAGCGGTGGACAGCTTGGTGCTCAACTTGACTTACGCGGTAGAAACTATAGCAAAAGCGAAGGAAAATATGAAGATGGAATTATCCAAGGTTATATGGATTCTTTAGATACTTTTGCTAAGACCATGATCAATGAAACTAACAATCTTTATGCAAGTTCTGCGAAAAGTTCTGTTACTTCTGATTATCTATCTGGGCTTAAGGGAGATATTCCTTTAGTTAATTACGATAGAACCATACAACCAGGAAGTTTTGATATAGTCATTTATGATGATAAAGGCGATAAAAAACTCACCAAAACCATCACCATAGATGTAAATACAACCATGAATGATATCATGCGCCAAATCAATGCTAATACAGATGATAATGACAATAAAAATTCAAACGATGATGTTGATGATCATATCAATGCAAGTTTTAGCTACGATGCAAAAACTGGAGATGGTTTATTTCAAATCAATGCAAAATCAGGTTTTAAGGTAGCCATTGAAGATAAGGGCACAAATTTCGCAGGTGCGTTTAGCATAGGTGGTTTTTTCAGCGGAACTGATGCAAGTGACATGAAAGTAAAAGATTCCATCTTAAATGATCCAAGTACAGTAAGAGCAAGCTCAAATGGAGTTGATAGTGGTAATGACATGGCAAATAAAATCATCCAACTTCAATATAAAAAAGTTAATTTTTATAATGAAGATGGCACTATCGATAATCTTACTATGGAAGAATATTACCGCAAACTTACAGGTAAAATAGCCTCAGATGGTGAAAATAACAATGTCGTCAATTCAAGCAATGAAACTCTTTATAATTCTGTTTATAGCGAGTACCAATCTAAAAGTGGCGTAAATACAAATGAAGAATTAGCCGCCCTTATACAATATCAATCAAGTTACGGTGCAGCAGCAAAAATCGTCTCAACCGTAGATCAAATGCTTGATACCTTACTAGGGCTTAAATCTTAA
>CAMP_267_1
ATGAAAAATTTTATCCATCTTAAAGCTAAGCTCGATTTTTTAGCCAATCAAAAAAATACCAATCATTCCCTTTTTGAAACTCCAGATCCTTTGCAAATTGCTAAAATTCACAATGATGAATTTATTGCCTTAATTTGTGCTTTATTTGCCTATGGAAATGCTAAAAATATAGTAAATTTTCTAAAGAAACTTGATTTTTCTTTATTAAACCTTCAAGAAAAACAAATAAAAAAAGAACTTAAAAATTTAAAATACCGCTTCCAAAATGAAAAAGATATACAAGAAATTTTTATCACTCTTTCAAGGCTGAAAAATGAAATTTCACTCTACGAACTTTTTTATCAAGCCTATCAAGAAAGAGAAAATACCACAGATGCCATCTTAGCTTTTATGCAAAAAATCAAAACCTTAAATTCATATTCAAGTTATGGATATGATTTTTTCTTTGGAAAAATTTGGCAAAACACCCCTACTTCACCTCTTAAACGCTATAATATGTATCTAAGATGGATGGTTAGAAAAGATGAACTTGATCTTGGACTTTTTACCAAAATTCACACCAAAGATCTTTTAATTCCACTTGATACACATGCACATAAAATTTCCTTGACTTTAGGACTTCTAAAGCGTAAAATATATGATTATAAAAGTGTTTTAGAACTCACACAAAATTTAAAAAAATTAGATGCAAATGATCCCATAAAATATGACTTTGCACTCTATCGTTTAGGGCAAAGTAAGGAAATTGACAAATTTAAGGAGTGA
>CAMP_268_1
ATGGGTTTTGAGCACTTAAATACGATTTATTATTTCATACTTTTTTTTGTAGCTCTTTTTGCTGGTTTTATAGATTCTATTGTAGGTGGAGGAGGGCTTATTACTCTACCAGCACTCATAGCCTGTGGAATTCCTGCGCATTTATCCTTAGCAACAAACAAACTCCAAAGCGTCTTTGGTTCTTTTACGGCTACTTTAACTTATTTTAAATCCACCACTCTACCTCGTCTTGCTTGGGGTGTTTTTTTCACAGCCTTAGGAGCAGCTATAGGAAGTTATAGTGTTCTTTTTGTAAAAGATGAGCAATTAAAGCTTATTATCTTAATCTTTTTAACTCTTACCTTCTTATATACAGCCTTACGTCCCAACTTAGGCAAACACGAAAGCGAACCTAAAATAAAAAATATCAAAATTTTTCATTTAATTTGTGGCTTAACTTTAGGATTTTATGATGGATTTTTAGGGCCTGGAACGGGTTCATTTTGGATTTTTGCTTGTGTGATGCTACTAGGTTTTAATATGAGAAAAGCGAGCATTAATACTAAAATTTTAAATTTCACAAGCAACATCATTGCTCTTGCTATATTTTTATGGCAATATGAACTTTTATGGGCTGTAGGTTTGCTTATGGGTGTAGGACAAGTTTTAGGAGCTTATTTAGGCTCAAAACTTGTATTAAAAACTAATGGAAAGTTTATAAAAACTTTATTTTTAATCGTTGTAGGAGCTACTATTATTAAAGTAGCTTGGGATTATTTTAGTTAA
>CAMP_269_1
ATGGCTTATACTATAAAAAAAGTAGAAAAAGAAACAAAAATTAGTGCTCATACTTTAAGATTTTGGGCTAAAAAAGGTTTGTTTCCTTTTGTTCAAAAAGATGAAAATAGTGTGAAATATTTTTCAAAAAGCGATATAGAATGGGTAAAATGGATAGAATGGCTTAGAATTTCAGGTATGCCAATAGAACAAGTCAAACATTATATAAAACTTTGCTCTTTGGGTATAAAAACTGCTAAAGAAAGACAAGAGATGTTAAAGCAAACAAAGAAAAAATTACAAAACCAGATTAAAACATTAAAAGAAAGTGAAAAAGTTTTAAGCAAAAAGATAAAAATTTATGAAGAAATGCTTGCAAATGAAGTCGATGGGTTTAATCCAGAAAGCAAGGACTATCAACCTTGTGATAAATTGCATAAGTTTAAGGGTTGA
>CAMP_270_1
ATGTTAAATAATTTTTTAAATTTAGAACTTTTAAATATAAGCTTATCTTATCCATTTTTATTTTTAATTACAACTGCAATAGTTCTTTTGCTTTGCTCTGGTTTTTGGAAATTTCATCGATCGTTTTATATCGGCATAAGTTCTTTGTCTTTGATTGTAAGTGCTTTTTTGATTTTAAATAATGCAAATGCTCAAGGTTTAGAAGCAAAAGCTTTTTTGGCTACTTTAAATAATGATATTGTTTCATTTTATGCTTCTTTGGTGATTTTGTGTTTTTCATTTTTATATCTTTTAATGCAAAAAGAAGAAAATCAGGGTGAATTTTATGCTTTATTTTTATTTATGATTGCATCTTTGCTTTTGATGGTTTCAAGCTCAAATTTAGTACTTATTTTTATAGGACTTGAAAGTTCTTCTTTAGCACTTTATACTTTAATAGCAATGCGTGGAAGTGATAATGCTATTTCAAGTGCGATAAAATACTTTAGTGTAGCGGCTGTAGGAGCTGGGTTTTTTGTTATGGCTGTAGCTTTTATTTATTTAAAAACAGGAACTTTAGATTTATCTGCTAATTTAGCGTTAAAAAATGAGTTTCAAAAAGATCCCATGCTTTTGGGTGCTGGAGTGATGATTTTTGTTCTTTGTGCAATCAAGCTTTCTTTGGCACCTTTTCATTTTTGGCTTAAAGATGTGTATTATGCAGCACATACAAATTTGGTTGCTTTTATTTCAGTTGTGCCAAAAGTTGCCATGTTGGTTGTGGTTATTCGTTTGTTTGATTTTTTAAATAATACAGGTTTTGAATATATCATAATAGTTCTAGCGATTTTTTCTATGCTTATAGGTGCTTTTGCGGCTCTAAGTCAAAACAATATCAAAAAAATGTTTGCTTATAGTTCTGTAGTGCATTCTTCTTTGGTTTTGGTAGCTTGCATTCCTTTATTAAAAGAACAAAATTTTGATGGAATTTTGCTTGCTATTTTTGGATATTGGACTTTATTTGCTTTTGCAAATTATGCTGTATTTATGATTTTAAGCAATTATGAGAATAATTCTTATGAGAGTTTAAATGGGCTTTTGGTTAAAAAACCTTTAATTGCTTTTTGTTTAAGCATTAGTGTGCTTTCTTTAGCAGGTATCCCGCCTTTTGGAGTGTTTTGGGGTAAATTTATGATTTTAAATACAGCAATTTTAAATGGATATTGGTATTTGGCGCTTTTTGTGGCTTTATCTTCTGTTATTATGCTTTATGCGTATTTAAAGATTTTAATTCATGCTTTATTTATGAAAAATGATAGGGTTCATAATATTAAGTTTAGTTTTATACAAAATTTTATTTTAGCTTTTTGTGTTTGTGTAAGCACTTTTGTTATATTGTTAATGTTATAA
>CAMP_271_1
ATGGAAAGAATTAGGCTTAAGCTAAAAGCTTATGACCATCGAGTACTAGACAGAACAGTTGCAGCAATCGTAGAAGCTGTTAAAAGAACAGGTGCGGATATTAGAGGTCCGATACCAATGCCTACTAAAATCAAACGCTATACAGTTTTAAAATCTCCACACATTAACAAAGATTCTCGTGAGCAGTTTGAAATAAGAATTCACGCGCGTATGCTAGATATAGTAGCAGCGACTCCAGATACAGTTGATTCTTTAACGAAGCTTGATTTAGCGCCAGAAGTAAGCGTTGAAGTAAGAGCTATGGGTAAGTAA
>CAMP_272_1
ATGGTTATAGACTCTTTTATTATTTCTATTTTTCAAGTACTACAAATTGTCATTAACATTTATACTTGGATTATTATCATCACAGCACTTCTAAGCTGGGTAAACCCTGATCCTTATAATCCTATAGTGCAAATTTTATATAAACTAAGCTACCCTGCTTACGCCTTAGTTAGAAAAATTCCAACACGCATTGGTAATATTGATCTTGCGCCTTTGATTATAGTCTTAGCATTGCAGTTTCTTGGCATTTTTCTTGGGAATATCTTAAGGAGTATATTGTGA
>CAMP_273_1
ATGGGTAAAATTATGAAAACTATGGACGGAAATGAGGCTGCTGCATACGCTGCGTATGCTTTTACTGAAGTTGCTGGAATTTATCCTATTACACCTAGTTCTCCTATGGCTGATTATACCGATATGTGGGCAGCTGCAGGAAAAAAAAATCTTTTTGGAGTTCCTGTAAAAATCGTAGAAATGCAAAGTGAAGCAGGAGCTGCAGGTAGTGTGCATGGATCTTTACAAGCTGGGGCTTTGACTACAACTTATACGGCTTCTCAAGGATTACTCCTTAAAATTCCAAATATGTATAAAATAGCAGGTCAATTACTCCCCTGTGTAATCCATGTAGCAGCGCGTTCTTTGGCTGCTCAAGCTTTGTCTATCTTTGGTGATCATCAAGATATTTATGCAGCAAGACAAATTGGTTTTGCTATGCTTTGTTCGCATTCTGTGCAAGAAACCATGGACTTAGCTGGTGTAGCACATTTAGCTGCAATTAAGGGAAGAGTGCCATTTTTACATTTTTTTGATGGTTTTAGAACAAGCCATGAAATTCAAAAAGTTGAAGTAATGGATTATGCGCATTTTGATAGATTATTAGATAGAGAAGCTTTGCTTGAATTTAGAAATAATGCTTTAAATCCAGAAAATCCAAAAACACGTGGAACAGCACAAAATGATGATATTTATTTTCAAACTAGAGAAGTAAGCAATCGTTTTTACGATGCTTTACCTGATGTTGTTAATGAATATATGCAAGAAATTTCAAAAATTACAGGTAGAGAATACAAACCATTTACTTATTATGGTCACAAAGAGCCAGAGTGTGTGATTGTTGCTATGGGTTCTGTAACTCAAGCACTTGAAGAAGTGGTGGACTATCTTAATGCCAAGGGTGAAAAGGTAGGGATTTTAAAAGTTTATCTTTATCGCCCATTTAGTTTAAAATATTTCTTTGATGTTATGCCAAAATCAGTGAAAAAAATCGCGGTTTTAGATAGAACCAAAGAACCAGGAAGTCTCGGAGAACCACTTTATCTTGATGTAAAATCAGCTTTCTATGGAAGAGAAAATGCTCCTGTTATAGTGGGTGGAAGATACGGACTTTCTTCAAAGGATGTTGATCCTGCTCAAATGATAGCAGTATTTGAAAATCTTAAACTTGATAATCCAAAAGATGGCTTTACTGTAGGTATAATTGATGATGTAACTCATACTTCACTGAGTACTGGAGAGAAAATTTCACTTGGAGATGAAAGTACGATCGAATGTTTATTTTACGGACTTGGTGCTGATGGAACTGTGGGTGCAAATAAAAACTCGATTAAAATCATCGGAGATAAAACGGATTTTTACGCTCAAGCTTATTTTGCTTATGATTCTAAAAAATCAGGGGGTTATACAAGAAGCCATTTAAGATTTTCTAAAAAACCTATCCGTTCAACTTATCTTGTTTCAACTCCGCATTTTATCGCTTGTTCGGTAGCGGCTTATTTGGAAATTTATGATGTTTTAGCAGGAATTCGCAAAGGAGGAACTTTCCTTTTAAATAGTATTTGGAATGCTGAAGAAACCATAAGACAACTTCCAGATGCAGTAAAGAAAACTTTAGCTGAAAAAGAAGTAAATTTTTATATCATCAATGCAACCAAACTAGCTCGTGATATAGGTTTGGGAAATCGTACAAATACCATTATGCAATCAGCCTTTTTCAAACTTGCAAAAATCATTCCTTATGAAGACGCACAAAAATACATGAAAGAGCTTGCGTATAAATCTTATAGTAAAAAAGGCGATGCTATTGTAGAAATGAATTACAAGGCTATTGATGTGGGTGCTGATGGACTTGTAAAAGTTGAAGTGGATCCAAATTGGAAAAATTTAGAGCTTAAAGAAAAAGAACAAACCAATGCCTATAAAGGTACTGAATTTGTTGAAAAAATCGTAAAACCTATGAATGCGGCTAAGGGTGATGATTTACCTGTTTCAGCCTTTTTAGGTTATGAAGATGGAAGTTTTGAACACGGCACAACCGAATACGAAAAACGCGGTGTTGGGGTTATGGTACCAAGATGGATAGAGGCAAATTGTATTCAATGCAATCAATGTGCTTCAGTTTGTCCGCATGCTGTTATCAGGCCATTTTTGATTAATGATGAAGAAATGGCAAATGCACCTCGCGGTGTAAAAGATCATGCTTTAGAAGCTAAAGGAACCAAAGGAGAAAAATTAAGCTTTAAAATTCAAGTTTCTCCACTTGATTGTACAGGCTGTGAGCTTTGTGTTCATGAGTGTCCTACTAAAGAAAAATCTTTGGTTATGGTACCACTTCAAGAAGAGATGGATTTTGGTGAGCAAGAAAATGCGGATTATTTATTTAAAGAAATTACTTATAAAGATGATATTTTAAATAAAGAAACCACAAAAGGAGCGCAATTTGCCCAACCTTTATTTGAATTCCATGGGGCATGTCCTGGATGTGGGGAAACTCCTTATATTACTTTAATTACAAGATTGTTCGGTGAAAGAATGATTGTGGCTAATGCTACAGGTTGTAGTTCTATTTATGGGGGTTCAGCTCCATCAACTCCTTATAGAAAAAGTGTGAAAAATGGACACGGTCCTGCTTGGGGAAATTCACTTTTTGAAGACAATGCTGAGTTTGGTTTGGGTATGAAAATTGCAACTGAAAATACAAGACACCGCATTGAACATATCATGAATGAAAGTATGCAAGAAGTTCCAAATGCTTTATCAGCTCTTTTTAAAGATTGGATTGCAAATAAAGACAATGGTGCTATGTCTGTGGAAATTAAAGATAAAATGATCCCTATTTTAGAGCAAAATAAAAATATTAAAGCTGTACAAGATATATTAGAGCTTAAACAGTATTTAAGTAAAAAATCTCACTGGATTTTTGGTGGTGATGGTTGGGCTTATGATATAGGCTATGGCGGACTTGATCATGTTTTAGCAAGTGGAGAAAATGTAAATATTTTAGTGCTTGATACAGAAGTTTATTCTAATACAGGCGGTCAAAGTTCAAAATCTTCTAGAACAGGAGCTGTAGCACAGTTTGCAGCAGCAGGCAAACCTATACAGAAAAAAGATCTAGGTCAAATTGCTATGACTTATGGTTATATTTTTGTAGCACAAGTAAATTCAACGGCAAATTATACTCATCTTATCAAAGCTATCACTGCAGCTGAGGCCTATGATGGACCATCTTTGGTGATTTGTTATTCTCCTTGTATAGCTCATGGTATTAAAGGTGGGCTGGGTTACTCAGGAGAGCAAGGTGAGCTTGCTACAAAATGTGGTTATTGGCCACTTTATACCTTTGATCCTCGTTTAGAAGAGCAAGGAAAAAATCCTTTAACTCTAACAGGAAAAGAACCTGATTGGGATTTATATGAGCAATTTTTGATGAATGAAGTGCGTTATAATTCACTTAAAAAAGCAAATCCTGAACACGCTGCTGAGCTTTTTGAACGCAATAAAAAAGACGCTCAACGTCGCTATAGACAGCTTAAGCGTATTGCTATGGCTGATTATAGCAATGAGGTCGAAAGCTGA
>CAMP_274_1
ATGTTTAATGGACTCATAAGAGAAATTGCTAAAGTTCAATCTTATCAAAACAATACTTTAAGCTTAAAAGCAAAATATTGCCCAAATCTTGGCGATAGCATAGCCGTAAATGGAGCTTGTTTAAGTGTAACAAAACTTTATGAAGGGGGTTTTGAAGTGGAGCTTTCTCGTGAAAGTCGCACTCATATAGTTATAGAGAATTTAAAAGATAAAGTTCATATAGAACCTGCTTTAAGATATGGCGATAGAATTGATGGACATCTTATGCAAGGACATATTGATTTTATCGGCACACTTGAAAAGATTCAAAAAGATGAAAATGGAGTGGATTTTTATATATCTTTACCCAAAGAAGCTATGAAATTTATGGCAGAAAAAGGAAGTATAGGCGTTGATGGGGTAAGTCTTACTATCAATGAAATTTTAAAAAATGGTATTAGGCTTACTATTATTCCTATTACTTTTAAAGAAACGCTTTTTAAAGACTATCAAGTAGGTAGAAAAATCAATATAGAAAGTGATTTACTTGCTCGTTATATTTATGCACAATTACAAGGTAAAAACAAAGGATTATCATGGGAAGAAGTCGAAAGAATTTCTTATCTTTATTAG
>CAMP_275_1
ATGGCGGTTAAATTAAAAATCAAAAAAGGTGATAGCGTTAAGGTTATCACAGGCGATGATAAAGGTAAAACAGGTAAAGTTTTAGCGGTATATCCAAAAACACTTAAAGTGGTAGTTGAAGGATGTAAAATCGCTAAAAAAGCTATTAAGCCGAGTGAGAAAAACCCAAATGGTGGTTTTATCAATAAAGAAATGCCAATGGATATTTCCAATGTGGCAAAAGTTCAGGAGTAA
>CAMP_276_1
ATGTCACAAGAATGTAAAGAATTGATAATATTAGTAGTTGAAGATGAGGTTAAGGCTAGAGAATCAATGATTAATATATTAAGCGAACGCTTTAGTAAAGTAATCGGAGCTCAAAATGGAGATGAGGGGCTTAAAAAATTTAAAAAATTTAAGCCAGATTTAGTTATCACAGATATTGCTATGCCTATTATGGATGGACTGGATATGGCAAGAGAGATTAAAGAAATTTCAGATGATGTCCCAATTGTTGTTCTTAGTGCGTATTCAGAGAAAGAGAGACTTTTGCGTTCTATTGATATTGGTATAGATAAATATTTGATTAAACCTGTTGATATAGAAGAGTTGTTTAAAGTTTTAGATTATCTGATAGGTGAAAAAATTGAAGCAAATATGCTTGTAAAAATTTCTGAAGAATATCAATTTAACAAAACTAAACGAACTTTAATTTACAGTGGTGGAGAAATTGTTTTAACTAAAAAAGAATTGGCTTTTATTTCTTTGCTTTTAAAGCAACCTGGAGCTTTGGTTTTGCATGAAGATATTAAGAAAAATGTTTGGATAGGTGAACATGTGAGCGATACTGCTGTTAGAACTTTTATAAAAAGAGTAAGAGATAAAGTGGGTGAAGATTTTATAAAAAATGTGCCAAGTTTAGGTTATAAGATAAATATCAATAAATAA
>CAMP_277_1
ATGACTCAGTTAAGTACTAAAATTTTATGGTTGTTTGTTGCAGCTTTAGGCGCTATTTGTTTTGGTTATTTAGCTTTACAAAATGGCGAAAGTGTATCAGCGATTTATTTGGTGGTTGCTGCTGTATGTATTTATATGATAGGATATAGATTTTATGGGAGTTTTGTAGCTTATAAGGTTTTAGAACTTGATAAAAATCGTGCAACACCAGCACTTGTAGAAAATGATGGGCGTGATTTTGTGCCTACAAATAAAGCTGTATTATTTGGACATCATTTTGCTGCTATTGCAGGAGCAGGTCCATTAGTAGGACCTATCTTGGCCGCTCAAATGGGATATTTGCCTTCTATGCTTTGGATTTTAGTAGGAGGAGTTTTAGCGGGTGCTGTGCATGATTTTGTTGTTCTTTTTATATCTACTCGTAGAAAAGGTAGAAGTCTTGGCGAGATGATTAAGGATGAGATGGGTAAATTTACAGGTGGAGTTGCTATGGTGGCGATTTTTGGCATTATGCTTATTATTATTGCCATTTTAGCTATGGTGGTTGTAAAAGCTTTAGCAGAATCTCCATGGGGTTTATTTACTATCGCAATGACGATTCCTATAGCAATATTTATGGGAATTTATATGCGTTTTATCCGTCCAGGTAGAGTAGGGGAGGCTTCTATAATAGGTTTTGTGCTTTTAATTTTGGCTATTCATTATGGTAGCGTTATAGCTGCTGATCCTTATTGGGCTAAAATATTTACTTTAGAAGCTCCAACTTTGGCAATTGTTATGATGGCTTATGGTTTTATTGCTTCTGTTTTACCTGTGTGGTTTTTACTTGCTCCAAGAGATTATCTTTCAACTTTTTTGAAAATCGGTGTTATTGTGGTAATGGCTGTAGCTATTGTTTTGGTTGCTCCTGATTTACAAATGCCAAAAGCAAATACTCAGTATTTTGATGGAACAGGTCCAGTATTTGCAGGTGGAGTGTTTCCATTTTTATTTATTACCATTGCTTGTGGTGCGATCAGTGGTTTTCATGCTTTGATTTCTAGTGGAACTACTCCTAAAATGCTTGAAAACGAAACTCATACTTTGGCTGTTGGATATGGCTCTATGCTTGCTGAGAGTGCTGTGGCGATTATGGCTTTAATTTGTGCTTGTATTTTACATCCAGGTCTTTATTTTGCTATAAATTCAAGCTCTGCTTTGATAGGAACAGATGTTGTAAATGTAGCACAAACTATTTCAAGTTGGGGATTTAGTATTACTCCTGAAGAAATTACTACTTTAACCACAAATATAGGAGAGTATACTATACTTTCAAGAACAGGGGGAGCCCCGACTTTTGCTATAGGTGTAGCTTTGATCTTGCATGAACTTTTTGGCGGCGTGGATTTGATGGCTTTTTGGTATCATTTTGCTATATTGTTTGAAGCTTTATTTATTTTAACAGCGGTGGATGCTGGGACAAGGGCTTGTCGTTTTATGGTGCAAGATATATTGGGTAATGTTTATAAACCTTTAGGAGATATTCATAATTATCCAGCTGGACTTTTGGCTACGGCTTTAAGTGTTGCAGGTTGGGGATATTTTCTTTATCAAGGCGCCATTGATCCTAAGGGAGGAATTTATACACTTTGGCCTCTTTTTGGCGTGAGCAATCAAATGCTTGCGGGTATGGCTTTGCTTCTTGCTACAACTATACTTGTAAAAATGGGCAAGGCAAGATATACTTGGGTTACTTTAGTACCTGCGGTATTTGTCTTAGTGGCAACTCTGTATGGAGGAATTCAAAAAATTATGCCTTATGAAGAAGGCAATAAAATAGCAAATGCGGTAAGTCATGTAGCCGCCGTTAGCATACAAAGTCAAAAAATTAAAGATTTAGAATTTAAATTAAATAATACTAAAGATGAAAAAGAAATTTCTACAATTAGAAAAGAAATTTCAATAGCCACTCAAAATAAAGTTGGAAATTTACTTAATGCAATTCTTTGTGTGTTCTTTATGATAGCTACCTTGCTTGTTATAATTTCTTGTATAGGAATTTGCTTAGGTAAAATTAAAATTCCTCTTAAAGAAACTAAGTATATTAAGATTGATGAATTTCAAAAAATTTAA
>CAMP_278_1
ATGCGTCATCTCATCACTACAAAGGATTTTAATAAAGTCGAAATTATGGAGCTTTTTAAAGAAGCAAGTGATTTCTTAGATGAAAAACCTAGGACTTTTCTTGAAGGAAAAAGCATCACGACAATTTTTTTTGAAAACTCTACACGCACCCTTTCATCTTTTGAAAGCGCTGCAAGAAGATTAGGTGCTAGGGTTTTACGCCTTGATGTTTCAAGATCAAGCTCTAGCAAAGGAGAAACTCTTTATGATACTGCTGCTAATTTAGATGCCATGAGTCCTAATGCTATTGTTGTAAGACACGCAAACTCAGGAGTTCCTTTGATATTAGCAAAGCATATGCATTGTCCAGTTGTTAATGGAGGAGATGGAAAACACGCCCATCCTACCCAAGCTTTACTCGATTTGTTTACGATTTATAATCATTTTCAAGGTAATGTTGAAGGTAAGAAAATTTGCATCGTAGGTGATATCAAAAATTCCCGCGTTGCAGCGTCCAATATAGAGCTTTTAAGTAGATTTAATCTTGATATTACCCTAGTAGCTCCACCACATTTTATGCCTAATACCCATCTTAAAAAACATTATAAGCTTGATGAGAATATCATAGCAAATTCAGATATTATCATGAGTCTTAGAACACAAACAGAAAGACATAATAAAACCGTTTATGCTTCACTTAAAGACTATGCAAATGATTTTTGCATTCAAAAAAGCTTAGTAAAGGATAAAAAGCTTATTTTACTACATCCAGGCCCTGTAAATCGCAATATTGACATAAGCGATGAAATGATGAGCAATGAAAGGACTTTAGTTTTAAAACAAGTTAAAAATGGAGTGGCTATTAGAATGGCTGTTCTTAAAAAACTCATACTAGAAAATGAAGGATAA
>CAMP_279_1
GTGCAGCAAGAGTATTATGACTTGGATTTAGAACGAGCTATTTTAAGCAGTTGTATCATGAGTGAAGAAGCTTATGCTAGTATAGCAGGTGATATTAGCCCAAAAGATTTTAGTCTTAAAGCTCACCAAGATATTTTTAAAGCGGTTATAGCTTGTAGTAATAACAAAGAGCCCATTTCTGTAAGTTTTTTAAGAAAACATAAAAAAATAGATGAGCAAATTTTAGCAGAAATTCTTGCCACTCCTTCTATGATAGATTTGCCTGCTTATGTAAATGAACTTCACGAAAAGTCCGTAAAAAGACAACTCTTGAGTTTTGCACATCTTTTGCCAACTCGTATCAATGAAGATCGTGCTGTAAGTGAAATCGCAGATGAAATTGGTAAAGAAATTTTTAGCATTACAAATCGTGTGAATTCTAGAGATATTAAAGATGTTGATATGGTAATATCAGAACTTTTTGAAGAATTTAAAAAGCAAAAAACTTTAGAAAATAAAGGTATTATAGGGCTTGATACAGGTTTTGAAGGTCTAAATAAAATGACAAAAGGCTTTAAAGGGGGTGAACTTATAATAATCGCCGCGCGTCCAGGTATGGGAAAGACAACTCTTTGTTTAAATTTCATTGATAAGGTTTTAAGACAAAAAAAAGGCGTGGCTTTATTTTCTCTTGAAATGCCTGCAACTCAAATCATGCAAAGAATGCTATCTTCTAAAACTTCTATTCCTTTGCAAAAAATTTTAACTGCAGATTTAAACGATGATGAATGGGAGCGTTTAGGAGATGCTTGCAATGATTATAGTCAAAAGAAATTATATATTTACGATAGTGGTTATGCAACTATTGCTGATGTAAGGGCTATTTTAAGGCGTTTAAAATCTCAAGATGAAAGTATAGGACTTTGTGTGATTGACTATATAGGGCTTATGATGAGTAATTCAAATTTTAATGATAGACATTTGCAAGTTAGTGAAATTTCAAGAGGACTTAAGCTTTTGGCTAGGGAGCTTGATATGCCTATTATCGCACTTTCACAACTTAATCGTGGCTTAGAGCAAAGGGCAAATAAGCGTCCTTTGATGAGTGATTTGCGAGAAAGTGGAGCTATAGAGCAAGATGCGGATGCTATTTTGTTTGTATATCGCGATGAGGTTTATAGAGAACAAGAAGAAAAAGAAAGAGAGAATAAAGCTAAAGCTGAAGGCAAAGCTTATCAAAGGCTTTTTATACCAAATCCTATGCAAGAAAATGCTGAAATTATTGTTGGAAAAAATAGAAATGGACCTGTTGGAACTATAGAAGTTGTATTTTTAAAAGAAAAATCTTGTTTTGTAGATAAACCTATAGGCTATGAAACTACTGAATTTACAGGCTAG
>CAMP_280_1
ATGACAGAATTGATTTTTTTGGATGTAGATGGCTGTTTAACTGATGGGAAGATTATTTATACTTCTAATGGAGAATTTATTAAAGAATTTAATGTAAAAGATGGAGCGGCTATCGAGGCTTGGCTAAAGCTTGGTAAAAAAATTGCTATTATTACAGGTAGAAATTGTCCTTGTGTTGAAAAAAGAGCTAAAGATTTAAAAATAAAAATTTTATATCAAGGTATCAAGGATAAGTTAGCTTGTGCAAAAGAAATTTTACAAAAACTTAATTTAGATTTTTCTCAGTGTGCGGCTATTGGAGATTATTTTAACGATAAGGCTTTGCTTGAAAGTGTAGGACTTAGTTTTAAGCCAAAAGATGGTCATAAAGATTTAAATGTAGACATAGTGCTTAGCAAAAAAGGTGGTAAGGCTGCTGTAGCACAGATGATAGAAATTTTAGTAGAAAAAAATCATCTAGAAGAAGAATGGAATAAGCTTTGGCTATAA
>CAMP_281_1
ATGTCAAGTATTTTTAGCACCTTAAGCCCTTTTAGGCTTTTTGTAAAATATGCCGTGCCAAATGTTATAAGCATGGCTTTTATTTCTTTTTATTATATAGTTGATGGAATTTTTGTTGGAAAATATCTAGGAAGTGATGCTTTAGCGGCACTAGCCTTGATTATTCCCTTTATCATGATGTCTTTTGCTTTGGCTGATATGATAGCTATAGGATCAGCAGTGCAAATTTCTATGCATTTAGGTTTAGGCAAGAAGAATTTAGCTAGAAAGATATTTAGCTCAAGTATGTTGATTATCTTTATAATCTCTTGTTTTATCGGAATTTTGGAGTATTTTTTAGGACCTGTTTTGATTGATTGTTTAAATGTTAGCGATGAGATTAAAACGATGACTAAAGAATGTATGTTTGTTTTTGCTTTGTTTGCACCCTTTACTATGCTTTCTTTTGCTTTGGATAATTATTTAAGAATTTGCGGAAAAACTGCTTATAGTATGGTAATGAATGTGATTATAGCATTAAGCAATATAGTGCTTGATTATATTTTTATAGTCGAGTTGGGTTGGGGCTTATTTTCAGCTGCTCTTGCAACTTGTTTGGGACTTGTTTTAGGTGGTATTTTTGGAATTTTTCCTTTCTTGTTTCAAAATTTAGAGCTTAAAATTTCGAGCCTATATATGAATTTAAAAATTTTTAAAAATATTCTTTATAACGGAAGCAGTGAGTTTTTTGGCAATATTTCAGGATCTTTGTATAGTATTTTTGCAAATTTTGTTTTATTAAAAATTTCTGATACTCAAGCCGTGGCAGCCTTTTCTATAGTTTTATATATTGATAGTTTTATTATAATGCTTATTATTGCTATAGGTGATGCAATGCAGCCTGCGCTTAGTTACAACTATGCTAAAAAAGATTTTTCAAGAATCAAAGCTATTATAAAAGTGGTATTTTTTGCAGGGGGATTTTTATCTTTATTCTCTATAGTGCTTATATTGATATTTGGAGAAAATTTAATCACGCTTTTTACAAAAGAAAACAATCAAGAATTTAAAACTTTTGCTTATACAGCTTTGATGCTTTTTGCTTTTAATTATTTTTTTGCATGGTTTAATGTTCTAAGTGGTTCTTTTTTGACAGCTTTTAATAAGGCAAGCTTTTCTTTGGTTTTAAGTTTGGCGCAAAATTTATTTATACCTTTGTTTTTTCTTTTGTTTTTATCTTGTTTTATGGGTTTAAATGGAGTATGGCTAAGTCCATTTTTTGCTGAATTTTGTGTTTTGATTTTAGCTTGGATTTTTCTTAAAAGAATTTTTAAAGATCTATCTTTATAG
>CAMP_282_1
ATGATGGCAAATCTTTATTTGATGAGATCTAGAAGTGATGAGTTAAATACTATTATTAGTACAAATTTGCTTAAAAATTATAGCAAAATTTACAAAAATATCGCAATTTATTGCCCTGTGATATACATACATCGCGTTCCTGTTTTGCAGGGTTGGTTGGAAGAATTTAATATCAATCAAACCGTAAAAAGCGCTTATGGTTTTACCTTTAGAGAGGCAATGGAGGAATTTAGCAAAGATCCTCATAATTTTTTTAATGTTATTTTAGAAGAATACGAAGAGTTAAAACGCAAATACGATTTTGTGCTTGTAAATAGTTTTTGCGAATTTGGAATACTTGATGGATTTGATCTTAGTATAAAATTGGCTAAAAATCTTAATACCCCTATCGCTGCTATTATTAACGATGAAGATAAACTTATAGCTCAAAAATATTTTGATCATGCTCTAGATGGTCGTAATTATGTTTTGATTAATGAAAATTTTAATTTTGAAGAAGTGCAAAAACTTAAAGAATATGATTTTATAACTCCTCATCGTTTTAAATATGAATTAATCAAACAAAGTATAAAAAATAAAAAAACCGTTGTTTTGCCAGAAAGTAATGATGAGAGAATTTTAAAAGCCGCTGAAATTTTATTAAAAAGTAAAGTTGTTGATCTTATTTTATTGGGCGATGAAGAAAAAATCAAACAAGATGCTACTAGATTAAGTCTTGATTTAAGTGCTATGCAAATTATGAATCCACTTAATTCAGAATATAATCAAAAATTTACTTCTATTCTTTATGAAGCAAGAAAATCTAAAGGCATGAGTTTAGAAGAGGCTAAGATGCTAGTTCAGGATAAAACTTATTTTGGAACTTTGCTTATACATACTGGAAAAGCTGATGCTATGGTTAGTGGAGCATCAACTACTACGGCTGAAACGATTCGCCCTGCATTACAGCTTATTAAAACTAAAGAAGGTATTAGTTCCGTTTCAGGAATTTTCTTTATGGGGCTTGAAGATCAAGTTTTAGCTTTTGCTGATTGTGCTGTAAATCCAAGTCCAACTGCCGAACAGCTTGCAACTAGTGCTTATGTAAGTGCTATGACTGCTAAATCTTTTGGACTTGAACCAAGAATAGCTTTGCTTTCTTATTCTAGTGGTGATAGCGGTAAAGGAGAAAGCGTAGATCTTGTAAAAGAAGCATTAAAGATTGCTAAAGAAAAATATCCTGAGTTGAATATAGATGGTCCTATGCAGTTTGACTGCGCTTATGATCCAAAAACTGCAGCAAAGAAAATGCCAAATTCTAAGATAGCAGGTCATGCAAATGTGTATATTTTTCCTGATCTTAACGCAGCAAATATTTGTTACAAAGCAGTTCAAAGAACTGCTAATGCTTTAGCAATCGGTCCTATTTTGCAAGGTCTTAAAAAACCTGTTAATGATTTAAGTCGTGGATGTTTGGTAGATGATATTGTAGATACTGTAATTTTAAGTGCAATACAAGCTCAATAG
>CAMP_283_1
GTGAATGAAAAATTCAATATTAATATAGCTTGGTTTTTAATAATCTTAGGTGGAATTATAGAGTGCTTTTGGGTAAGTGGACTTAAATATTCTACAGAAATTTGGCAGTATATTTTAACAGCCATTGGGGTTTGTATTTCTTTTACTTGCTTTTTAAAAGCTTGCGAAAGACTTGAAGTAAGTATTACTTATAGTGTTTTTGTAGGCATTGGCACTATTGGGGTGGTTTTAAATGAAATGTTTATTTTTAACGAAGCTGTTTCTATAATTAAACTTGTGCTTATAGCAATTTTACTTTTAAGTATTATAGCCCTTAAATGGGTAAGCAAGGAAGCTTAA
>CAMP_284_1
ATGAATAAAATTCTTTCTTTACCAGAAGATTTAAAGCAATTAAAAGGTGTCAATTATAAAAAAATTAAATCTTGCACTTTTGCTAAATATACACAAACGGATACTTCGCATTCTACTTTTGTTAATGTAGGAAGTCATCTTTTAACTTTTGTTCGCAAAGGATATAAAATTTTACACACTGCATCAAAAGATTATAAGATTAACTCTTATGAAACTTTGTTTTTAAAAGCTGGGAGCTATACTTTAAGCAATGTAGGACTTAGTAAAGGAGTTTATGAAGCTTATTTATTTTTTTTTGACAATGCATTTTTAATTGAGCTTATTTATAAGTATAAAGATTTTTTTAAACTAGATCAAAAGTTTCAAAACTATGAAATTTTTTGGGTAAAAAATGATAAGATTTTGCAAGGAATTTTGGAAAGTTTTTCACCGCATTTTGAAGAAAATACGCAAATTTTAGATCCTATAGTGAGTTTGAAATTTGAAGAGATTTTTTTACATTTGCTTTTAAATAAGAATATTTATTTTATTAGTTTTTTATCAGGAATTTTAAAAGAATTTCGCCTTGATCTTTCCCAACTTTTTGAGTATTGTGGTAGAGAATTTTTAAGCGTAAATGAAATGTCTAATTTTGCGAAATTAGATTTAGCAACTTTTTCTAAAGAATTTAAGAAATGTTTTGGACAAAGTCCTAAAAAATGGTTAGATGAAAAAAGGTTGCAAAAAGCAAAGATTTTACTTAAATTTTCTAAAAAAAATATCAATGAAATAGCTAATGAGTGCGCTTTTTCTTCGGTAGCTTGGTTTATTGAAAGATTTAAAGAGAAATATGAGCAAACTCCTAAGCAATATCAAAAAACAAAAAACTTGTATTTTTTATCAAAAAACTAG
>CAMP_285_1
ATGCAAATAAAAACAATTACACTAAAGTTGTCAGCCGTTAGTCTAGGGGCTTTATTTTTTAGTGGTTGTTTAGGCACTAGTTTTTTTTCTAGCTTGGATAATGCTCAAGTGTATTATCCTTCAAATGATTTTAAAAGCAGTCCTAGTTCTTCAGGGACTAAAGGAACAATGAAGCCTTATACTATCAACGGTAAAACTTATTATCCTACTGTTGTAGCAGTAGGCGAAACTGCTGATGGTATTGCGAGTTGGTATGGGCCAGGCTTTCACGGCAAGAAAACCTCTAATGGCGAAACCTATAATCAAAATGCTTTAACCGCGGCTCATAAAACTTTACCTATGAATACCATCTTAAAAGTAACCAATCTAAATAACAATCGTCAAGTTACCGTTCGTGTGAATGATAGAGGTCCTTTTGTAAATAATCGTATTATAGATTTATCAAAAGGAGCTGCTAGTCAAATTGATATGATTGCTTCAGGAACAGCTCCAGTAAGGCTTGAGGTTATAGGGTTTGGATCAAGTAATTCGGGTAATAATATTGTACATTCTAATGTAAACTATGGAAATAGTGGAGAGATTGCAAATAATGGACAAATTTATGAAGGTGGAAATTTCATGGTTCAAATTGGAGCCTTTAAAAACCCAGCTGGAGCACAAACGATAGCAGCAAGATATAAAACTTATAGAACTTATAGCTCTACTATACGCACAAGCTCAGTGGATGGGTTAAATCGCGTTTTCTTAACAGGCTTTAGAAGTGAAGATGAAGCAAGGGATTTTGCTGCAAGTGGTGCATTTGCAGGTGCATTTGTTGTAAGAGAGTAG
>CAMP_286_1
ATGAATAAAGCTTTTACTCTGCTTGAGCTTGTTTTTGTGATTTTGATTTTGGGAATTTTATCAAGCTTATCTTTATCTTTTATCAATACTACAAAAGATGAGGTTAAAATTTTAAAATTAAAAATGGACTATGAAATGCTAAGCTCAGCTCTTGCTTTAATGCGTAGTCAAATGAGACTTAAAAATTTAAATTTTCCAGAAATTTTAGATAATGCACAAAACAATCAAGCCAAAGAAAAACTCTTTTATTGTTTAAATGATTGTGATTATTCTTTGCTTGATACACCTATTTATTCTGATTTTAAATCTTGGATAAAAATAGGTAAAAATCACTATAGATTTGCATTAAACGCCAAAGAGATGGTTGAATTTATTTATGATTCTAAAGAAGGTTTGTTAAAGTGTATAGGAAGTTCTAGATGCAAAGATCTGATATAA
>CAMP_287_1
TTGGCAGATAATCTAAAACAAGTCATTGTTAATGTTAATGCAAAAGATTTCATTGTTAAGTGCAGTGAAGAATTTGCAAATTTTTTAGAAGATGATATCGCTTTGATTTCTGGCGGTACTAAAAAAATAGAACTTAAACGCTTTGTAGATGCGTTTGTTAAAAAAAGTTATGAAAATTATATTTTAGAAAGAGAACTTAAGAAGCTAATAAAAGCAATCAATGAAGAACTCCCGACAAAATGA
>CAMP_288_1
ATGTTTGATGAAAAAATAATCAATACTATGACAGATAAAGTAAATGAACTCATTGAAAAATATAACGAAGTTTGCGAAGCCAATGAGGCTTTAAGAAATGAGCTTGTAAGCGTTAAAGCACAAAATGAAGCAAAAAGTAATCAAATCATGCGTTTAGAAGAAGAACTTAAATCTCGCAATATAGAAAGCGAAGATATTTATAAGAAAATAGAGGCTGTTCTTGGCAGATAA
>CAMP_289_1
ATGTCTCATATAGATGCTTCGCATCCTTATTTTGGTATTTTTTTAATGCTGGTACTTGCTAGTGTTATTTTTTTTGGACTGGTTTTTTTAGCTTCAAAAATCGGTAATAATTTTGCCGCAAAAAATCGCAAAAAATTAGGACTTGGAATTTATGAATGTGGTCCTATTCCTGTTAAACAAGCTAACAAGATTAACTCTCAATTTTTCATCATCGCCTTAATCTTCATACTTTTGGATATAGAAGTTGTGTTTTTATTTCCTTGGGCTTTGATTTTTAAAGATTTAGGTTGGTTTGGATTTTTAGAAGTTTTTGTTTTTATCGTACTTTTAGGAGTTGGATTTTTATATGCTTATAAAAAAGGAGCGTTTGCATGGCAGAGCATCAAGTAA
>CAMP_290_1
ATGTTAAACAATACGCTTTTTTTTAAACAAAGTGAAATTCACACTATAAGTTCTTATGCAAATCGTATTAATGATGAGGTAAAAAGTGGAGATATAGGGTATTATCATCTTATTGACACAAGTTTGAATTTAATCGATGAGAGCTTGCAATTTATTCAAGATAAAGAGTATGTAAAAAATATCGTTTTAGTGGGAATGGGAGGTTCAAGTTGTGGTGTAAAAGCCTTGCGTGATATGCTTTTTAATGAAAAAAGCAACCAAAGAGAGCTTTTTATACTCGATAACACAAGCTCGCATTCTTTTAATAAGACTTTAGAAAAAATCAAGCTTGAAGAAAGTTTGTTTTTAATCATCAGCAAAACAGGTAGTACTATAGAAGTTGTATCGCTTTTTAAACTTCTTATTGAACATTTTAAACTTGATATGCAAGAATTAAAAAAATACTTTGTTTTTATTACCGATAAGGATTCAAAACTTCATCAAGAAGGTGAAAATTTAGGTATTAAATGCTTTTTTATCCCTGCAAATGTAGGAGGTCGTTTTAGCATACTTTCAGCCGTAGGTATAGTTCCACTTTGTTTTTGTGGCTATAATGCCAAAGCTCTTTTAGAAGGAGCTAAAGCTTGTTTTGAAGATTTTTTTACTCACAAAAAAGATGAAATTTTACAAAAAGCCTATCATTATTGTACACACAAAAATGCCAATATCAATGTACTTTTTTCATATAGCGATGCTTTTAAAGGCTTTAATGAATGGTATATCCAGCTTATTGCTGAAAGTTTAGGTAAAAAGCAAGGCTATAAACGCATAGGTTTAACTCCTATTGCACTCATTGGCGCAAGAGATCAACATAGTTTTTTACAACTCATCATGGATGGACCTAAAAATAAAACTGTAACTTTTTTAAAAATCAAAGACGCTCAAAAAGCACCTATTATCCCTGATATTCATTTTAAATTTTTAGATTCTTTAAGTAATAAAGTCAATCTTCACGAACTTTTAAACGCTCAATGTGATGCAACTATGCACGCTTTAATCGCTGAAAATTTGAGTGTTGATGTGATAGAACTTGAAAAACTTGACGCTTGGCATGCGGGATATTTGATGTATTATTATGAACTTTTTACTTCAACTTGCGGTGTTATGCTAGGGATTAACACTTATGATCAACCTGGTGTGGAAGTTGGAAAGTTGATCTTAAAAAATATATTAAATTCTTAA
>CAMP_291_1
ATGAAAAAAATTTTATTGTGTTTTTTAATATGTTTTAATTTTCTTTTTGCGCAAATTAATACTCCTGAATTTTATGAAAGACAAATGAATGTTTTAAGAAATTTAGATATTAATCCAAGTTTTATTAGTGATTTGATTTTTGTGCAAACTCAACAAGATATAAAATCAAAACATGCTCAAACTTTAATAGATAGTATGCAAAATTTTTCAAAAGTTACTCCTATGATAAGAAAAATTTTAGCCCAGCAGGAAGTTCCTGATGAGATTTTGTATCTAGCTATGGTTGAATCAGGCTTGAAAACTCATAGTGTTTCTAATGCCAAGGCTGTAGGGGTTTGGCAATTTATGCAACCAACAGCTAGAAATTTGGGTTTAAGAATCGATGCTTATGTTGATGAAAGGCGTGATCCGGTCAAGTCAACTTATGCCGCTACAAATTATTTAAAAGAGTTAAAAGAAGAATTTGGCAAATGGTATTTAGCACTTTTAGCTTATAATTGCGGAAATGGCAAGCTAAGACAAGCTATCAAGCAAGCAGGAAGTGATGATTTAAGTGTTTTATTGAACCCTGATAAGAAATATCTTTCTTTAGAAACTAGAAATTTTATAAGAAAGATTTTAACGCTTGCTTTTTTAGCTAATGATAGGGATTTTTTACTAGATAAAGATGCGTCTTTAATGAATTATGCTTTAAGCAATGAATTTGCAAAAGTTGATGTGCCTTCTTCTGCATCTTTAAAAGAAATAGCTAAAAATTTAAATATGGATCTTGCAACTTTTAAGAAATATAATCCACAATTTAAACATAATTTTACGCCTCCTGGTAAAGGGTATTATATGTATATACCACTTAATAAAGTAGCATTTTTTGATAAAAATTTTAAAGCAGAAAAACTTGCGAAGGTTGATACAACTATACCTATGACAAGAACTTATACCGTTAAGTCTGGTGACTCTTTATATAAAATAGCAAAAAATTATAATATAAGTGTTGATGAAATTCGAGAATTCAATAAAATAGCAAAAAATCATCTTAGCATTAATCAAAAATTAATTATACCAATCAAGGAGAATAAAAATGCAAATAAAAACAATTACACTAAAGTTGTCAGCCGTTAG
>CAMP_292_1
ATGAAGCTTGAAAAAATTTTGCAAGATCTAGAGCAAAATCACAATCTAAGAACTCTAACACCTTTAAAACATGAAAATAAATTTGTTTATAAGCAAGATCACAAACTTTTAAATTTAGTAGGAAATGATTATCTTTATTTGGCGTCTTCCAAAGAGTTAAAAGCTGAGTTTTTAAACACCCTAAAAGAACAAGATTTGTTTTTTTCAAGTTCGAGTTCAAGAAGTTTGAGTGGAAATTTTGAAATTTATGAAAAATTAGAAAGTTTTTTAAAGACTAAATTTAAAGATAAGGAAATTTTACATTTTAATAGTGGCTATCATCTAAATATCTCTTGTATAGCAGCACTTTCTAGCGTTTCTAAGACGCTTTTTCTAACCGATAAATTTATTCATGCAAGTATGATTGATGGCTTAAGACTTGGCAGGGCTGATTTTTTTCGTTTTCATCATAAAGATATGAATCATTTAGAGAGTTTAATCCAAAAACATTATGAAAATTATGAAAATATCATCGTTTTAAGCGAAGCTTTGTTTAGTATGGATGGAGATTTTAGCGATTTTAAAACTCTGTGTGAGCTTAAAAGGCGTTATGATAAAATTAAGCTTTATATAGATGAAGCACACAGCGTGGGTTGTTTTGATGAAGAGGGTTTGGGGCTTGTTAAAAAACTAGCCTTAGAAAATGAAGTGGATTTTTTGGTTTTTACCTTTGGAAAAGCCCTTGCTTCCATGGGTGCTTGTATAATATGTGATGAAAAATATAAGAAATTTTTCATCAACAAGGCTAGAGCTTTTATTTATTCTACAGCCTTGCCACCTATTAATGTAGCTTGGACGCAATTTATTTTTAAAAAAATGCCTTATTTTAAGAAAGAAAGAGAAAAATTAGAGCTTTTAAGCACTTTTTTTAAAAGTAAATTGCAAGAAAAAAATCACATCGTTTTAGGCGATGCTTATATTATTTGCTTGCTTTTAGGTGAAAATAAAAAAGCCTTAGAAATTTCACAAAAACTTCAAAAAGCTGGTTTTTTTGCTCCTGCGATCAAAGAACCTACCGTGCCAAAAAATACAGCCAGAATTCGTTTTTCTTTGCACGCAGGACTTAACACAGAAGAACTTGAAAGGATAATAGAGCTTTTATGA
>CAMP_293_1
ATGCAAAGATCTGATATAAGATATTATGAACTTGCAATTTGTGGTTTGTATTTGGATAATTTAACTTTTCATAGTTTTGATGAAATCAAACCTTTAACACAAGTATTAGTGGATTTAAAAACTAAAAAAAACCTTAAAGCTATCGTGCTTAAAGAATGTCAAAAACCTGATTTTAAAACCGTAGAAATTAAAGAAATTACAGAGTATTTTCTAACTCCTTTGCAGTTTGAATTGGCAAATTTTATTGTTTATTATTATGCTTCAAAACTTGGTTTTGTTTTGGGTTTTTTTGAAACTAGTCCTAAGTATGAATGTCACAAAATGTTTTTTAAAGATACTCCTAAACTAAGCAATCAACAACAAAATGCCTTAAGTTTTCTTCAAAAAGAAAATAATTCCTTGCTTTTTGCTGATACGGGTAGTGGCAAGACTGAAATTTATATTTCTTTGATAAAAGAGTGTTTAGAACAGGGTAAGCAAGCTTTGCTTTTGATGCCAGAAATCGCACTTACTCCACAAATGCAAAAGCGTTTAGAAGTGTATTTTAAGGATAATTTTTTCCTGTGGCATTCTAAAATTTCAAAGAAAAAAAAGCAAGAATATTTAGAGCGTTTTTGCAAGGGAGAAGTGCTTTTAGTAGCGGGTGCAAGATCGGCTTTGTTTTTACCTTTTAGAAATTTAGGACTTATTGTAGTAGATGAAGAACATGATAATTCTTATAAGGCTTCTAACCAGCCTTTTATCAATGCAAGAGATTTAGCACTTTTTTTGGGTCAAAAAAATAATATTCAAGTGATTTTAGGTTCTGCAACCCCATCTTTAACGAGCTTTTATAAACAAAAAAGTTTTAGACTAAAAGGAACTTTTTTTGAGAGTAAAAAACATTTTTTATATGATGAAAATGAGCTCGGTATAACACCTATGCTTTTAAGCGAATTAGAAAAAAGTTTAAAACATCAAAAACAAGCTATAGTGTTTTTACCTACAAGGGCTAATTTTAGGCAAATCATTTGCAAGGATTGTGGAGAAACGATAAAATGTCCTTTTTGTTCTATTGCTATGAGTATGCATAAAAAGAAAAATATTTTAAAATGTCATTATTGTAATTATACTTCTTTAATAGAGCAAAATTGTCCAAGTTGCAAAGGAGAAATGTTAGAAGCTAGAAAAATTGGGACTGCTGAACTTTTAGAGCTTTTGCAAAATGCTTTGCCTTTAGCAAAAATAGCAAAATTTGATAGCGATGAAATCACAAGCGTTAAAAAGCTTAATACTATTTTAAAAAACTTTAATGAAAATAAGATCGATATACTTATTGGCACTTCTATGCTTGCTAAAGGACATGATTATCATAGTGTGGATTTGAGTGTGATTTTAGGGCTTGATGAATATTTGTTGCGTCCTAGTTTTAGAGCGAGTGAAGAAACTTTAGCTTTAGCTATGCAAGTTGCAGGCAGGGCAGGGCGTAAAGGCGAAGCAAGAGTACTTTTGCAAACAAAAAATAGAGCTTTTTTTGAAAGGTATATAGAGAATTATGATGCTTTTTTAAAAGATGAGTTAGAAAATAGAAAAGATCTTTACCCCCCATTTAAACGCCTTTTAAGAGTTCTTATAGAAGATAAAGATCAAAAAAGTGCACAAAAACTTTGTGAAAAATTTGCTTCTCAATTTAGAAATATCAAACAGGTAGAATTGGTAGGCTATGGAATTTGTGGAGTTGAAATGCTGTATGGAAAATATCGTTTTTATTTGTTACTTAGAAGTGAAAATCATAAAGCTTTAGTGGCAATTGAAAATTATATTTTGCAATTTAAAAATGCAAGTGCGGATATTGATCCTATTGATTTTGTGTAA
>CAMP_294_1
ATGTTTTCTAAATTTTTTATCGAAAGACCTGTTTTTGCTTCAGTTGTTGCAATTATCATTTCTTTAGCTGGAGCTATAGGTCTTACAAATTTACCTATAGAACAATATCCTTCTTTAACCCCTCCTACAGTTAAAGTAAGTGCAACTTACACAGGAGCTGATGCACAAACCATTGCTTCAACAGTTGCAAGTCCTATCGAAGATGCAATCAATGGCGCAGATAATATGATTTACATGGATTCAACTTCAAGTTCTTCAGGAACTATGAGTTTGACTGTTTATTTTGATATCGGTACAGATCCTGATCAAGCCACCATAGATGTTAATAATAGAATTTCAGCCGCAACTGCAAAAATGCCAGATGCAGTTAAAAAACTTGGAGTAACAGTTAGAAAAACTTCCTCAACAACACTTGCTGCAATTTCTATGTATTCAAGTGATGGCTCAATGAGTGCAGTAGATGTATATAACTATATCACTTTAAATGTTTTAGATGAGTTAAAAAGGGTTCCAGGAGTTGGAGATGCAAACGCTATAGGAAATCGTAATTATTCTTTAAGAATTTGGCTCAAGCCTGATTTATTAAATAAATTTGGAATCACAGCTACTGATGTAATTTCTGCGGTTAATGACCAAAATGCCCAATACGCAACTGGTAAAATTGGCGAAGAACCTGTAACCCAAAAATCCCCTTATGTTTATTCAATCACTATGCAAGGAAGACTACAAAATCCTAGTGAATTTGAAAACATTATTTTAAGAACAAATAATGATGGATCATTTTTAAGACTTAAAGATGTAGCTGATGTGGAAATAGGATCACAACAATACAGCTCACAAGGACGATTAAATGGCAATGATGCAGTTCCAATTATGATCAATCTTCAATCAGGGGCAAACGCATTGCATACAGCAGAACTTGTTCAAGCTAAAATGCAAGAACTTTCAAAAAATTTTCCAAAAGGTTTAACATATAAAATTCCTTACGATACAACAAAATTTGTAATAGAATCAATCAAAGAAGTTGTTAAAACTTTTGTTGAAGCTCTAATTTTAGTTATCATTGTTATGTATATGTTCTTAAAGAATTTCCGTGCAACACTTATTCCTATGATAGCTGTACCTGTTTCATTGTTAGGAACTTTTGCTGGACTTTATGTTTTAGGTTTTAGTATTAACTTGCTTACGCTTTTTGCTTTAATTTTAGCCATAGGGATCGTTGTAGATGATGCGATTATAGTTGTAGAAAATATTGATAGGATTTTACATGAAAATGAGCAAATAAGCGTAAAAGATGCTGCTATCCAAGCGATGCAAGAAGTTAGCTCTCCGGTTATTTCAATTGTTCTTGTGCTTTGTGCTGTTTTTGTACCAGTTTCTTTTATATCAGGTTTTGTTGGAGAAATTCAAAGACAATTTGCTCTTACCTTAGCTATATCTGTAACCATATCAGGTTTTGTTGCTCTTACCTTAACACCTTCTTTATGTGCACTCTTTTTGCGACGTAATGAAGGAGAGCCATTTAAATTTGTAAAGAAATTTAATGATTTTTTTGATTGGAGTACCTCTGTATTTAGCGCAGGAGTAGCATATATTCTAAAAAGAACCATTCGTTTTGTTTTAATTTTTTGTATTATGCTTGGGGCAATTTTTTATCTCTATAAAGCTGTACCAAGCTCTTTAGTTCCTGAAGAAGATCAAGGTTTGATGATTGGCATTATCAACCTTCCTTCGGCTTCAGCACTCCATAGAACAATCTCAGAAGTTGATCACATAAGCCAAGAAGTTTTAAAAACTAATGGAGTTAAAGATGCAATGGCTATGATAGGATTTGATCTTTTTACAAGTTCACTCAAAGAAAATGCCGCTGCAATGTTTATAGGCTTGAAAGATTGGAAAGATAGAAATGTGAGTGCTGATGAAATCGCCATGGAGCTTAATAAAAAATTTGCTTTTGATCGCAATGCTTCAAGTATATTTATAGGCCTACCTCCTATACCTGGATTAAGTATCACAGGCGGTTTTGAAATGTATGTTCAAAACAAAAGCGGAAAAAGCTATGATGAAATACAAAAAGATGTAAATAAACTTGTTGCTGTGGCCAACCAAAGAAAAGAGCTATCAAGAGTAAGAACAACCCTTGATACAACTTTCCCTCAATACAAGCTTATAATTGATAGAGATAAATTAAAACACTACAATCTTAACATGCAAGATGTTTTTAACACGATGAATGCAACTATAGGCACTTATTATGTTAATGATTTTTCTATGCTAGGTAAAAACTTCCAAGTAAATATCCGCGCAAAAGGTGATTTTAGAAATACACAAGATGCATTAAAAAATATTTTTGTAAGATCAAATGATGGAAAAATGATACCACTTGATTCTTTCTTAACTTTACAAAGAAGTTCAGGGCCTGATGATGTAAAACGATTCAACCTTTTCCCAGCGGCACAAGTTCAAGGTCAACCCGCACCAGGTTATACTTCAGGTCAAGCTATAGAAGCGATTGCTCAAGTAGCAAAAGAAACTTTAGGGGATGATTATTCCATAGCTTGGAGTGGATCAGCTTATCAAGAAGTTTCTAGTAAAGGAACAGCAAGTTATGCTTTTGCTTTAGGTATGATATTTGTCTTTTTAATTCTAGCTGCCCAATATGAAAGATGGCTTATACCTTTAGCAGTTGTAACAGCTGTACCTTTTGCGGTATTTGGATCATTTTTATTGGTATATTTAAGGGGATTTAGCAATGACATATATTTTCAAACAGGACTTTTGCTCTTGATTGGACTTTCAGCTAAAAATGCTATCTTAATCGTAGAATTTGCAATGGAAGAGCGCTTTAAAAAAGGCAAAGGAGTTTTTGAAGCAGCTGTTGCAGCAGCAAAACTTCGTTTTCGTCCTATCATAATGACTTCTTTGGCATTTACTTTTGGGGTCTTGCCAATGATTTTCGCAACAGGAGCAGGAAGTGCTTCAAGACACTCTTTAGGAACAGGGCTTATTGGTGGAATGATCGCAGCATCAACTTTAGCGATATTCTTTGTGCCTTTATTTTTCTATCTTTTAGAAAATTTTAATGAATGGCTAGATAAAAAAAGAGGTAAGGTTCATGAATAA
>CAMP_295_1
ATGAAAAAAGCTTTTACTATATTAGAACTTGTTTTTGTGATCGTTATTTTGGGAATTTTAGCCGCTATTGCTTTGCCAAAAATGAGTTCAAGTAAGGATGAAGCTGAAGTTAGCAAGTCTTTAAACAACCTTAAAACTTTGATCAATGATATAAGCATTTATACTTTAAAAAATGATCATTTAAGCTCTATAAAAACGATGAGTAATGTAAGCGGGGTTGAAAATGTTGATCTTAGTAATTTTAACGGTATAAAAGAAGTAAATTTTCGCGTAGGCGATGATAAAGAATGCTTAAAACTTGTTTTTATAAATAAAGCTGATTTTATACTCATGGGAATTTCAAGCAATGAAGCAAGTAAAAATGCTATCATCAACGCAGCTAATCAAAGCCATGAAGATTTAGAAAATATAGACTTTACAAGCTCTTCTAGTAATAAAGCTTGTGTGATTTTAAGTAAGAATGAAAATTTTAAAAACCTAGCGAGTAAAACTTATCTTTTAATAGGGGGAATGTAA
>CAMP_296_1
ATGAAAAAAGCTTTTGTTTTAGTGGATTATCAAAATGATTTTATTGATGGAAGTTTAGGTTTTGATAAGGCTTTAAAAATCAAAGAAAATATTCTTAAAGCCTTAAATCAAATCGATTTTAATAACACGCATTTGCTTTTAACCTATGATACGCATGATGAGCATTATCTACAAAGTAAAGAAGGTTTAAATTTACCTGTAAAACATTGCATTAAAGAGAGTTTGGGTTGGCAAATGCCAAAGGAATTTGAACCTTTTTTACAAAAAGCTCATAAAATTTTTTATAAAAATACTTTTGGTAGCTTAGAATTAGCTAATTTCATACAAAAAAGTGATTATGAAGAACTTCATTTTGCAGGGCTTGTTTCTCATATTTGTGTGTTTTGTAATATCATTTTAGCTTTTGGTGCTAAGCCTAATGCAAGGATAATTTTACACCAAAATTTAAGTGCAAGTTTTGATGAAAATTTAGAAAAATCCGCTTTTGATATACTTAGGGCTTATGGTATTGAAATTGTTTAA
>CAMP_297_1
ATGATAAATCTTAGCAAAAAACTCATACGCCAAGTTGCACAAGCTAATGCTAAATTTGGACTTATTAAAGATGGAGATAGGGTTCTTTTAGGGCTTAGTGGCGGGAAAGATTCTTTGGCTTTAGCCCATCTTTTAAATCGTATGCAAGCTCACGCTCCTTTTAAATTTGAACTTGAAGCGGTAACTTTGAGTTATGGTATGGGCGAGGATTATTCTCATCTTCATGCACATTGTGAAGAACACGGCATTAAACATAGCGTGCTTGATTCAAATATTTATGAAGTTTCAGGCGATACCATAAGAGAAAATTCAAGTTTTTGTAGTTATTTTTCGAGAATGCGTCGTGGAGCTTTATATACTTACGCTCTTGAAAAAGGTTTTAACAAGCTTGCTATAGCTCATCATTTAGATGATGCAGCAGAAAGCTTTTTTATGAATTTTATTCATAATGGAGCTTTAAGAACCTTAGCACCTATTTATCAAAGCAAACGCGGTATAACTGTGATACGCCCTTTGATTTTTGTGCGTGAAAGACAGCTTAGAGATAATGCTACGCAAAATGAACTTAGCGTGATAGGAAATGAATTTTGTCCTGGTATGAAACTCAGTGAAAAAAATGTAAAATTTCCACACGCTAGAGAAGAAGCTAAACAGCTTTTAGCAAATTTAGAAAAAGATCATCCTAAGCTTTTTACAAGTTTAAAAACCGCTTTTGCCAATTTACACACGGAGAGTTTTTGGCTTCAAAAGGCATAA
>CAMP_298_1
TTGAAAACCTTTTTAGTTTGTGCTTTAGAGCCTTCAGCAAATTTGCATTTAAAAGAAGTTTTAAAAGCTTATAAAAAAGATTTTGGTGAATTTGAACTTCATGGGATTTATGATGAGAGTTTATGCAAAGAATTTGATTTAAATTCTAAACCACTTTATAGCTCACATGAATTTAGTGCTATGGGTTTTATAGAAGTTTTACCTTTGATTTTCAAAGCAAAAAAAGCTATAAAAGAACTTGCAAATTTAAGCTTTACTCAAAAAATAAATGGGATTTTATGTATAGATTCACCCGCTTTTAACATACCTTTTGCTAAAGCTTTAAAAAAAGCAGGCAGTAAAATTCCACGCATTTATTATATCTTGCCTCAAGTTTGGGCGTGGAAAAAAGGTCGCATACCTATCATAGAAAGTCATTTTGATATTTTAGCTTCTATTTTGCCCTTTGATAATCAATTTTTTAACAAAAGCACCTATATAGGCCATCCGCTTTTAGATGAGATAAAAGAATTTAAAAATCAAGAAGACATTAATCATACATTTTCAAAAAAAGATGATGAAAAAACTATAGCCTTTTTACCAGGTTCAAGGCGTAGTGAAATTAGGCGTTTAATGCCTATTTTTAAAGAACTTTCTCAAAAATTTAAGGGTAAAAAAATTCTTTGCGTTCCCTCATTTAATCTTGAAAAATTAGAAGTTTATGGTGATATTAGCGAATTTAAGATAGAAAGTAACACTCCAAAAGTGCTTAAAAAAGCTGATTTTGCCTTTATTTGTAGTGGAACAGCTACTTTAGAAGCAGCTTTAGTGGGAACTCCTTTTGTTCTTGCTTATAAGGCAAAGGCTATCGATATTTTTATCGCAAAACTTTTTGTAAAATTAAAACATATAGGACTTGCAAATATTTTTTGTGATTTCGCTGGAAAAGAAGCTTTAAATCCTGAATTTTTACAAGATAAAGTCAATGTTTTAAATTTATATGAAGCTTACAATAAATATGATTATAAGGCATTTTTTGCTAAAGTTGATTTTTTAAAAGAATATTTACAATTTGGAAGTGCTAAAAATTTAGCAAAAATCCTAAACGAAATATAA
>CAMP_299_1
ATGAGAACTTGGAGTTTAAGTGGGGTTTTTATAGGATATATGGGATATTATCTTGTGCGAAATAATATCACTCTTTCAACTCCATTTATACAAAATCAACTTAATCTCAGTAAATCAGACATCGGAACAATCACAGGCTCAATGCTTATAGCTTACGGGATTAGCAAGGGTGCAATGAGCGTTATAAGCGACAAAGCTGATCCTAAAAAATCATGGCTTTAGGTCTTATTTTATGTGCTCTTGTAAATGTTTTACTTGGTTTTTCAAATTCTTTTTACGCTTATGTAGGTTTTGTTATCGCGCTTGGGGTTTTTCAAGGTATGGGGGTAGGTCCTTCTTTTATCACTCTTGCAAACTGGTATCCTAAAAAAGAGCGGGGAATTTACACGGCCGTTTGGAATATCTCACATAATATAGGAGGCGGGATAGTTGCTCCTATAGTTTCGCTTTCAGGTTTTGCTTTGGCAGCATTATTGGGTGTGAGTATGGCAAATTTTAACGAAACATATTGGCACATGAATCATTTTTATACTCCTGCTGCTTGTGCAGTTATCATTAGTCTTTATGCGCTTTATGCAGTTAAAGGAAATCCTAAAAATGAAGGTTTGGTTGATATTACTGAAATCAATGAAATGCGAGGGATTAAAACAGAAGAAATCAAAGCTATAGAAACTCCAAATTTAAGCAGTTTTGAAATTTTTTATCATTATGTACTTAAAAACAAAAATGCTTGGTATGTGGCTTGGATGGATACTTTTGTTTATATGGTGCGTTTTGGGCTTATTTCTTGGCTTCCTATTTACTTGCTAGAAACAAAAGGCTTTAATAAAGAACAAATAGGTATTGCCTTTTGGCTTTTTGAATGGGCTGCTATACCTTCTACTTTACTTGCAGGATATATTTCAGATAAAATTTTTAAAGGCTATAGAATGCCTCCTGCTATAGGCGCCATGGTGATTATTTTCTTTATGATTATTGGATATTTTACTTCAAATAATCTTTATATGGTTATTTTCTTTGCAGCTATGGCGGGGTGTTTAGTCTATATACCACAATTTTTAGCAAGTATGCAAACTATGGAAGTCGTTCCTGCTTTTGCAGTAGGATCTTGTGTAGGACTTCATGGCTTTATGAGTTATGTAGTCGGCGCTTCACTTGGAACAAAAGCATAGGTTGGGCTGTGGATTACTATGGTAGTTGGAATGCTGGTCTTATCATGCTCCTTAGTGCTTGTATTCTTTGTATACTTTGTTCTACTTTATGTCATTTTAGCGCTAAAAAGAAGCATCAATAA
>CAMP_300_1
ATGAAAAAAATTGTAGCAATTTTTTTAGTCTTTTTAGGAAGTCTTTGGGCAGAAGATCCAGTGATTGATGTTGTTAATTCTGGTGTAGTTTTACCAAAGATTATTGTTAAAGACAATTCAAATTTAAGTGATGAGAATTTAAAGAAAAGCTTTTATAATATCATTGTGAACGATTTGAAAGTAAGTTCAAACTTTGAAGTTGTTGCTAATGCAACTGAGACAAGTAATTATATTTTTGAATACACTTTAAATAAAAATGGTAACACTTTGAGTTTAAATGTAAAAATAAAAGCTGGCGGTTCTGATAAGTCAGAGCAAACTTATACTTTAAATGGTTTAGAGCAATATCCATTTTTGGCACATAAAAGTGTCAAAGCTTCTGTAAATGCGTTAGGACTTGCACCTGTTGATTGGATGGATCATAAAATTTTGATCGCGAGAAATTCTAGCTCTAAAAAAAGTCAAATTATTATGGCTGATTATACTTTAACTTATCAAAAAGTTATTGTTGATGGTGGACTTAATTTATTTCCAAAATGGGGAAATAAAGAACAAACTCTATTTTATTATACAGCTTATGATCATGATAAGCCAACTTTATACCGTTATGATTTAAATACCAATAAAGCTAGTAAAATTTTATCAAGTGGCGGTATGGTTGTAGCAAGTGATGTGAATGTAGATGGAAGTAAACTACTTGTTACCATGGCTCCAAAAGATCAGCCTGATGTTTATTTATATGACTTAAATACCAAAAATCTAACACAATTAACTAATTATTCTGGTATTGATGTTAATGGAAATTTTATTGGCTCAGATGATAGTAAAGTGGTATTTGTAAGCGATCGTTTAGGATATCCTAATATTTTTATGCAAGATTTAAATAGCAATAGTGCTGAACAAGTTGTTTTTCATGGTAGAAACAATTCGGCTGTTTCGACTTATAAAGATTTTTTGGTTTATTCAAGTCGTGAACCAAATCAAGCAGGTGTTTTTAATATTTATTTGATGTCAATTAATAGTGATTATATTCGTCAACTTACAGCAAATGGAAAAAATTTATTTCCAAGATTTTCTAGTGATGGTGGAAGTATAGTATTTATCAAATATTTAGGTGCGCAAAGTGCTTTGGGTGTTATTCGTGTAAATGCAAATAAGACTTTTTATTTTCCTCTTAGGGTTGGAAAAATTCAATCAATTGATTGGTAA
>CAMP_301_1
ATGAAAAATTATGGTTTGAGTAATTTAAATTCGTTTTTACTTGCTTTAGCAATATATATTAGTATAGTAATTCTTGTTTTTTTTAGACTTGTAAGCGAGGTTGAACCTGCTATACAATATACTGATATAAAAGATAGTTTTGTAGATATTGAACTTGCTGAACCATCAAAACAAGTTATTACTCAAAGCAACACTCCTAAAGAAATACAAAAACCAACAGAGCAAATTGATATAGAAAAGCTTTTTGCTCAGACTACAAATAAAACAGTTAAAACTGAAGATATTGACCAAAAGGCAAGTAATTTTAATGAGCTTTTTGGAAATATTAAAGAAATACAAGAAGAAAAGACTACAAAAATTCAATCAAGTGCTAAATCAGGAATTTCTAGTGCCCCAAAACCTCAAGCTTCTGAACTTGTAAAACAACTTAATGATAGTTTACTTCAAGAAGAAAGTTCAACGCAAGGCGAAAGCACAAAGGCGCAAAAGATTGGAATTTATGATGAATTTTTAGGGAAAGTTGTGCGTATTATCACTCAAAGATGGACTCAGTATTATCCAAATAGTGAAAAAATTTCTGTTAAGGTAAAAATTTTTATTGATGAAAATGGAAAATTTGGCTATACTTCAGTTGAAAAAAGTGGGAATCCTTTATATGATGCTAAAGTGGCTGAATTTTTAGAAAGTCAAAAAGGTAAATTTATTACTTATCCTCCGCAAAATAAAAATATAAGCATTACCATGAATTTAAGAGATGAAGTAAAAGTTAAAAATGATTAG
>CAMP_302_1
ATGCCATTTGATGATGAAAAACCTGAACTTAATATCACACCTTTAGTAGATATTATGCTTGTATTGCTTGCGATTTTAATGGTAACAGCTCCAAGCATTACTTATGAAGAAAAAATTAATCTTCCACAAGGTAGTCAAAAAAATACCAGCACTCCAACTGTTAAGAGTTTAATTATTAGTATTAATGCAAAAAAAGAAATTTTTTTAAATCAAGAAAAATACGATTTTATAAGTTTTGCTGACAATCTTGCTCAAAGAAAAGCACAATTTAATACCGAAGATCCGGTTTTTATACGCGCTGATAAAAGCTTAAAATATGACGATGTTATTTCAGTCTTAAGAAGTGTAAAAAATTTAGGATTTAATAAAGTTGCTTTACAGACTGAATAA
>CAMP_303_1
ATGGCAACATTTGATGATGTAAAAGCAGTAGTAGTAGAGCAATTAAGTATTGATGCAGATGCAGTTAAAATGGAATCAAAAATTATTGAAGATTTAGGTGCTGATTCTTTAGATGTTGTAGAGCTTATTATGGCTTTAGAAGAAAAATTTGAAGTAGAAATTCCAGATAGTGATGCTGAAAAATTAATTAAAATTGAAGATGTTGTAAATTATATTGACAATCTAAAAAAATAA
>CAMP_304_1
ATGAATGCTGCGTTTATATTTCCAGGTCAAGGCTCTCAAAGTCTTGGCATGGGAAAAGATTTTTATGAAAACTCTATAAAAGCCAAAGAACTCCTTCAAAACGCAAGTGATTTTTGTAAGATTGATTTTAAACATTTGCTTTTTGAAGAAAACGAAAAACTCAATCAAAGTGAATTTACTCAACCCGCCATCGTTTTAAATTCCTTAATGGCTTATAGTGTTTTACTTGAAAAAAAACCTGATTTAAGTTCGAAATTTGCTTTAGGGCATTCTTTGGGAGAATTTTCAGCCTTAGCTGTCAATGGTGCTTTTGATTTTTTAGAGGCTCTTTCTTTGGTCAATAAAAGAGGGCTTTTCATGCAAGAAGATTGTGCAAAAGTTGAAGCAGGTATGATGGTGGTTTTGGGGCTTGATGATGAAAAGGTTGAAGAGCTTTGTCAAAAAGCACAAAAAGAAAACAAGCAAATTTTCGCTGCAAATTATAACTGCGATGGACAAATCGTTGTAGCAGGTTTAAAACCTGATTTAGCAAGTTATGAAAGTGTATTTAAAGAAGCAGGAGCTAAAAGAGCTATGCTTTTAAATATGAGCGTGGCAAGTCATTGTCCTCTTTTGGAAAATGCTTCAGCTAAGCTTTGTGTGGAGCTTGAAAAGGTGTTAAAACCAAATTTTAAAGCCGTAATTTCTAATGCAAATGCCAAAATTTATACAAGCAAAGAAGAAGCCCTTGAGCTTTTAAAAGCACAACTTATCTCTCCTGTGCTTTATAAACAAAGCATTAAGGCATGTGAAAATGAAGTAGATTATTTCATAGAATTTGGCGCAAGTGTGCTTAAGGGTTTGAATAAAAAAATCACTTCAAAAGAAACTTATGCTTTAACAAATATGAATGATATTGATGAATTTTTAAAGGTTGTATGA
>CAMP_305_1
ATGGCTTCTTATTTAGATTTTGAAAAAAATATTCAGCAAATTGACGAGGACATTATCAATGCTCAGATTAAAGGAGATACTGAAGCTGTATCAATTTTAAAGAAAAATCTTGAAAAAGAAATTTCTAAAACTTATAAGAATTTAAGTGATTTTCAGCGTTTGCAATTAGCGCGTCATCCAGATCGCCCTTATGCTCTTGACTATATTGAACTTATTTTAAATGACGCTCACGAAATACATGGTGATCGTGCCTTTAGAGATGATCCTGCTATTGTTTGTTTTATGGGTTATTTAGGAGAGAAAAAAATAATTGTAATTGGTGAGCAAAAAGGACGTGGAACAAAAGATAAAATCGCTAGAAATTTTGGGATGCCACATCCTGAAGGATATCGCAAAGCCTTAAGAGTAGCAGGACTTGCAGAGAAATTTCAAATTCCTATTTTATTTTTGATAGATACTCCAGGTGCTTATCCTGGAATAGGTGCTGAAGAAAGAGGACAAAGTGAAGCTATCGCTAGAAATTTATATGAATTAAGTGATTTGAAAATACCGACCATTGCTATAGTTATCGGAGAAGGCGGTAGTGGCGGGGCGTTAGCTATAGGGGTTGCAGATAAACTTGCAATGATGAAAAATTCTGTTTTTTCAGTAATTTCTCCTGAAGGTTGCGCTGCAATACTTTGGAATGATCCTGCAAAAAGTGAAGCTGCAACCAAAGCTATGAAAGTAACAGCTGATGATTTAAAATCTCAAGGTTTAATTGATGATGTGATAGACGAACCTACAAATGGTGCACATCGCAATAAAGAAGCTGCAGCAGTAGCTATTGCTGATTATGTAAAAAAATCCCTAAATGAACTTGAAAATATTGATGTACGAGAACTTTCTGCAAATCGTATGCAGAAAATTTTAAAGCTTGGAGCCTATCAAGAGGCTTAG
>CAMP_306_1
TTGAAAAGAGTTGTAGTTACAGGTATTGGTATGATCAATGCCCTTGGTTTAGATAAAGAAAGTTCATTTAAAGCAATTTGCAATGGAGAAAGCGGAGTAAATAAAATTACTCTTTTTGATGCTACGGACTTTCCTGTTCAAATTGCAGCTGAAGTTAAAAATTTTGATCCATTAGAGGTTGTTGATGGCAAAGAAGTAAAAAAAATTGACCGTTTCATACAACTTGGAATTAAAGCAGCAAGAGAAGCAATGCAGGATGCTGGATTTAGTGAAGAATTAGATAAAGAAGAATTTGGCATTGTTTCGGCTTCTGGTATTGGAGGTTTGCCTAACATAGAAAAAAATTCCATTATTTGTTCCGAGCGAGGTCCGCGTAAAATTTCCCCTTTTTTCATACCTTCAGCACTTGTAAATATGTTAGGAGGTTTGATTTCTATAGAGCATGGACTTAAAGGGCCAAATATTTCTTGTGTTACAGCTTGTGCAGCAGGAACTCATGCTATAGGAGAAGCTTATAAAAGTATAGCTTTGGGAAATGCTAAAAAGATGTTAGTCATAGGTGCAGAAGCTGCGATTTGTCCTGTGGGTATAGGTGGTTTTGCTTCAATGAAAGCTTTATCAACTAGAAATGAAGATCCACAGCATGCTTCAAGACCATTTGACAAAGAAAGAGATGGTTTTGTCATGGGAGAAGGTGCTGGAGCTTTAGTTTTTGAGGAATATGAAGAGGCTAAAAAACGCGGTGCTACGATTTATGCTGAATTAATTGGATTTGGAGAAAGTGCAGATGCGCATCATATTACTTCACCAACTTTAGATGGGCCTTTAAGGGCTATGAAAAAAGCTTTAAATATGGCAGGGAATCCAAAGGTAGATTATATCAATGCACATGGAACTTCAACCCCTGTAAATGACAAAAATGAAACAGCAGCAATTAAAGAGCTTTTTGGCAATAATATCCCGCTTATAAGTTCCACCAAAGGACAAACAGGTCATTGCTTGGGTGCTGCAGGTGCAATTGAAGCAGTTGTTAGTGTTATGGTTTTAAGAGATGGGGTAGTTCCACCTACAATCAATCAGCTTGTAAAAGATGATGAATGTGATCTTGATTATATTCCAAATATATCAAGAAAAGTAGATTTAAAAGTGGTGATGAGTAATTCTTTTGGTTTTGGTGGCACAAATGGCTGTGTTGTATTTAAAAAAGTAGATTAA
>CAMP_307_1
ATGAATGAAGTTAGAGATGAATTTGAGCAAGATATGGATAAAAAAAAAGAAATTTTACTTTCATGTCAAAACTCAAAAAACCTAAACTCTTGTTATAATTGCGATGAAATTTTTAACTGCCAAACTAGAAAAAATTATGTTGATGCAGTCTATAACAGTATGTCTAAGGGTAAAACCGAAGGCGGATTTGACTTTTAA
>CAMP_308_1
ATGGAATACAGAGTTGAACATGATACCATGGGTGAAGTTAAGGTTCCAAATGACAAATATTGGGGAGCTCAAACTGAAAGAAGTTTTGAAAATTTCAAAATCGGTTGTGAGAAAATGCCAAAGGTTTTAATCTATGCTTTTGCAAATCTTAAAAAATCTTTAGCTTTGGTCAATAACAAACTTGGCAAACTTGATGATGCTAAGAAAAATGCTATAGTTCAAGCTTGCGATGAGATTATCGCAGGTAAATTTGATGATAATTTTCCACTTGCGATTTGGCAAACAGGTTCAGGCACACAAAGCAATATGAATATGAATGAAGTTATTGCAAATCGTGCCACTGAAATCATGGGCGGGGATTTTCGCAAAGAAAAGCTTGTACATCCAAATGATCATGTTAATATGAGTCAAAGTTCAAATGATACTTTTCCAACAGCTATGAGTATCGTTGCGGTTGAGCAAGTAGAGAAAAAGCTTATCCCTGCGCTTGATGAGCTTATTGCAACTTTTGAAAAAAAAGTAAAAGAATTTGATGGTATTATCAAGATAGGACGCACGCATTTACAAGATGCTACTCCACTTACTCTAGCGCAAGAATTTAGTGGATATCTTTCTATGCTTTTACATTCAAAAGAGCAAATCATCGCTTCTTTACCAACTTTAAGAGAACTTGCCATAGGAGGAACCGCAGTGGGAACAGGGCTTAATGCACATCCAGAATTAAGCCAAAAAGTAAGTGAAGAGCTAACTCAACTTATAGGTACAAAATTTATTTCAAGTCCAAATAAATTTCATGCTTTAACAAGTCATGATGCGATTAATTTTACTCATGGAGCTATGAAAGGTTTGGCTGCAAATTTAATGAAAATTGCAAATGATATAAGATGGTTAGCTTCAGGCCCAAGATGCGGTCTTGGTGAGCTTATCATCCCTGAAAATGAGCCAGGAAGTTCGATTATGCCAGGTAAGGTAAATCCTACCCAGTGTGAAGCTGTTACTATGGTTGCTGTACAAGTGATGGGAAATGATGTAGCTATCGGATTTGCAGCAAGTCAAGGAAATTTTGAACTTAATGTGTTTAAGCCTGTGATTATTTATAATTTCTTGCAAAGTCTTGATTTGTTGGCTGATTCTATGCATTCATTCAATATCCATTGTGCTGTAGGCATAGAACCAAATCGTGCAAAAATCGATCATAATCTTCATAATTCTTTAATGCTAGTTACCGCTCTAAATCCACACATAGGTTATGAAAACGCTGCTAAAGTAGCCAAAAATGCCCATAAAAAAGGTATTTCTTTAAAAGAAAGCACAATGGAGCTTGGTTTGGTTAGCGAAGAAGATTTCAATAAATTTGTTGATCCTACTAAAATGATAGGCCCAAAAGCCTAG
>CAMP_309_1
ATGTCAAAAAAACAAAAAATAGCCATTGTGGGTGCTACTGGTGCGGTTGGGGAAGAGCTTTTAAATGTTTTAGATGAACTTGATTTCCCAGTGGAAAGTATTTTACCTTTAGCAAGTGCAAAAAGTGTAGGTAGTGAAGTAGAATTTAAAGGCAAAGCTTATAAAGTCAAAGAACTTACCGAAAATGTATTTAAAGAAAATCCTATTGATATTGCTTTTTTTAGCGCAGGTGGAAGTGTGAGTGAAAAATATGCTAAATTTGCAGTAGAATCTGGTGCTGTTGTTATTGATAATACAAGTCATTTTAGAATGGAAAAAGATGTTCCTTTGGTGGTTCCTGAATGCAATCCTGAGGATATTAAAGATTGGAAAAAAACAGGGATTATTGCTAATCCAAATTGTTCTACTATACAAATGGTGCAAGTTTTAAAACCTTTAAATGATGCATTTAATTTAAAGCGTGTTGATGTAAGTACCTATCAGGCTGCAAGTGGAGCAGGAAAAGAAGGAATGCAAGAATTGGTTGAAGCTATGCAAAGTTTTTTTGCTTTTAAACTTGATGAATTTGAACCTCAAACTTTTCCTTATACTTTGGCACTTAATCTTATTCCACAAATTGATGTTTTTATGGATAATGATTACACTAAAGAAGAACTTAAAATGGTCAATGAAACTCAAAAAATTTTACATAAAAATTTAGAAGTTTCGGCAACTTGTGTTAGAGTGCCTGTTTTAAGAAGTCATAGCGAAGCCATTACTATGCATTTTGAAAAAGAAATAGATGTAAAAAAAGCTAAAGAAATTTTAAAAAAAGCACCAAGTGTTATTGTCATAGATGATCCTAAAAATAAAAAATACCCTATGCCTTTAATGACTAGCGATACTAATGAAACTTATGTAGGAAGAATTCGTGCTGATGTGTATGATAAAAAAATACTCCATCTTTGGTGTGTGGCGGATCAAATTCGTGTAGGTGCTGCAACAAATGCTGTGCGTATTGCGCAAAAATGGTTAGAATTAAAAAATAAATAA
>CAMP_310_1
ATGAAGAAAAATTTAATCATAGTAGAATCTCCTGCAAAAGCTAAAACCATAGGAAATTTTTTGGGAAAAGATTATGAAGTTATCGCTTCTAAAGGACATATTAGAGATTTGCCTAAATCAAGCTTTGGGATTAAAATAGAAGATGATGAATTTATCCCTGAGTATAGAATCACAAGTGATCATAGCGCCTTAGTTAAAGAACTTAAAAGCAAAGCCAAAGATGCCAAAGAAGTCTATCTTGCAACGGATGAAGATAGAGAAGGAGAGGCTATAGCCTATCATATTGCAAAAGCTATAGGAAAAGATGAAAACACCTTACCACGCATTGTTTTTCATGAAATCACTAAAAGCGCTATAGAAAATGCTTTAAAAAATCCAAGAAAATTAAACATGCACTCTGTAAATGCTCAGCAAACCAGACGTCTTTTAGATCGCATTGTAGGGTATAAGCTCAGCCCTTTATTAGGACAAAAAATTCAAAGAGGACTTAGTGCTGGGCGTGTTCAAAGTGCGGCTTTAAAGATCATAGTCGATCGTGAAAAAGAAATTCGTGCCTTTGTACCCCTAGAATACTTTAGTATTGATATGATTTTTCAAAAAGATTTAGATGCAGAACTAGTTGAGTTTGATAAAGCCAAGATAGAAAAACTTACCATTACCAACAAAGATCGTGCTAAACTTATACTAGAAGCTTGTAAAAATGAAGTTTATAGTATAAGTGACATTGAAAGCAAAGAAAGAAAAATCGCTCCGCCGCCTCCTTTTATGACTTCAACTTTACAACAAAGTGCCAGCAATCGCCTTGGTTTTAACCCTAAAAAAACCATGATGATAGCTCAAAAGCTCTATGAAGGAGTAAATACCCATGAAGGCGTGATGGGGGTTATTACTTATATGAGAACCGATAGTTTAAATTTAGCCAAAGAAGCAGTAGAAAATGCAAGAAAATTCATACAAGCAAATTTTGGCAAGGACTATCTTCCAAGCAAAGCAAATGTATATACTACAAAGACTAAAGGCGCTCAAGAAGCTCATGAAGCTATACGCCCTACAAATTTAAGTTTTACTCCAGAAATTGCGGCTAAATTTTTAGACAAAGATGAGTTAAAACTTTACACACTTATTTACAATCGCTTTTTAGCCTGTCAGATGAGTCCTGCTATCTCTCAAACTCAAAATGTATTTGTAAAAAATGATAGAGTAGTTTTTAAAATAAGCGGTAGAAAAATCCTTTTTGATGGATATTATAAAGTTTATGGTGATATGGATAAGGATAAAATTTTGCCAAATTTTAAAATAGGCCAAAATTTAAAAGTGCAAAATTTAGAAATGAACTCACATTTTACCGAACCACCTTCAAGGTATTCAGAAGCAGGACTTGTAAAAAAACTTGAAAGTTTAGGCATAGGTCGCCCTTCTACTTATGCACCAACCATTTCTATACTTACAAGCCGTGATTATGTAACAATAGATAAAAAACAACTCATTCCTAGCGATGTTGCTTTTAATGTAACCGAAGTGCTTGAGAAAAATTTTAGCGATATAGTAGATAGTAAATTTACTTCAAACCTTGAAAATACCCTAGATGAAATCGCAGAAGATAAGGCAGATTGGCAAGAAACTTTAAAAGAATTTTACTATCCTTTTATGAGAAAAATCGAAGAAGGAAAAACAAAAATAGCTAGTCAAAAAACTGTCACAAAACTAGGCGAAAGTTGTCCTGATTGTGGCGGAGAGCTTGCTATTAGAAAAGGGCGTTTTGGAGAATTTGTAGCGTGTTTAAATTTCCCAAAATGCAAGTATTCAAGAAATTTAAAAAGTGAAAGCAAAAACGAAAGCGAAAATACAGCCGCAAAAGCTAAAGCTAATGGTACAGGCATTACTTGTCCAAGTTGTCAAAAAGGTGAAATCGTAGAACGCTTTTCAAAACGTGGTAAATTTTATGGCTGTAGTGCTTATCCAAAATGCAATTTTATAAGCAAATACAAACCAAGTGAAGAAAAATGCGAAGAGTGTGGCGAAACTTTAGTGATAAAAGAGCTTAAAAAAGGTACATTCTTAGAATGTTTAAAATGTAAAATCAAAAAAGAAATGAAGGATTAG
>CAMP_311_1
ATGCAAAATAAAATAGATTATAAAAATATTAAAAAAATTGGACTTGTTACGCGACCCAATGTGAGTTTAGATAAGGAAATTTTAAAACTTCAATCGATTTTATCTATATATAAAGTTGAACTTGTATTGCTTAAAGAAAGTTCTGAAATTTTAGATTTGCCAAAGTATGGATTGGATGATTTGTTTAAAATATCCGATTTTGTTATTTCTTTAGGTGGAGATGGAACTTTGATTTCTTTATGCCGTAAAGCTTGTGAATATGATAAAGCAGTTTTAGGAATTCATGCTGGACATTTAGGTTTTTTAACAGATTTTAAAGTTGATGAAGCTGAAAATTTTTTTCAAGCTTTTTTTCAAGGAGAATTTAGAATAGAAAAGCCTTATTTGTTAAGTATTTTTTTAGAAGATAGGCAAGGAAAAATTTTAGAAAAATTGGCTTTTAATGATGTGGTTATCAGTAAAAACAATCAAGCTTCTATGGCTCATATAGAAGTTTTTAGAAAAGAAAAGAAATTTAATGAATATTTTGGAGATGGGCTTATTGTTGCAACTCCTGCGGGTTCAACAGCTTATAATTTAAGTGCAAATGGACCCATAGTTTATACTTTAGCTCAAGCTTTTATCTTAACTCCTGTTTGTTCTCATTCTTTAACACAACGCCCTATTGTCTTGCCAAAAGGTTTTGAAATAGAGATTATGGCAAAGGATTGCATGCTTTGCATTGATGGGCAAGAAAATTATAAAATGAATGATTTTAAAAGTATAAAAGTGGGTTTAAGTGATAAAAATGTGGCTTTAATTCATCCAAAAAATAGGGATTATTTTCAAATTTTAAAAGAAAAATTACACTGGGGAAATTGA
>CAMP_312_1
ATGAAATTTGCAATACTTTTTGGCGGAAATTCTTATGAACATGAGATTAGTATAGTAAGTGCTGTAGTGCTTAAAAAAGTTATCAATCAAAATTTAGAATTTATTTTTTGTGATGAAGAAAGAAGATTTTATCATATCCCAAGTGAAAAAATGAATTCTAAAACTTTTAGCACCAAAGCTTATAAAAAAGAAAAAGAACTCTTCATCAAACAAGGAGGTTTTTTTAGCAAAGGCTTTTTAAAAGAAAATAAACTAGAGTGCGAATGCGTGATCAATCTTATCCATGGTAGAGATGGAGAAGATGGAAAAATTGCGGCTTTATTTGAGTTTTATTCTATTAAATTTATAGGACCTAGGCTTGAAGCTAGTGTATTATCTTTTAACAAAGAACTTACCAAACTTTATGCCAAAAGCGTTGGAGTAAAAACACTTGATTATACCATACTAAGAAAAAATCAAAACTCTAAAGAAAAGCTTAGTTTTCCTTGCATTATCAAACCTGCAAGACTTGGAAGTAGTATAGGTATTAGTATAGTAAAAGATGAAAAAGATTTAGAATACGCCAAAGATGTAGGTTTTGAATTTGACAATGATCTTGTAGTAGAAGAATTTAAAAACAATATCAAAGAATACAATCTTGCAGGATGTATGATCAATGATGAGTTTGTTTTTTCCATTATAGAAGAGCCAAAGAAAAAAGAATTTTTAGACTTTGAACAAAAATATCTTAGCTTTTCAGGACACAATGAACTTATAGAAGCAGATTTAAGCGAAGAATTAAAAGAAAAACTCAAAGATAGCTTTAAAAAGATCTACAATCCTTTGTTTAAAGGTGCTTTAATACGCTGTGATTTTTTTATACTGGATAATGAAATATATTTAAATGAAATCAACCCAAACCCTGGTTCTTTGGCTAATTATCTTTTTAAAGATTTTAATACCACTTTAAACGCTTTAGCTGATCAAATTTCACTTGAAAAAATGATAAAAATCAATTACAACTTCCTTCACTCCATTAACGGACAAAAAGGAAAATTATAA
>CAMP_313_1
ATGTCTCTATGGAATTCTTTTTCTTACTCTTTTAAAGAATTTCATTATTTATTTTTCTCTGTTGTTGTTATTTTTATTTTTAATATCCTTTTAGAATATAATAATTTTTTAAACTTTAAAAACCAAAAACATTACCTTATAGACAACGCTCTATTAACGCACCAATATATAAAATATAATAAAAAAAATAAAAAATACTGGGTTTTAAAGTTACAAACTGAAAACTTCACTTTTTATACTACAAGTTTTAAGGATTTAAATTTAAGCAAGAATCAATTTTTGAGCCTTAGAATTATCACCCATAATATTAACTTTAAAGACTATCTGAGTAAAAGTTTTTACGCACCTTCTTATGATTTTGAAAAATTAAAAGAAAAAGAATACAATCCCATTATATCTTACTTCTTAAATCAACATACAAATGAAAAGATTAAAGAATTTTATGGTGCTTTATTTTTTGCACTGCCCATATCTTTAGAGCTTAGAAACGATGTAAATTACTACGGTATAGCACACCTTATAGCAATTAGCGGTTATCACATAGGCTTACTTTTTAGTTTAATTTTCTTTATTTTAGCTCCAATTTATAGTTTTTTCCAAAAAAGATATTTTCCTTATAGAAATTTACGTTTAGATTTAAGTATTTTAATTTTTGCACTACTTTTAGCTTATGCTTGTTTAATAGGATTTGTCCCTTCTTTTGTGCGCTCCTTGATTATGGCTTTTTGGGTTTTTTATCTATTGTGTAAAAATATAAAAATCATTAATTTCGTTACGCTTTTTTGTAGTATTTTATTGTGCATTTCTCTTTACCCTAGACTTTTATTTAGTATTGGATTTTTATTTTCTATTTTAGGTGTTTTTTATATTTTTTTATATATGCATCATTTTGCAAATAAATTTAATAATCTTATAAATATTATTTTGCTTAATATTTGGACTTTTTTTGCTATGGTTTTACCTGTGCTTTATTTTTTTCCACTTATAAGCTACCAACAAATTTTAGGTATTATTTTGAGTGGAATTTTTGTAATATTTTATCCTTTAGTATTATTTTTGCATCTTATAAACTATGGAGATTTGCTCAATTTTATCTTAGATGAATTTTTTAAATTTAAAATTTATGGAACTAATATCCATATCCCATTTTGGATTTTTATAAGTTATCTTATTGCTTCTTTAATCTCTGTGCGATTTAAATATCTAGCTTTTCTTTGTATTTTTGCGAATTTTATTCCCTTCATTATGATTGTGATTTAG
>CAMP_314_1
ATGAAATATTTTTTAGAACACAATGGCAAAAAATACTCCGATAAGGATTTAATAGATGCTTTTTATCAACTAGGTATAAAAAGGGGTGATATTTTATGCGTACATACAGAACTTATGAAATTTGGCAAAGCTTTGCTTACTAAAAATGATTTTTTAAAAACCTTACTTGAATGCTTTTTTAAAGTGCTAGGCAAGGAAGGCACTCTTCTAATGCCAACCTTTACTTATAGTTTTTGCAAAAATGAAGTTTATGATAAAGTGCATTCTAAAGGCAAAGTGGGAGTGCTGAATGAATTTTTTAGAACTAGCGGGGGGGGGAGGTTAGGCGAACTAGCGACCCTATTTTTTCCTTTGCTGTGA
>CAMP_315_1
TTGATATTAGCAGGGATAATTTTTATTTTTAATCTAATTTTAGCGTATTTAAGTATTGATATCTCAAAGCTTGATAGTGTTACTGAACAACTGAAAATAGGTATGTTTTCTAGCATTTTTGTTTTATCTTTAACACTTTTTATTTTTGCTTTTAGGCAAAATAGAAATATAAACAAAATATATCAAAAAATTTTTTGCATGCAAAATGATTTTTTAAATTTTCAAAAAAAGATTGATGTTGATAGTGCGCTTGATTTGTTAAAGGAAAAATTTGAAACTACGAGCCAAAATTTAACTAAAATATCCCATGAAAAAGATAGATATTTGCATTTATTGGAAGAAAATTTATATCAGCTTATAAATATATCTAATGCAATGCGTTGCTTAAATGAAGGGTATAATAAAGAAATTAATTCTTTGATTTTAAATGCCTTAAATTCTCAAAAAGATCAAATTAGATTAGAATTAAATGAGGCTTTAGAGCATCATAAAAGCATTATAGGAACATCTCATGGAAAGGTTTTGCAATTTGAAGCAAGTGTGGCCATAGTTAATAATGATGAGCTTGAGAATTTTTTACTTGCAAATTTACTTTCGTATTTTGGCATAGAAAGCACTTGTTTTAAAAATTTAAGTTTTGATGTTAATGACTTTCATTTGATTTTTATCAAGGATAAAATTTTCAATAAAAATGTAAAGAAAAATTATGATTTTATAGTGATGGGTCGGCATAAAAATACACATTATGAGTATTTTTTAACTTTACCTTTTGAAAAAAAAGATCTTGAAAATATTTTGCAAAACAAGCTTGATAAGGTTTGCACTTTAAAATTTAAAACCCCTTATCAAAATAATGTATTGCTTTTTAAACAAAATGATTTTGATGCAACCTTGTTTTTTAATATAATAGAAAAACAATGTGATAAAAATATATGTATAAATTCTTTTAGTCAATTAAAACAAGAATTAAGCAAGGAGACTTATCGTTTGATTTTACTTGATTATGAATTAATTAAATTTGATCTTGAGCAAATGAGAAATTTGCTAAGTGCTTATAAAAAACAGCATCCACAAAGCCATATCATCTTTTTTTCAAAGGAAAAAGTTAGGGATTTTGATTGTGTGAGCGAAGTTTTAAGTGATGTAAGTAGAAATGATCTTATAACTTTACTTAGAAAGTATTTGCCAAAGGCCTAA
>CAMP_316_1
ATGTTTGATGAAAATATCGTGAAAACGGGTTCAAATGAAATGGAGCTTGTCGATTTCCGTATCTTTAAGCAAGGGCACGATAAAGTCTATGAAGGAATTTATGGTGTAAATGTTTCTAAGGTAAGGGAGATTATAAAAATCCCAAGCCTTACAGAACTTCCAGGTGTACCTGATTACATCGAAGGAATCTTTGATCTTCGTGGAGTGGTTATACCTGTAGTCAATCTTGCCAAATGGATGCAAATCACTGAGCCAGAAAGCACTATGCTAAAACCTAGAGTTATTATTACTGAATTTAGCAATATTCTTATTGGTTTTATAGTTCACGAAGCAAAAAGAATTCGTAGAATAAACTGGAAAGATATAGAACCAGCAACTTTTTCTACAGGATCAGGTGCTTTAGATAAAGGTAAAATTACAGGTGTAACACGCATTGAAAATGATGAAGTGTTGCTAATTTTAGATCTTGAAAGTGTTGTTGAAGATTTAGGAATTTACGCTCCAAAAACAGATATAGATTTTGGAAAAATAGAAAAATTTACTGGAACAGCACTTATACTTGATGACAGCATGACTGCTAGAAAACGCGTCAAAGAAATGATGCAACAGATGGGCTTTCAAGTTGTTGAAGCTAAGGACGGCGTAGAGGGCATAAACAAATTAGAAGAATTAAGCCAAATTTATGGTGAAAGTTTAAACGATACTTTAAAAATTATAGTAAGCGATGTCGAAATGCCACAAATGGATGGTTTCCACTTTGCTGCACGCATTAAAGAAGATCCAAGATTTAAAGATATTCCTATAGTCTTTAACTCATCTTTATCAAATGAATTTATGAATGAGAAAGGTGTTCAAGAAGCTGGTGGAGAAGGCTATCTTGTCAAATTTAACGCTAGCGATTTCTTCAATGAAATTGCAAAGGTTATTAAAAAACATCAATCTCAAGAACAGGGGTAA
>CAMP_317_1
ATGCAAGATATGATTGATACTTTAATAAAATATGGTTATATTGTTTTATTCTTTTACTCTTTAGGGGGCGGGATGGTTGGAATTTTAGCTGCAGGAGTTTTAAGTTCTCAAGGAAAAATGGATCTTAGTTTTTGCATTGCTCTTGCTTTTATTGCTAATACCATAGGTTCAACTTTGCTTTTTATACTTGGAAAATATTATAAAAAAGACATTATGCCTTATTTTAAAAAACACCGACGCAAGATAGCCCTTGCTATGATAAAAACAAAACAACATGGAATTATTTTACTTGTAACTCAAAAATTTATTTATGGTTTAAAAACTTTCATTCCCATAGCTGCAGGTATGGCAAAATATAATTTTATTAAATTTTTTATTATCAATACTCTAGCTAGTTTGGCATGGGCTATTGTTCTAGGTTTTACTGCTTATACTTTTGGGTATGTTATTGAAGCAATTTTTGATAAACTGAGTTTATATCCTTATGCTGCTCCTTTATTTTTATTATTTTTAGCCGGAATAATTTGGCTTTATTTAAGTAAATTTTCTAAAAAATAA
>CAMP_318_1
ATGAATAAGAAAATTTTAATTATTGATGACAATAAAATGCTCGGCAAACTTTTGGCTAAAAAAATTCAAATGACTTTAGATTATGAGGTAGATATTGCTTTTGGTTTTGCTGAAGCTAAGGAGTTAATGAATAATGATTATTTTTTAGCTTTTGTGGATTTATGCTTGCCAGATGCCCCAAATGGTGAAGTTGTGGATTATGTTATAGAAAAGAAAATTCCTGCTATTGTTCTTACGGCTAGTGGTGATAAGGCTACTAAAGAAAAATTTATGGATAAAGATATATTAGATTATATTTTTAAAGAAAGTGAAACTTGCATTGATGAGATTATTAGTTCTATTGTAAAACTTAATCAATATGCAAAAACTAAAGTGATTGTAGCTATGAGCAAGCTACCTGAACGTAATGAAATTAAAAAAATACTTACTCAAAGACAATTTAATGTTTTAGCTGCGGCTCATGGTGAAGAAGCAATGAGTTATTTAAATGATAATAATGATGTTAAGCTTATTATAGCAGATGTCAATATGCCAGTAATTAGCGGTTTTGAGCTTTTGACTCAAGTAAGAGAACGTTTTAGTGATGATGAATTAGGTGTGATTCTTTTGGGGGATCATAATGATTCATTTGAAGCGAATTCTTTTAAAAATGGAGTTAATGAGTATTTGTTTAAGCCTTTAAGCAAGGAAAGTTTTAATTGTCGCTTAGATCGTTGTTTATCTTACATGGATGATAAAAAATTTTTAAGCACTTATAATGTTTTAGATCCTGTATCTGGGGTTAAAAATTATAATGCTTTAATTGATGGAATAGATGATTATTTTAACGAAATAGCAACAAAAGACGAGGAATTTGCTTTTGCTTTTTTAGATATAGATAATCTTCAAATGATTAACGATGAATACGGCCGTGAAGTTGGTGATGAAGTAATTAAAATCTGCGCCAATGAAATAGTCAATGAAACTAAAGGAAGAGATCTTGTAGGTAGGTATAGTGCAGAAAAAATTTGTATTTTGCTTAAAAATATATCCCAAGAAAGAGCGATTAAAATCTTTTCTCGTATACGAGTAAATATAAAAAAGGCTGGTGTTTTAGTTAATTTAGATGAAGTCTTTTTTACAGCTTCTATAGGCGTGGTTTTTGGAAAAAGTGGAGATAAGATTGATTCTTTGGCTGATAAAGCAAGTAAAATATTGTCTCAAGCAAAAGATAATGGCAAGGATAGAGTTGAAGTATGTTCTTAA
>CAMP_319_1
ATGGCTGAGATACTCTCCCAAGAAGAAATTGATGCTCTACTTGAAGTTGTCGATGATAACACCGACACACCCATAGCCTCAAATTCAAAAGATGAAAAAGATGAAAGAAATATCGTTGTATATGATTTTAAGCGTCCAAACAGAGTTTCAAAAGAACAACTTAGGACGATTAAAGGCATACATGATAAATTAGCAAGAAATTTAGCCTCTCAAATTTCATCGATGATGAGAAGTATTGTTGAAACTAAACTTCATTCAGTCGATCAGATGACTTATGGAGAGTTTTTAATGTCTTTGCCAAGCCCAACAAGTTTTAACGTTTTTTCTATCAAACCTTTAGATGGAAACTGTGTTTTAGAAATCAATCCAAGCATAGCTTTTCCTATGATAGATAGACTTTTGGGCGGACAAGGTGATAGCTATGAAGCTTCGCGTGAGCTTACGGATATTGAGCTTAATTTGCTTGATTCTATTTTGCGTATCATTATGCAAAGACTTAAAGAAAGCTGGGCTACCGTAACTGAAATTTATCCTAGTATAGAAGCTAAAGAATCAAGTCCAAATGTTGTACAAATCGTATCTCAAAATGAGATTGTTATCATGGTAGTAATGGAAATCATCATAGGAAATTCAAGCGGAATGGTAAATATCTGCTATCCTGTAGTACATTTAGAAAGTATATTAAGCCGTTTAGCAAACCGTGATATTATGATGGGTGAAACCTCAGCCAAAAAATCACGCAACAAAGAACTTAAAACTTTAATCGGTCGTGCTGAAGTGGTATATGAGGCAATTTTAGGAAAAACCTTAATTAATGTTCATGAATTTTTAGAACTTAAACAAGGCGATATCTTAAGACTTGATAGAGAAGCAGATGATAAAGCTATAGTAAGCATCGATAAAAAAGATGTTTTCTTAGCACAAATTGGATTGCATCGTTTTAGAAAATCTATTAAAATTTTAGAACTTATACGCACAGATAAAGATGAAATCAAAGAAATTTTGGAAAAATACGAAGAAGAGCGTAAAGCTAAAGCTAGTGTTTATGATGAGCCTGAAGAGGAGGATGAAGAAATATGA
>CAMP_320_1
ATGAAATTTGTTAATTTTATACAGGGTCAAAAACCCAATCTAGGAGTACTAAATTCTAGTGGAAAAATTGTAAGTTTTGATGATCTTGGCATTGAAACTAACGATATGAATGAATTTATTATCCATTTTGATAAATTTAAACACAAACTTACAGACTTGGATTCTAAAATAGCCTATGAAATTCCACAAGAAAATTATCTAGCCCCTATTATAGAACCTCGTCAAGATATTATATGTCTTGGGATTAATTTTTTAGATCATGCCAAAGAATCTGCCAAATTTAAGGGTGAAAAATTTGAAGAAAGAGAATATCCTGTATATTTTGGAAAACGCTGCAATCAAGCTACGGCACCTTTTGGCGATATACCTTTACATGCAGATGTAACTTCTCAGCTTGATTATGAATGTGAGCTTGCATTTATTTTAAGTAAAGATGCTTATAAAATCAAAGCTAAAGATGCAAAAGATTATATCTTTGGCTATACTATTATCAATGAAATTTCAGCTCGCGAACTTCAAAAACGCCACAAACAATTCTACCGAGCAAAAAGTCTTGAAGGTAGCACTATAATGGGACCTTATATCACAAGCGTAGATGAAATTTCTTATCCTCCTAAACTCCAACTTCAAAGCTATGTCAATGATGAACTACGCCAAAACTCTAACACTCAATTGTTTATTTTTGATATTGCTTATGTCTTAGAAGAACTTAGCGCAGGCATGCTTTTAAAAGCTGGAAGTATTATATCTATGGGAACTCCTAGTGGAGTAGGTATGGGGTTAAATCCACCTACTTTTTTAAAATCAGGAGATAAAGTACGTTGCGTCATAGAAAATTTAGGAGAACTTTGCAATAAAATAAAAAATATCAATTATTAA
>CAMP_321_1
ATGCAATTTTTGTATAACAAGCAAGCTGGAGAAGAGTTTATACAACTTCAAGGTGAAAACTTTAACCATTTAAAAGTAAGAAGAGTAAAGGAAAATTCGGAGCTAAATCTTAGAAATTTACAAGATAATTTTCTTTACAACTATACAATCACAAATTTAACAAGAAATTCTTGCACTTTAAAATTTTTAAACAAAAAATCACAAAATATAAAACAAAGTGAATTAAACTTAGCCTTAGCCATTATAGATATTAAAATTTTAGAAAAAACTCTACCTTTCTTAAATGAACTTGGAGTAAAAAAGTTACATTTGGTTTTTACAAATTTTTCACAAAGAAATTTTAAAATCGATTTAGAAAGATTTGAAAAAATCATTATTTCTTCTTGTGAACAATGCGGTAGAAATACTAAAATGGATTTAATTATCCACCAAAGCACTCAAGAATTTGTTCAAAAATTTCCAAATGCAATTATGGTTGATTTTCAAGGAGAACAACAAAGTCATTTCGATGAAAAAGAATTATATTTTATAGGTCCTGAAGGTGGATTTAACAATGATGAGAGATTATTGTTTAACCGGAAAATCTCTCTTAAAAGCTCTAATATTCTAAAAAGTCAAACAGCTATTATAGCTATAGCTTCAAAAATTTTGCTTTAA
>CAMP_322_1
ATGAATTTTGAAAGCATTATTTCTCATATGAATGATCATCATAAATCAAATTTAGTCGATCTTTGTAAAAAATTTGGTGGTATTGAGCAAGTACAAGATGTTTTTCTAAAAAGTGTTGATTTTAATGGCTTAGATCTTGTTTACAATGATAAAGAAAATTTACGAGTGGAATTTCCTAAAAAAGCCGATGAAAACACGATTAAAGATGCTATAATATCCCTTTGCATGAGTGCAAAGAGCGAGCAAAATTTTAGTGGTGTAGAAAAAGAATTAAATGAATTTATGCTAAGTTTTAATTCTGTAGCTTTGGCAACTTTAAATGCAAATGGAGAAGTTGTTTGCTCGTATGCACCTTTTGTAAGCACACAATGGGGAAATTATATTTATATAAGTGAAGTAAGTGAACATTTTAACAACATCAAAGTAAATCCAAACAATATAGAAATAATGTTTTTAGAGGATGAGAGTAAAGCTGTTTCTGTTATACTTCGTAAAAGATTGCGCTATAGAGTAAATGCAAGCTTTTTAGAGAGAGGTGAAAGATTTGATCAAATTTATGATGAGTTTGAAAAACAAACCGGAGGAGAAGGAGGCATTAAAACTATACGCAAGATGCTTGATTTTCATCTAGTAAAGCTTGAATTTAAAAAAGGACGCTTTGTAAAAGGTTTTGGTCAAGCTTATGATATAGAAAATGGAAATGTTGCACATGTAGGTGCTAGTGGAAATCCACATAAATTCCTACATAAGCATTAA
>CAMP_323_1
ATGAAAATTTTCATCTTTTTACTCACTATATCTCTTAATATTTTTGCCTTAGAACCTTACAAGCCTAGTGCTGATTTTTCTTCTTATTTTAACAATATAAATTGCTCGCAAATCTTAGATAAGTTTTTTTATCTAAATTGCTATGATTATAAACTCAAAGGCACAAAAGCTGTTGCTTATAAGGTAGAAGCTTCAAATTTGAAAGATAGACAAATCAAAAAACGCCCTCGCTTTGAAGATGATACAAATATTCCTAAAAAATACCGCACTACTTGGAGTAATTATAAAAACAGTGGTTACACACGAGGACACACTGCACCCAATGCTTCTTTTAGCTTTAGTAAAGCTGCTCAAAATTCAGTATTTTTAATGAGTAATATTACCCCACAAAATGCACAAATAAATAATAAAATTTGGAATGAAATCGAACAAAGAGAAAGAAATTTAGCTTTAGAATTTCAAAGTATCGAAGTTTTAAATTTAGTACTTTACGATAAAGAACCACAATACATTAAAAACCGTATTGCTATACCAAGTTTTTATGTGAAAATTATTAAAACTCCGAAATTTAAAGAATGCTATCAAGCACCAAACCACGAAGTAAATGATGAAAATATTAAACAGTATCAAATAAATTGTGATAAATTTTAA
>CAMP_324_1
ATGTTGAAATTTAAAATTTTAATTATAGAAGATGATATAGATTTAAACGAACTGCTTGTTTTAAAGTTAAAATCTAGTGGTTATGAAGTTATATCTTTAGCGGATTTTTTTGGAGTTGAAGATTTGCTCGATAATGAGCAAATTGATCTTTTAATAGTCGATAGAAATTTGCCCAGTGGAGATTCTTTAGAAAAAATTCAAGATTTAAGAGAGCAAGGATATAAAGAAGCAGTTATTTTTCTTACAGCCAAGGCTTTACATCAAGATTTACTCGAAGGCTTTGAAAGTGGTTGTGATGATTATGTTTGTAAACCTTTTGATTTCAATGAGCTTTTGCTTCGCATTAAAGCAATTTTAAAACGCCATAAAAAAGAAGAAGAAAAACTATCTTTTGGTGATTTTATTTTAGATTTGGTTAGTTATGAATTCTTTTACAAAAATCAAAAATTAGAAATCTCAAATCTTGACTATGAGCTTTTAAAATGTTTTTTTGAAAATCCAAATACCTTGCTTACTAGACAATTTTTAAGCGAAAGTGTTTGGAAAGATGATACTACAAGTGATAAAACAATCAATATAGCTCTAACAAGACTTAGAAATAAATTTCCAAAACTAAAAGATCATATTATAAGTGTTAGGGGTATTGGCTATAAATTATGCTAA
>CAMP_325_1
ATGAAAGATTTATTTTTATTTAGCTCTTTGCTTGATGCAAGTCATACTTTTTCTTATTTTTTTCACATAGGTTTGGTAGCTTTAATTGCTGTTATAGTGGCTATGATGGCTACTCGTTCTATGCAACTTGTTCCACGCGGTATGCAAAATTTAGGTGAGGCTTTTTTAGAGGGAGTTTTATCTATGGGTAGAGATACCATGGGAAGTGAAAAAGGTGCAAGAAAATATCTTCCTTTGGTTGCAACTTTGGGGATTATAGTGTTTTTTAGTAATATTATAGGTATAATACCTGGTTTTCACGCTCCAACTGCAAGTTTAAATTTGACTTTGTCCTTGGCTATTATAGTTTTTGTATATTATCATTTTGAGGGTATTAGGGCACAAGGTTTTGTAAAGTATTTTGCTCATTTCATGGGACCTATTAAACTTTTAGCTCCTTTGATGTTTCCTATAGAGATAGTCTCTCATCTTTCTCGTGTGGTTTCTTTGTCCTTCCGTTTGTTTGGAAATATTAAAGGCGACGATTTATTTTTAATGGTAATTTTAGCTTTAGTTCCTTATATAGCTCCACTTCCTGCTTATGTGCTTTTAACTTTTATGGCATTTTTACAAGCTTTTATTTTTATGATTTTAACTTATGTATATTTAGCGGGTGCAACTGTTGTTGAGGAAGGTCATTGA
>CAMP_326_1
GTGAATTTAAAAGAACTTTTTATCCATCACTTAGAAAAAAATCTACCCAAAGTTGAAAGCTTTCATCCTTTTTTCAATGAAGCTTTAGCACTTATGTTAAAAGCAGGAGGAAAGCATTTTCGCGCACAATTGCTTTTAAGCGTAGTGCAAAGCAATAAACCTGAACTTTTAAATCAAGCTTTAGATGTAGCTTTAGCTTTGGAATTTATCCATACTTATTCACTCATACACGATGATTTACCCGCTATGGATAATGCGGACTTTAGACGAGGAATTCCAACCTTACACAAAAGCTACGATGAAACTACAGCCATCTTAGTAGGTGATGCTTTAAATACCGAAGCTTTTTTAGTTCTAAGTCATGCTCATTTAAAAGATGAAATCAAAATCAAACTCATCAAAACCCTTGCCTTTAATGCAGGACTTAATGGAATGGTCATAGGACAAGCTATTGATTGTTTTTTTGAAGACAAAAGACTGAGTTTAAATGAACTTGAGTTTTTGCATACACATAAAACCGCAAGATTGATCGCCGCAGCTTTAAAAATGGGTTGTGAAATTTGCGAACTTAACAACGAAGAAAGCAATCAAATTTACAAACTTGGTTTAAAACTAGGACTGATTTTTCAAATCAATGATGATATTATCGATGTAACTACAAGTCAAGAACAAAGCGGAAAGCCTACCAACAACGATATTCATAAAAATTCTTTTGTCAATTTGCTTGGACTTGAACAAGCCATAAAAACAAAAGAAAATCTTCTTAGTGAATGCGAACAAGACTTAGAAAAACTTAATGAAAAACTCGCACAAATGATACAAAATTTAATAATTCAATACTTATAA
>CAMP_327_1
ATGAACATTCAAATTTTACAAGAACAGGCAAATACTCTAAGATTTTTAAGTGCTGATATGGTGCAAAAAGCAAACTCAGGACACCCAGGTGCACCTTTGGGCTTAGCAGATATTTTAAGTGTTTTAAGTTATCATTTAAAACACAATCCCAAAAATCCAACTTGGCTAAACCGAGATAGACTTGTATTTTCAGGCGGACATGCAAGTGCTTTGCTTTATAGTTTTTTACATTTAAGCGGCTATGACTTAAGCTTAGAAGATCTTAAAAATTTCCGCCAACTTCATTCTAAAACCCCTGGACACCCTGAAATTTCAACTCTTGGAGTAGAAATCGCTACAGGCCCTTTAGGACAAGGCGTTGCCAATGCTGTAGGCTTTGCTATGGCAGCAAAAAAAGCACAAAATTTGCTAGGCAGTGATTTAATCGATCATAAAATTTATTGTCTTTGCGGAGATGGGGATTTACAAGAAGGCATTTCTTATGAAGCTTGTTCTTTAGCAGGACTTCACAAACTTGATAACTTCATACTTATTTATGATAGCAACAATATCTCTATAGAAGGCGATGTAGGTTTAGCCTTTAACGAAAATGTAAAAATGCGTTTTGAAGCACAAGGATTTGAAGTTTTAAGTATAAATGGACACGATTATGAAGAAATCAATAAAGCCTTAGAACAAGCTAAAAAATCCACAAAACCTTGTCTTATCATCGCAAAAACAACTATAGCAAAGGGTGCAGGAGAGCTTGAAGGCAGTCATAAAAGCCATGGCGCACCTTTGGGTGAAGAAGTGATTAAAAAAGCCAAAGAACAAGCAGGCTTTGATCCAAATATCAGTTTTCATATCCCACAAGCAAGCAAAATCCGCTTTGAAAGTGCTGTAGAACTTGGGGATTTAGAAGAAGCAAAATGGAAAGATAAGCTTGAAAAAAGTGCTAAAAAAGAACTTTTAGAAAGGCTATTAAATCCTGATTTTAACAAGATAGCTTATCCTGATTTTAAAGGAAAAGATCTTGCTACAAGAGATAGTAATGGTGAAATTTTAAATGTTTTAGCTAAAAATTTAGAAGGATTTTTAGGTGGAAGTGCAGACTTAGGCCCTTCGAATAAAACAGAACTTCACAGTATGGGAGACTTTGTAGAAGGTAAAAATATCCATTTTGGTATCAGAGAACACGCTATGGCAGCGATTAACAATGCTTTTGCAAGATATGGAATTTTCTTACCATTTTCGGCAACTTTTTTCATCTTTAGCGAGTACTTAAAACCTGCCGCAAGAATAGCAGCTCTAATGAAAATCAAACATTTTTTCATTTTCACACACGATAGCATAGGCGTGGGCGAAGATGGACCAACACACCAACCTATAGAACAACTTAGCACTTTTAGAGCTATGCCAAATTTTTTAACCTTTAGACCTGCTGATGGGGTGGAAAATGTCAAAGCTTGGCAAATAGCCCTAAATGCTGATATTCCGAGTGCTTTTGTGCTTTCACGCCAAAAACTCAAAGCTCTAAATGAACCTGTTTTTGGAGATGTAAAAAACGGAGCGTATTTACTCAAAGAAAGCAAAGAGGCTAAATTTACACTTCTAGCAAGTGGAAGTGAAGTTTGGCTTTGTCTAGAAAGTGCAAACGAACTTGAAAAACAAGGTTTTGCTTGTAATGTTGTTTCCATGCCTTGTTTTGAACTTTTTGAAAAACAAGATAAAGCTTATCAAGAAAGATTGTTAAAAGGTGAAGTTATAGGTGTTGAAGCAGCACATTCTAATGAACTTTATAAATTTTGCCATAAAGTATATGGCATAGAAAGTTTTGGAGAAAGTGGTAAAGACAAAGATGTGTTTGAACGCTTTGGATTTAGCGTTTCAAAGCTTGTAAATTTTATCCTTAGCAAATAA
>CAMP_328_1
ATGAATACAAATTTCAAATTTCAAAATAATACTCTTTTTATCTTTGGAATTTGGGATAAAACAAGTATTTATAAGTTAAAAATAAAAGATTTTTTAGCTTTGATCCAAAGCAAGGAAGTGATTTTTGATTTTAAAGATCTAAAAGCAATCGATACCGCTGGAGTGAGATTTTTCCTTGCTTTGGAAAATGACCTTAAAAATAAAAATATTAAAATCACCAAAGAAGGCTTAAATTCACGCTTTCAAACCCTTTTTGAACTTTGTGAAAAAAACTACCAAAGACTAGGCAAAACAAAAAAATCACATCAAAATTTCAGTGAATACTTTATCGATCTTGGAAAATTAAGTTTAGAACTTTTAAAAATTTTAAGAAAATTCATCAATTTCACAGGAGCTTTTTTCACAAGTCTTTTTTTATGCCTCAAAAATCCTAAAAATTTTCGCTTTATTGCTTTTTTATATCATATAGAAAATTCTGCTTTTAAAGCCTTACCTATAGTTATTTTAACCGCTCTTTTAGTAGGAGTGGTTTTAGCCTATCAGGCTGCTTACCAACTCGCACAATTTGGAGCCAATATTTTCATAGTGGATTTGATGGGAATTTCAGCCACTAGAGAACTTGCACCTTTAATCGCTGCCATAGTGATCGCAGGAAGAAGTGCAAGCTCTTATACCGCACAAATTGGGGTGATGAAAATTACTGATGAAATTGCAGCTATGAATACTATGGGTTTTCGTTCTTTTGAATTTATTGTTATTCCACGTGTCATGGCTTTGGTAGTAGCTATGCCTTTAATCGTTGCCATTAGCGATGCAATCAGTATTATAGGTGGAATGATGGTTGCAAAATTAAATCTTGATATTTCTTTTGCCGAATTTTTAAGACGCTTTAGAGAAGCTGTAGATATAAAACATATCTTTATAGGACTTGCAAAAGCACCTATTTTTGGATTTTTGATAGGACTTATTGCTTGTTTTCGTGGTTTTGAGGTAAAAAACACTACACAAAGTATAGGAATTTATACAACAAAAAGCGTTGTAAATGCTATTTTTTGGGTGATAGCTTTTGATGCTTTATTCTCTGTTATTTTAACTTCTACAGGAATTTAA
>CAMP_329_1
ATGGTTATTAAAGCACAAAATATCATTACAAAATTTGGAGAAAAAATTGTCCATGATGGCGTAAGTTTTGAAATCAAAAAAAACGAAATTTTTGGTATTTTAGGAGGTAGTGGAAGTGGAAAATCCGTCCTTTTAAAACAAATGCTTATGCTTGAACATTTTGATGATGGAGAATATGAAATTTTAGGCTATAAACTTAAAAATATCAACGAAGAAGATGCACTTGCTTTGCGTAAAAAATGGGGTGTGGTTTTTCAGTTTGCTGCACTTTTTAGCTTTTTTAATGTTTATGAAAATATCGCTATTCCTTTAAAAGAATACACTCATTTAGATGAAAATAGCATACAAGAACTGGTTTTAATGAAGCTAAAAATGGTAGGCTTAAACGAAAGTGTTTTAAAACAATTTCCAAGCGAACTTAGTGGCGGTATGCAAAAAAGAGTGGCAATTGCTAGAGCTTTAGCACTTGATAGTAAATTGCTTTTTTTAGATGAACCTACTTCAGGACTTGACCCTCATAGTAGTCGTGAATTTGACGATTTGGTTTTAGAGTTAAAAAAAAGTTTTGATCTAAATATCATTTTGGTTACACATGATAAAGAAAGTATGAAAAATTTACTCGATCGTTTTATCATTTTAGAAAATAAAAAAGTTGGATTTTGCGGCACTTATGAAGAATTACGCTTGCAAAATGAACGACTTTTTAAAAGATTTATGGAGTAA
>CAMP_330_1
TTGCAAAATTATAAAAAACTTGGAATTGAACATTTTTACAAGAAAGATTTTAAAACTGCAAAAATGTATTTTTCTATGGCTTATGAAAAACGCAAAAATAAACGCTTGCTAAATTTTATCTGCCTTTGTGATCTTGCTTTAAAATCTCCTAAAGAAGCTTCTTTACTTTTTGATTTTTATATAGAACATTACAAAATCTCTAGCATTGATAAAGACTTAGAAGAAATTTTAAGTACAATTGAATTTAAAAAACAAGAAAACAAACAGGAAAACGAATTTGAAGATGGGCATGCGTTAAATTATCAAGATTTTTTAAAAAGCGAAGAAGAACTTGGCTTTCAAAAAAGTTTTGAAAATATCATTAACAGCACTAAATTAGTTATTGATAATCGTGATGATTTTTTAGATTTTTTGGAAAAATTACTTGATAATGGCTATAAAGATATGACTTTAAATTACATAGAAAATGTTATGCCTCATTTTTGGGCAAATGATAGATTTATCAAACTCCAAGAAAAACTCATGGGATTTAAAAGTGAAATTAAAACTTGA
>CAMP_331_1
ATGTTTGATAAACTAGAAAAAATTTTAGCTTATGATAATGTTTTTTTAAGTGGTGGTGCTGGAGTTGGTAAAAGCTTTTTGACAAATGAGCTTATCAAATCTTATAGAAAACAAAAAAAATTAGCCATAGCTCTTGGTTCTAGTGCTCTATCGGCGTTTAATATAGGCGGTGTTACTTTACACAGCTTTTTTTGTTTAGGGTATTGTGATGATATGATGAAATTAAGTGTATTGGATCGCAATCAAAAACAAAAAGAAAAATTAACAAAACTTAAAGAGCTTTTAAAAACGATTGAGCTTATTATTATCGATGAAATTTCCATGGTTAGTGCAAATGTTTTTGAAATGATAGGCTTTAGACTTAAAAATTCTCAATTTAATGGAAAAATTTTAGTTGTTGGAGATTTTTTTCAACTGCCTCCAGTAATTAAAGAAAAAAAAGAAACTTTATTTAACCATTCTTATTATGCTTTTTCTTCATTTTTTTGGCAAGATTTAAATTTTAAGAATATTAAACTTTCTCAACCTAAAAGAACGCAAAATATGGAATTTTATAACCATTTATCTTTGATTAGACAAGGTTTTTTAGATGAAAAAATTTTAAGCTTTTTTGAATCTTTGCGAATTGATTATAAAGAATTAGAAAATTTAGAAGATGATTATACTTTACTTTGTGGTATCAATAAAAAAGTAAACAATATCAATCAAGAAAAATTAAGCAAACTTGAGACCCCGCTTGTATGCTTTAAGGCTCAGGTTAAAAAAGAAGATAAGAGAATAAAAGATGAAGAGCTTGATTCTTGGATTAGAAGCTTAAATATATTGGAAGAATTAAATATTAAAATAGGCGCTCGTATTATTTTTTGCGTAAATAATTGGGATAAGAATTATTATAATGGAGAGCAAGGCATTATAGAAGATATTCTTTATGAAGAGGAGAAAATTTATATTAGCATTATTAAAAATAATGGGATGAAAATTTTACTTGAACCTTATACTTTTTTCATGGAAGAACTTGAGCAATCAGGTAAAGATTTTGTTGTTAATATTCTCGCAAGTGTTACACAGTTTCCTATTAAATTAGCTTATGCTATTACTATACACAAATCACAAGGTATGAGTATTGAAAAATTAGTGTGTGATATTGATCATATTTTTGAAAATGGACAGCTTTATGTCGCTCTTTCTCGCGCTACAAACCCAAATACTTTAAAAATTTATTCTACAAAAAAGATAAATTTTGGATTTTATTTTGCTAATATTTTAAAAATAGATTCTAATGTGATTGAATTTTATAAAAAACATAATTTTTTAGATCTCGAAATACAAGAACAAATCATTTAA
>CAMP_332_1
ATGATTGCACGCTGGTTGTTTATTAGTTCAATATTTGTTGTTGCGCTTTTTGGTATTAACTTGAAATCATTTTTTACTTATACCTTTGATGCAAATAAGCAATATGATATGGAAAAAGCGAAGGCTTTGTATTTTCAAAATAAATGCAATACTTGCCATGGAGATAATGCTGAAAAGAGTGTTATAGGATCTAGAATTTTAAAAGATATGTCTCCTGAGGATATTAAAGGAGCTTTGATAGGTTATACTCTTGATAGTAGCAGTTCTACAACAGCTTCTCAAATGGCTTTTTATGCTAGAAATTTAAGCCACGAGGATATAGATAATATTATTGCTTATATTAAAGGTGGAAATTTTGCGCTTGATTTGCAAGTAAAAGATCTTCTTGAAGAAGAACCTGCGCAAAAAACAAAACATAATATATTTCTAAAATAA
>CAMP_333_1
ATGAAAAAAATTTTAATTATTTGCATGCTTTTTACTTTGTCTTTTGGTATAGAAAGACCTAAATTTGAAGATTTTTTAGCAGGTTATGAAAGAAATAAGGCAAGCATGCTCAACTATGAAGGAATGCCAGCTTTTGCACTCAGTGAAAATTTACTTGCTGTGTTAAAACAGCCTAATGCTAAGCTTAACAAATATGTAAAATACGATCCATTTTTAAATTTATATCTTGTAAGAACTGACTTTAGCCTAATCCCTACTCCTATGGGTGATGAAGAAAAACTTACTCGTAATGATTGGGTTGGAATTTGGGATCCTAATAAACCTTATATAGGGCATATTAAGTATTTAGCTCAAAATATTGATGAAAAAGATCAACTTGATTTTAATTCTAAAATAGGACTTTTAGGGACTCCATGCTGTGAAATGATGGGGATTGCTTTAAATAATAGCTCTTTTATAGGCAATCGCTATTTAAAACATTTTATGAAATATAACGATGTTTATTGGGGGGATATTGGCGTTGATTTTGTTGTTCGAGAAAATAAAATTTATGTTAACAATGTAAGAAAAAATCCACAATTTTTAATCAATGATCAAGTTATAAGTGTTGATGGCTTACCCGCCAATGATTTAAGAAAACTCAATGAAAAAATTCTTTTTGCAGATCGCGGAAGCACTCTTTATTTTCAAGTGTTGCGTGATAATATGGATTTAAATATTTCTACTGAAGTTTTTGCAAAAGATTTGAGCAAATTTAACCTTCCTGATTCTAAACCAAAACCAAAAATTACAAATTTCACAAGCAATCTTGGTTTAACGGTTAATGCTAGTCTTGTTGTAACTAAAATAGATCCAAAATCAAAAGTATCAAATGCAGGATTTATGGTAGGAGATAAAATTTTACGCGTTAATAATATTATTTTAAATAATTTTAAAGAATTACAAAATATTTTAAGTGCTGGTAATGACTTTAGCATCTTAATTGAACGCAAAAGTACTAAATTACCTTTATCAAATTTCAACAATGAACTAGGCGGAAATGCCAACTCAGGTGGCGATGGTAAATTTCAATTTTTCATAAGGCTTACTAAGTGA
>CAMP_334_1
TTGAGTAAAGAAAAAGAAGTATTGCTCAATGAAGAAATAAGAGCGGATGAAATCAGATGTGTTGGCGATGATGGCAAAGTTTATGGTATTATCAGTAGTGATGAAGCTTTAGAAATTGCAAATCGTTTAGGACTTGATCTTGTAATGATAGCTGCAGATGCTAAGCCACCTGTTTGCAAGATCATGGACTATGGTAAATTCCGTTATCAACAAGAGAAAAAACAAAAAGAAGCAAAGAAAAAACAAAAAGTGATTGATATAAAAGAAATCAAACTTTCTGTAAAAATTGCTCAAAATGATATTAATTACAAGGTAAAACATGCTTTAGAATTTTTAGAACAAGGTAAGCATGTGAGATTTCGTGTGTTCTTAAAAGGACGTGAAATGGCAACTCCTGAAGCAGGTGTAGCTTTGCTTGAAAAAATTTGGACTATGATAGAAAATGAAGCTAATCGTGACAAAGAGCCAAATTTTGAAGGTCGTTATGTAAATATGCTTGTAACTCCAAAAAAAGCTTAA
>CAMP_335_1
ATGGAAAAAGAAGTTATTGCGTATTTGGACAATGAGACAATAATTGACTCTCAAAGTGTGAAAAATACAAATTTAAAAGAAATTTATTTTGATAATTCTAAAGAAAGTTTAGAAGTAATCCGTCATTCTTGTGCGCATTTAATGGCACAGGCGATTAAGAGTTTGTATCCTGAAGCTAAATTTTTCGTTGGTCCTGTTATAGAAGATGGATTTTATTATGATTTTCGTGTGGAAAGTAAGATTGGCGAAGAAGATTTGGTAAAAATTGAAAAAAAGATGAAAGAACTTGCTGAAGCAAAGATTGAAATTTCAAAATATGAAATCACAAAAAGCGAAGCTTTGGCTAAATTTCAAAATGATGATTTAAAACAAGAAGTTTTATTGCGTATTCCTGATAGAGCTGTAAGTATTTATAAACAAGGTGAATTTGAAGATTTGTGTCGTGGTCCTCATGTGCCAAATACGAAATTTTTACGCTTTTTTAAACTCACTCGTGTTGCAGGAGCGTATTTGGGTGGCGATGAAAAAAGAGAAATGCTTACTCGAATTTATGGAACTGCTTTTGCAGATAAGGAAAGTTTAAAAGAGTATTTAACCATTATTGAAGAAGCTAAAAAACGCGATCATAGAAAGCTTGGAACAGAGCTTAAGCTTTTTACTTTTGATGATGAGATCGGAGGAGGTCTTCCTATTTGGTTGAGTAATGGTGCAAGACTTAGATCTAAACTTGAACATATGCTTTATAAGATCCATCGTTTACGTGGTTATGAGCCTGTGCGTGGGCCTGAACTTTTAAAAGCAGATGCATGGAAAATCAGTGGGCATTATGCAAACTATAAAGAAAATATGTATTTTACACAAATTGATGAACAAGAATATGGCATTAAGCCTATGAACTGTGTGGGACATATTAAAATTTATCAAAGTGATGTAAGAAGTTATCGTGATTTGCCTTTGAAATTTTTTGAATACGGCGTGGTACATCGTCATGAAAAAAGTGGCGTTTTGCATGGACTTTTTAGAGTGAGAGAATTCACTCAAGATGATGCACATATTTTTTGTATGCCAAGTCAGATTAAAGAGCAGGTTTTAGAAATTTTAGCTTTTGTGGATAATTTGATGAAATTATTTGATTTTAGCTATGAAATGGAAATTTCAACTAAACCTGAAAAAGCCATAGGTGATGATGAAATTTGGGAAATAGCGACTAAGGCTTTAAAAGAAGCTTTAGATGAACAAGGTTTAAAATACGGTATTGATGAAGGTGGCGGGGCTTTTTATGGGCCAAAGATTGATATTAAAATCACCGATGCTTTAAAAAGAAAGTGGCAATGCGGAACCATACAAGTAGATTTTAACCTGCCAAGTCGTTTTAAACTTGAATACACTGATAGTGATAATGAAAAAAAACAACCTGTAATGTTGCATCGTGCGATTTTAGGTTCTTTTGAAAGATTTATAGGAATTTTAACCGAGCATTGTGCGGGTGAGTTTCCATTTTTTATCGCACCAACTGCGGTGGGTATAGTGCCAATAGGCGAAGCACATATTGCTTACGCAAAAGAAATTCAAAAAGAATTATTAGAGCTTAATATCGATAGCGAGGTGTATGAAAAAAATGAGAGCTTAAGTAAAAAAATTCGTATCGCTGAAAAGCAAAAATTACCTATGATTTTAGTTTTAGGCGATGATGAGGTGGCAAAGCGTAGCGTTGCTTTAAGAGATAGAAGAGCTAAAGAACAAAAAAATCTTAGCTTGGACGAATTTATTAAATTAGTTAAGGAGAAAATGAGTGAGGTACACTTTTGA
>CAMP_336_1
ATGGAAAATTTATATGCTTTAATACTTGGAATTATAGAAGGTCTGACTGAGTTTTTACCTATTTCTTCAACAGGACATATGATTTTAGGTACGACTATTTTAGGTATCGATATAGATGAGTTTTGGAAAAGCTTTTTGATTATCATCCAGCTTGGTTCTATTTTGGCGGTCATTTTTGTATTTTGGCGTAAATTGTTTCAAGGGCTTGATATTTGGTTAAAACTTGCAGTTGGATTTTTTCCTACCGGAGTTATAGGGCTTTTTGTGGCAAAATACTTAAATGCTTTATTTAATGGTTGGGTTGTGGTTGGAATGCTCATTTTTGGCGGTGTTGTGTTTATTCTTATAGAACTTGCACATAAAAATAAACAATATCGTATCAATTCTTTAGAAGAAATAAGTTTTAAACAAGCTTTTTGCATAGGTATTTTTCAATCTTTAGCCATGATTCCTGGTACTTCAAGAAGTGGAGCAAGTATTATTGGTGGACTTTTGCTAGAATTTAATAGAAAAGTTGCGGCTGAGTTTAGTTTTTTGCTTGCCATTCCAACGATGATTATCGCTACAGCTTATAGCATTTATAAAGAGCCTGAGCTTCTTGGCAATGCAAATTCTTTAATTCCTTTAGGCATAGGTTTTATCACTGCTTTTATTGTTGCAGTTTTAGTTATAAAATTTTTCTTAAAATTTATTTCTAAATTCGACTTTATCCCTTTTGGAATTTATCGTATTATTTTAGGATTTGTTTTCTTTTATTTGTATTATAGTGGGATTTTAAATGCTGGAAGTGAATTTAAGCTATAA
>CAMP_337_1
ATGATGTACAAAAAACAAAATTTACCAGAACTTACCTTAAGGGGTTTGATTTTGGGAAGTATTTTAACTATTATTTTTACAGCTTCAAATGTATATTTGGGGTTAAAAGTGGGACTTACTTTTTCATCATCAATTCCAGCTGTGGTCATCTCCATGGCGGTTTTGAGTCTTTTTAAGACTTCAAATATTTTAGAAAATAATATGGTTCAAACTCAAGCTTCAGCAGCAGGAACTTTATCATCAGTTATTTTTGTTATCCCAGGGCTTTTTATGTGTGGGTATTGGAGTGAATTTCCACTTTGGCAAACTTTTATGATATGTCTTTGTGGTGGCGGACTTGGAGTGCTTTTTACTATACCATTAAGAAGGACTATGGTGGTTGAAAGCAAGCTTGCTTATCCTGAAGGTAGAGCCGCAGCTGAAATTTTAAAAGTAGCCAATAAAGATCAGAGTAGTAAAAAAGGAAAACAAGGCATTAAAGAAATAGCATTAGGCTCTTTTATAGCTGCTATTTTTAGTTTGTTAAGCAATGGTTTTAAACTCGCTGCAAGTGAGAGTAATTTTGCTTTTATTTGGAATAAAATGGCTTTTGGTTTTTCTATGGGATATTCTTTGGCACTTTTAGGGGCAGGTTATTTAGTTGGTTTAGCAGGTGCTATAGCTCTTTTTGTAGGTATGTTTTTAGCTTGGGGTATTTTTACTCCCTATCTTTCAAATTTTGAATTCGATAGTACAAAAAATGCCGTAGATTTAGCTTCTAGTGTATGGAGTTCTAAAGTAAGGCTTATAGGAACAGGAGCTATTGCTATAGCAGCGCTTTGGACTTTAATAGAACTTTTAAAACCCGTTATTGAGGGTATTAAAGAAATTGTTAAAAATGTTAAAATTACTAATCAAGAAAAAAATGAAAGAACAAATATAGACCTTTCTTTAAAAAGTATTTTTATACTTTTTGTTTTAATGGTTGTGGGTTTATTTATTACTTTTTATAGTTTTGTTGAAGATGCTAACTTAAGTATTTATTATCAAATGCTATTTTCATTTGTTGGAACTTTAGTTTCTGTTTTAATAGGTTTTTTTGTTGCAGCAGCTTGCGGATATATGGCAGGACTTGTAGGATCTTCTTCTAGTCCTATTTCTGGAATCGGACTTATTGGTGTTATTATTTCTTCTATTGTTTTTTTGGTTTTAGGTGTGGAACTTTTTCAAGATCCTATGCTTTCTAAATTTGCAGTAGCATTAGCTATTTTTACTACTAGTGTTATTTTAGCTACAGCTGCTATTTCGAATGATAATTTACAAGATTTAAAGACAGGACATTTAGTCGGAGCTACTCCTTGGAAACAACAAGTTGCTTTACTTGTAGGCTGTGTTTTTGGTGCTTTGGCTATAGTTCCTGTTTTAAATTTGCTTTATCAAGCCTATGGTTTTGTCGGAGCAATGCCAAGAGAAGGTATGGATGCTTCATCAGCTTTAGCAGCACCGCAAGCAAATTTAATGAGCACTATCGCCCAAGGAATTTTTCATCACAATATAGAGTGGGGTTATATGGCTTTTGGTGTATTTGTAGGAATTTTAATGATTATTATAGATAAAATTTTAAAAGGAACACAGAAAATGTCTTTGCCGCCTTTAGCCGTTGGAATAGGTATTTACCTTCCCCCTGCTGTAAATATACCTTTAGTTATAGGCGGAATTTTAAAATATATTGTAATGCAACACTTGACTAAAAAATATGCAAAAAATTCTCATAAAGAAGAAAAACTTGCAAGTTGTGAGCAAAGAGGCACGCTTTTTGCTTCAGGGCTTATAGTGGGTGAAAGTATTTTTGGGGTAATTATCGCAGGAATTACTGTATTTTCAGTAAGTATGGGTGGTAGTGAAAATCCTTTAGCTTTAAATTTAGCAAATTTTCATGATAGCGAGCTTTTCGCACTTATCTTTTTTGTGGGAGTTGTATTATATTTCATTAAGCGTATTGTTAAAAAAGATGCTTAA
>CAMP_338_1
ATGGAAGAAAATAAAACTTTATTAGAAAAAATCAAAGATTTAAGTATATTTGATTCTTTTAAAATTGTTTGGTTTATAATGATTTTTGTTGTGATTTATTATACATTGATTGCAGCACCAAGATATGTAAGCACGATGATTTTAGATGTTAGATCAACAAGTGGAGAAAGTGCTCAAACAAGTGGAATCTTGTCTTTGCTTAGTAGTACTTCTACAGCAAGCGAAGATTTAAATTATCTAAAAGGTTATATAGAATCAAGTGATATGTTAAAGATTTTGGATGAAAAAATCAAACTTAAAAATCTTTATCAAGAGCAACATATAGATTTACCTTTTAAAATTTGGGATTCAAGCTCGATAGAATCTTATCTTAAATACTACCAAGCAAGAGTTAAGGTTCATACGGATGAAACCACTAAACTTTTAAAAGTTGAAGTAGAGGGTTTTACACCTAAATCAGCTCATTTGATTGCTCAAGCTATTATGCAAGAAAGCGAAAAATTTATCAACGAAATCTCTCATAAAGCAGCTAGAGAGCAAATGGCTTTTGCTGAAAATGAAGTGCAAAAATACAAAGAACGTTATCAAAAAGCACAAAATGATTTGATTGCTTTTCAAAATAAATATGGAGTTTTTGATCCTTTAAAACAAGCTGAAACTAAAGCAAGTTTAGTTGCGCAAATTGAGGCTAATTTAGCTCAAAAAGAAGCTAAACTTTTAACTTTACAAAGCTATATGAATGATGCAGCACCTGAAGTAGTAGCACTTAAAGCAGAAATTGAAGCGATTAAAAAACAGCTTTTAAGGGAAAAATCTAAAATTTCAGCTAACAATTCTTCTCAAAAGCTTAACGATTTGGCTGCTAAATTTCAGGATTTAACTATAGAAGCTACTTTTGCGCAAAAAGCTTATGAAGCAGCTTTAAAAGCTTATGAAAGTGCTAGAATAGAAGCATTAAGAAAAATAAAACAACTTGTCATCATCCAAAGTCCAGATATTCCAGAAAGCGCAAAATATCCTGAAAGAATTTATGATATTTTAACAGCATTTATTGTATTATCTTTGATTTTTGGGATTGTTAAATTTATTAAAATGATAATAGAGGAGCATAAGTATTAA
>CAMP_339_1
ATGATTTTTGGAAAAATTGATTATATTAATCTTTTACCTTTACATATATATCTTAAGAAATATCCCCTACCTAATGGTTATAAAGCAAGTATGGAGTATAAAAAAGGAGTTCCAAGTAAGCTAAATAAAGATTTATTTTATAGAAGAATTGATGCAGCTATCATTTCAAGCATAGAAAGTGCTAGAAAAAAATATAAAAATTTAGATTTGGGTATTTGTGCCAATAAAAGAGTTTTAAGTGTATTAGTAGAAAAAAATACATCAAATGCCAAAGATCCAAGTTCAGCAACTTCAAACGCTCTGGCTAAAGTATTAAAACAAGATGGAAAAGTAATTATAGGTGATAAGGCTTTAAAGCTTTATCTAAAAGATCCTTCTAAATATATCGATTTATGTGCAAAATGGCACGAAAAAACAGGATTGCCTTTTGTTTTTGCTAGATTTTCTTGTGTGCAAAAAAAAGCTTTATATAAACAAATTTTGAAAAAATTTCCAAAAACAAAGATTAAAATTCCTTATTATATACTGCAAAATTATGCCAAAACAAGGGATTTAGATATAAAAGATGTTAGATATTATTTAGATGAAGTTATATATCATAAAATTTCTACCAAAGAAAAAACAGCCTTAAAGCGTTTTGTAAAGGCTTGTAAGGCTTTAAATCTTGCTTAG
>CAMP_340_1
ATGAATGATGAATTTATAAGCGTTAAAGACTTTTTTAATCACAATGAAAAAAGAAAAAAATTTCTTCAAAAACAAGAAATTAAACCTCCTAAAGAAAAAACAAAAAAAACTAAAGAAACAAAGCTTTATACAAATATAGAAAGTGGTAAATACAAAGGGAAAAAACTACTTTTACCTAGTCTTACAACAACAAGAAGTACTAAAAGCATAGTCAAAAGTTGTGTTTTTAATGTAATAAGAGAAGATTTAAGAAGTAAAATTTTCATTGAAGCCTTTGGCGGAAGTGCTTTAATAGCGGCTGAAGCACTAAGTAATTATGCTTTAAAAGCTTATGCTATAGAACTTGATATAAAAGCTTATAAAATTGCTTTAGAAAATGCTAAAAACATAGATCCAAATTTAGAAGTGATCCATGCAAATACTTTTGAAATTTTACCTAAACTCATAGAAAATTCAAAAAATGAAATCATCTTATATCTTGACCCACCTTTTGATATCAGAGAAGGTTTTAGTGATATTTATGAAAAAATTTATCATTTTTTAGAAAATTTAGATTTAAAGACTTTAAATTTAATCATTTTTGAATACCACTCAACCATAAAAACTCCCGAAAAAATCCAAAATTTTCAAAAAGTTAAAGAAAAGAAATTTGGATCAACTAGCTTAAGTTTTTACTCTTCTTAA
>CAMP_341_1
ATGGATAAAGCCAAAATTGTTCAAAATTTAAATGCTTTGTTTAAACAAAGAGCAGAGTTTTACTCTTATTTTGATGAAAATATTGCCAAAATCAATAATACTGAAGTATTTGATTTTAAGAATGCTAAAAATTTAAATCCAGAAGAGGTATATAAGCAATTTTATCATTTTGATTATGCTATAAGAAAATTATTGCCTGCTATTTACAAGGCTTATGAAATTACAGATGCAGATTTAGACAAAGATTTTTAA
>CAMP_342_1
ATGAAACTTTTTGGAACTGATGGAGTTCGTGGAAAAGCGGGTGAATTTTTAGATAGTTTTTTGGCTATGCGTTTAGCAATGGCTGCGGGTATTTATTTTAAAGATAAAAGTATTACTAATAATATCTTAGTAGGAAAAGATACAAGAAGAAGCGGCTATATGATAGAAAATGCTATTGTTTCAGGGCTTACTTCTATAGGATATAATGTTATACAAATTGGTCCTATGCCAACTCCTGCGATTGCATTCTTAACTGAAGATATGCGTTGTGATGCAGGGATTATGATTTCAGCTTCTCACAATCCTTATTATGATAATGGTATTAAATTTTTTGATGCTCATGGAAACAAACTCAGTGAAGATATAGAGAAAAAAATAGAAGAAATTTATTTTGATGATAAGCTTATACAAGCCTCTAAGGTAGATATGGAGAAAATTGGTCAAGCGAAAAGAATTGATGATGTTATAGGAAGGTATATTGTTTCTATTAAAAATTCTTTTCCAAAAGATCTTACTTTAAAGTCTTTGCGTGTGGTTTTAGATGTGGCTCATGGGGCAGCTTATAAGGTAGCACCTACTGTTTTTAAGGAATTAGGTGCTGAAGTTATAGTAATGAGCGATAAACCTAATGGACTTAATATCAATGAAAATTGTGGAGCTTTACATCCTGCAAATTTAGCTGCTGAGGTAAAGCGTTTGCGTGCAGATGTGGGCTTTGCTTTTGATGGTGATGCAGATCGTTTGGTGGTTGTAGATGAAAAAGGCGAAGTGGCTAATGGGGATAGTTTATTGGGCGTATTGGCACTTTATCTTAAAGAACAAGGTAAATTACAATCAAGTGTTGTGGCTACTATAATGAGTAATGGTGCTTTAAAAGAGTTTTTAAATAAACATGGTATAGAACTTGATACTTGTAATGTTGGCGATAAATATGTGCTTGAAAAACTAAAAGCCAATGGTGGAAATTTTGGTGGAGAACAAAGTGGGCATATTATTTTTAGCGATTATGCAAAAACTGGAGATGGTTTGATAGCCGCCTTGCAATTTAGTGCTTTAATGCTTTCTAAGAAAAAATCTGCAAGTTCTATTTTGGGTCAAGTTAAACCTTATCCTCAGCTTTTAACCAATCTTAAAATTGCAGAAAAAAAAGATTTAGATAAAATTAAAGGTTTAAAAGAATTAAAAAAAGATTTAGAAAATAAAAATATTAATACCTTATTTCGCTATTCTGGAACAGAAAATTTGATAAGACTTTTACTAGAAGCCAGAGATATTAAGCTCTTAGAAAAAGAAATGAAAAATGTTGTGGAGTTTTTTAAGAAAGCTTTAAATGGCTAA
>CAMP_343_1
ATGGCTAAAACTTTTAAATTTATTTTTTATTTTTGGGGTGCCTTTGTTTTGGTTTTTGCCCTTGATCAATGGGTAAAATCCTTAACTTTAGCAGGATTTAGATGGCAGAGTGAATACTTAGATTTAACTTATGCTCTAAATACAGGCGTAGCTTTTTCAATGTTGAGTTTTTTAGAACATAATTTAAAATATTTACATCTTGCTTTAATTGGCGTGCTTTTTATTTATCTTTTTTGGCAAAGAACACTTTTAAAAACTCATAGCATAGCTTTTGGAATGATGCTTGGTGCCGGCGTTTCAAATTTATTGGATCGTTTTATACATGGAGGTGTAGTGGATATGTTTTTTTGGCATAAATGGTTTAATTTTGCTATTTTTAATGTTGCAGATGTCATGATAAATATAAGTGTGGCTTTGATTTTAATACAAGAAATATTTAAAAAAAGGAAAAAAGATGACAGAATGGATTAA
>CAMP_344_1
ATGACAGAATGGATTAATGATTATTATTTTTGGATTAAATGGGTGCATTATTTGGCATTTGTTTCTTGGATGGCTGGACTTTTTTATTTACCTCGTCTTTTTGTGTATCATGCTGAACATAAAGACAATAAAGGTTTTGTTGAGGTTGTAAAAATTCAAGAAAGAAAACTTTATTATTATATACAAACTCCTGCAATGATTGTGACTTTAATCACAGGAAGTTTAATGTTGCATGCTCATAAGGAAGTTTTAATGGTAGGTGCGGGTTTTATGCATGTTAAACTTACCTGTGTTACACTTTTGATTATTTTCCATATACATAATTATTATTGTTTAAAAGCTTTAGCAAATGATACTTCTACTAAAAGTGGAAAATATTTTAGAATTTATAATGAATTTCCAACTATAATGTTTATTATCATCGCTTTAATGATGGTTGTTCGTCCCTTTTAG
>CAMP_345_1
TTGAAAGAAAATCCTTCTTTTTTAAAAGAGCAAATTATAACTTATCTTGGAAATAAAAGAGCACTTTTAAGTTTTTTAAATAATGGCTTTAAGGTAGCTAAAAAAGAACTTGGTAAAGATAAATTTAGTTTTTGTGATATATTTAGTGGCTCAGGTGTTGTAAGTCGTTTTGCAAAAGCACACTCAAATTATATTTTAGCCAATGATTTAGAAGATTATTCAAAACTCATCAATGAGTGTTATCTTGCTAATAAAGACAAAGATTTACTTCAAAATATAAAAAAGTATTATAAAAATTTAATCCAAAATTTAGATTTTCAAAAAGGTTTTATCAGTGAGCTTTATGCTCCAAAAGATGATGATGATATTAAAAAAAATGAAAGGGTTTTTTATACTTTTAAAAATGCTTTATATCTTGATACTATAAGGCAAAAAATCGAAAATGAAATTCCAAAAGAATTGAGGCATTTCTTTATAGCTCCTTTGATTTATGAAGCCAGTGTTCATTCAAATACTAGCGGAGTTTTTAAAGGTTTTTATAAGGGTAAGGATGGCATCGGAAAATTTGGTGGCGAAGGACAAAATGCACTTAAACGCATTAAAGGAGAAATAGAGCTTAAAATGCCTATTTTTTCAAATTTTTCTTGTGAATTTGAAGTGATGCAAAAGGATGCAAACATGCTTGCAAAAGAACTTGATTTTTTTGATGTAGTGTATCTTGACCCCCCTTATAATCAGCACCCTTATAGTTCTAATTATTTTATGCTAAATTTAATTGCAAATTATAAAAAACCTGAAGAAATTTCTAAAATCAGTGGCATTCCAAAGGATTGGAACCGCAGTACTTTTAATAAGTCAAAATTTGCCCAAGATGCTTTATTTGAACTTATTAATGATTTAAAAGCAAGAGTGATTTTACTTTCTTATAATTGTGAAGGTTTTGTAAAAAAAGAAATTTTTTTAAAGCGCTTAAGCACTCTTGGAAAATGCCGGATTTTAGAGCAAAAATATAATACTTTTAGAGCTTCTCGCAATCTTAAAAATCGCAATATCCATCTTCATGAGCAACTTTATATTTTAGTTAAAAATTAG
>CAMP_346_1
ATGTCTTTAATAAAAATTGATCAAAAAGCTTATGAATACAATTTAAGACATATTGCTAAAAAAATAGGGAGTTTTCAAAGATTAATTTGTGTTTTTAAAGATAATGCATATGGACATGGAGCTAAGCTTTTAGCTCCATTAGCCAAAAATTTAGGAGTTTCTTTTGTTGCTGTTAAGAGTGAAGAAGAAGCTCGAGAAATCGAAGAATTTTTTGAGAATATATTAATACTATCACATCGTCCTCATGGTAATGAAAATTCTCGATTTATTTATGCTTTAAATGACATTTCTCAAGTAAAAAATTACAAGCAAGATATAAAAATACATCTAAAAATAGATACAGGCATGCATCGCAATGGAATTTGTGTAGAAAATTTAGAGCATGCTATAAATCTTATTCAAGGTAGTGATTTAAAACTTACTGGAATGTTTACACATTTTGCTAGTGCAGATGAAATGGATGGAAGTTTTTTTGTTCAAAAAGAAAATTTTCAAAAAGCTAAAAAGATAGTAAAAAAATATTTTTCAAATTTATTATTTCATTCGTATAATTCTGCAGCATTATTTAGAGGGAAAATTCCTGAAGATGAATATTGTAGAGTTGGGCTTGTTCAATTTGGATATGGGGATTCAAATTTAAAAAGAGTTTTAAGTTTGTATGCTCATAGATTAAGTCAAAGGATTTTACAAAAAGGACAGAGCATAGGATATGGAGGCATTTTTACTGCTGCAAAGGATATGGAAGTAGCAACTTATGATTTGGGTTATGCTGATGGTCTTTTTCGCTACAATGGAAGGGGGGAGTTAGTGCTTGGAAATGGAAAAGCAATGCTTGGAAAGATGTCAATGGATAGTTTTTCTTGTGAAAATTCTGGTGAGGAAATTTGCGTGTTTAAAGATGCTGATATTTGGGCTGATTTTTTTCATACTATTAACTATGAAATTTTAGTAAAATTAAATCCTAATATTCAAAGAGTTCTAGTATAA
>CAMP_347_1
ATGATGGATTATGGTATTGATATTTGGGGAAATGAAAATTTCATTATCAAAAATGGTAAAGTTTGTATCAATTACGAGAAAAAACCTGCTATTATTGATATAGTTAAAGAATTAAGAGATGATGGATACAAGGGGCCTTTACTTTTAAGATTTCCTCATCTTATCCAAAAACAAATTGAAAATATTTACGGAAATTTCAATAAAGCAAGAAAGGAATTTGGCTATAAAGGAGGATTTAACGCTGTTTATCCTTTAAAGGTCAATCAATACCCTGGTTTTGTAAAAAATCTTGTAAAACTTGGAAAAGACTATAACTATGGACTTGAAGCAGGTTCTAAGGCAGAGCTTTTACTCGCTATGGCTTATAATAACGAAGGCGCACCTATTACCGTAAATGGCTTTAAAGATAGAGAACTTATCAACATAGGCTTTATTGCAGCTGAAATGGGACATAATATCACTTTAACCATAGAAGGACTTAATGAACTTGAAGCTATCATAGACATAGCTAAAGAACGCTTTAAACCTAAACCAAATATAGGCTTACGTGTACGTTTGCATTCTGCTGGAGTTGGAATTTGGGCAAAAAGCGGTGGGATTAATTCTAAATTTGGACTTACATCCACTGAACTCATAGAAGCGGTAAATTTACTCAAAGAAAACAAACTTTTAGAACAATTTACCATGATTCACTTTCATCTAGGCTCACAAATTACCGAAATTCACCCCTTGAAAAAAGCCTTAAATGAAGCAGGAAATATCTATACAGAACTTAGAAAAATGGGAGCTAAAAATCTAAAAGCTATTAATCTTGGTGGCGGTTTAGCTGTGGAATACTCACAATTTAAAAATGAAAAAAGTAGAAATTACACCCTAAGAGAATACGCTAACGATGTAGTTTTTATCCTAAAAAACATAGCCGAACAAAAAAAAGATTTAGAGCCTGATATTTTCATAGAAAGTGGACGTTTTGTAGCAGCTAATCACGCTGTTTTAATCGCTCCTGTATTAGAACTTTTTTCTCAAGAATACGCAGAAAACAAACTCATACTTAAAAAACAAAATCCAAAACTTATCGATGAGCTTTATGATCTTTATAAAAGTATAAAACCTTCCAATGCTTTAGAATACTTGCACGATAGCATAGATCATTTAGAGAGTATTTTAACTCTTTTTGATTTGGGCTATGTGGATTTACAAGATCGTTCCAATGCTGAAATTTTAACTCATTTGATTACAAAAAAAGCCATCTTGCTTTTAGGCGATAAGCAAAATCCTGCGGATTTACTTGCCATACAAGATGAAGTGCAAGAAAGGTATTTGGTAAATTTTTCGCTCTTTCAAAGCATGCCTGATTTTTGGGGTTTAGAACAGAATTTCCCCATCATGCCACTTGATCGCTTAGATGAAGAACCGACACGAAGTGCAAGTATTTGGGATATAACCTGCGATAGCGATGGAGAAATTTCATACTCTAAAGATAAACCTTTATTTTTGCACGATGTAGATGTAGAAAAAGAAAATTATTTTCTAGGGTTTTTTCTTGTAGGTGCCTATCAAGAAGTACTTGGAATGAAACACAATCTTTTTACTCATCCTACTGAAGCTATTATAAGCATCAATGAAAAAGGCTATGAAGTCGAGGGGATTATAGAAGCGCAATCCATACTTGATACCTTAGAAGATTTAGACTATGATATACACGCTATCATGGATATACTTAATGAACGCATAAGTAATTCTAAGCTTGTAAATGATAAGCAAAAAAAGCATATTTTAGGCGAACTTTATCTTTTCTTAAATGATAATGGTTATTTAAAAAGCATAGGAGTTTAG
>CAMP_348_1
ATGAAACAGTGGCTCAGTGATTTTAAACTTGCATTAATCCAAGAAGATGTCAATAAACTTGAAAATTTACTTGATGAACTTGATATGAAAGCTTTTATTAAAAATTTAGCCAAAGAATCGCCTTCAGAAGATTTTTTAAAAGAAAATGCAAATGATGTATTTTATCAAGTTCAAGCTCTTTTGCAAGAAGCTGTTATACTGATTGAACAAAAGAAAAAAACAAAAGCTGTTGAAATTCAAAAATTTCAAAAAGCGTTGACATATTTTAAATCTTAA
>CAMP_349_1
ATGAGAAAAAATATTCTTATCTTTTTTTGTTTTTTTTTGTTTGTTGATATAAGTTTAGCAAACGCTATAAATGAAAAAACAAAAAGTTTAGAAGAAAATAAACGCATACAAGAACAGTTAAATAAAAAACTTGAAGATTTGGCTAGCGATATTTTAAATGGTGAAAAAAGTTTGAAAGATCTAAGTTTGCAAATTGAAAGCTTAAATTCACAAACTTCTAAGCTTGAAGCAAGTGCTAAGGCTCAAAATCAAGAGTTAAACACCCTTACAAGCCAAAATGAAGATTTGCTTAAAAGTAAATCAAATATGGAAGGTAAGCTTATATCTTTAATGGCTAAAGATTTTGCTTATGATTTACCTATCCCTCAAGGCTATATTGAAAGTGAAGAAAGTTTTATGGCTTTTGAAATTTTAGGAAGTTTAAACAAAGTTTTAAATGAAGAAATTTTTAAAATTTCTAAAGATTATGAGGGAGTAAGCAGGCTTATTGATGATAAACAAGCTCAGATTAAGAAAATCAATGAAAGTCTTAAGGATTACAACGCTCAATTAGCCAAGCTTCAAAGTTTAAAACAAAAACAAATTAGCGAAATTAATAAACAAAAAACAGATCGAGCTATATATGCAAAAAAACTCGATGATTTACAAGCTCAGCAAGAAGAGCTTAGAAAAACATTAAATCAATTAAAAATTATTAATGATAAAGAAGATGCAAATTCAAACAAAAATGATACTAAAATAGTAAAAAATAATCAAAAAATAAGACAATTAGGTTCAAGCTATCAAGGAAGTTCAGTCAAGCGTTACACAGGAAAAAAAACCATAGCTCCATTGGATTCTTTTACTGTGAAGCAAAAATTTGGAAATTATGTTGATCCTGTTTACAATCTTAAAATTTTTAACGAGAATGTAGTTTTAAGAAGCAATAAAAGCGATGCAGTTGTTAAAAATGTGCTAGATGGAAAAATAGTTTTTGCTAAAGATACTAGTATGCTAGCTCGAGTTGTTATTGTTGAACATGATAATGGCATACATACAATATACGCACATTTAGATAAGATTGCTCCTAATATTAAAGTTGGTAAGAATATTAAAAAAGGTGCCGTAGTGGGTAGAATAAAAAATGATCTTACTTTTGAAGTAACTCAAAAAAATTTTCATATCAATCCTTTGGAACTCATTAGCTTAAATTAG
>CAMP_350_1
ATGTTTGAATTAAGAAAATTACCTTATGATACCAATGCTTTTGGTGATTTTTTGAGTGCTGAAACTTTTAGCTATCATCATGGAAAACATCACAATACTTATGTTACAAATCTAAATAATCTTATTAAAGATACTGAATTTGCAGGTAAAGATCTTGTAAGTATTATCAAAACTTCAAATGGGGGCGTATTTAATAACGCAGCTCAAGTTTATAATCATGATTTTTATTTTGATTGCATTAAGCCAAGTACAGGCTGTGGCTGTGGCGGTTCATGTCAAAGTATAGATGCTAATTTACAAGCGGCACTAGAAAAAGAATTTGGATCTTTAGAAAATTTCAAAGCTGAATTTATCAAAGGCGCTACAGGAGTTTTTGGTTCAGGATGGTTTTGGTTAGTTTATAATACTAAAAATCAAAAACTAGAATTTGTAGGTACTTCAAACGCAGCTACACCAATTACTGAAGATAAAGTTCCTTTACTTGTTGTAGATGTTTGGGAACATGCTTATTATGTAGATCATCGCAATGCACGCCCTGCTTATTTAGAAAAATTCTATGCTCATATTAACTGGGAATTTGTTGCAAAAGCTTACGAATGGGCTTTAAAAGAAGGCATGGGATCAGTTAGCTTTTATGCAAATGAACTTCACCCTGTAAAATAA
>CAMP_351_1
ATGTTTTTTGAAATAGCATTAATAGGAACAACCGCGAGTGGAAAAACATACATAGCCAATACTTTAGCAAGAGAATTTAATGCTGTTGTTTTAAGTCTTGATAGTCTTTGTGTTTATAAAGAGATTAATATAGCAAGTGCCAAGCCTTCACAAGATGATCTTGCGAGTATAAAATACTTTGGGGTAAATTTATTGAGCGTGAATGAACATTTTAATGTTGAGTTATTCATAAGAGAATATCAAAAAGCAAAAGAATTTGCTTTAGCTAGAAATTTACCTCTAATTATAGTAGGTGGAACTGGATTTTATTTAAAAACTATGATAGATGGTTTAAGTGAAAAAACCTTAGAGTCAAAGAGTTCTTTAAATAACGATGAAATTTATGCTCTTTTATTAAATATTGATCCAAACTATAAAATAGAAAAAAATGATACTTATAGATTAAAAAAATGGCTGGGTATTTATGAACAAACAAGAGAAATTCCTAGTGAATTTTTAAAAAGAACACAAAAAACTGGGGTGCTTAAAGATATAGAAATTTATGAGCTTGCGTGGGATAAAGAAATTTTAAAAAAACGTATTAAAACTAGAACAAAAGAAATGCTTGATAATGGACTTTTAGATGAAGCAAAAATTCTTTTTTCTAAATTTGATCATAAACTTAAAGCATTAAATTCTATAGGTTTGAAAGAGTGTAAAGAATATTTAGATGGAGAAATTTCCTTTAAAGAGCTTGAAAATTTAATCACGATACATACTACACAACTTGCCAAAAGACAAAGAACTTTTAATAAAAAATTTCAAAGTAAAGCCTTGGAATTTGATAAAGCTTTAGCTACTTTAAGAATGAAATTTTCAATCGAAAAATAA
>CAMP_352_1
TTGTATGTAGTTTTTGAAGGTATTGACTGCGTAGGAAAAAGTACGCAAATTTCACTTTTAAAAGAAATTTATAAAGACGCCATTTTCACACTCGAACCTGGCGGAACAGAACTTGGAAAACATTTAAGAGAAATTTTACTTAATAAAACTCATCCTATTAACAAAAGAGCTGAACTCTTGCTTTTTTTAGCTGATCGTGCTCAACATTTTGAAGAAATCTTAAAAACCAATCAAAACAAACTCATTATTAGCGATAGAAGTTTTATTTCAGGCATGGCTTATGCCAAAGATTTTGAAAACGATTTGCTTTTTGCTTTAAATAGTTTTGCTTTAGAAAATTTTTTTCCACAAAAAATTATCTTTTTAAAAGGAGATGCAAACCTTATCCAAGAACGCCTCAGTCAAAAAGAACTAGATAGTATAGAAAAACGTGGCATTGAGTATTTTTTAAGCGTGCAAGATAAACTCGAAAAAGTGCTTCATTTTTTAAAAGAAAAAATTTCTGTAGAAATTTTAACACTTGACGCAAAAGAAAGTAAAGAAAAATTACACCAACAAATAAAGGAATTTTTACAATGA
>CAMP_353_1
ATGAAGGCTTATATTTATTTAGAAAATGATATTTTTTTAAGTGCTAAGGCTTTTGGAAAGAGCGGTACTTTTTTTGGAGAGCTTGTATTTAACACTTCTTTAACAGGGTATCAAGAAATTATTTCAGATCCTTCTTATGCAGGGCAATTTATCGTATTTTCCATGCCAGAAATTGGTATAGTGGGAACCAATGAAAATGATAATGAAAGCAAGGAAATTTTTGCAAGTGGTGTTTTAATGCGTGAATTAAGTTCCAGTTTTTCAAATTTTCGCGCTAAAGAAAGTCTGCAAGATTATCTTGAAAAACATGGAAAAATAGGAATTTATGAACTTGATACGAGATATCTAGTAAAAATGATAAGAAATAATGGCAATTTAAGAGCTGTAATTTCAACTGAAATTTCAAATAAAGAAGATTTAAAAATCGCCTTAGAAAAATCAGCAAAAATTGATGAAGTAAATTTTGTAAAAGAAGTTAGCACTAAGAAAAATTATTCTCATAAACAAGGCGTTTGGAACGCTAGTTTTCAAAAATTTAATGATGCTAAAAGAAGTGAGAAAAAAGTTGCTGTTATAGATTATGGTGTTAAAACAAATATCTTAAATGAACTTGTAGAAGTAGGTTTTGAAGTAGAAGTTTATCCATATAATGTTAAAGCAGATGAGTTGATTACTCTGTATAAAAAAGGTGAAATTCAAGGCGTGTTTCTTTCTAATGGTCCAGGTGAGCCAAGGATTTTAAAACAAGAGATTGCAGAGATTAAAAAACTTGCAGAAGCTAAAATTCCTATGCTTGGAATTTGCTTAGGTCACCAGCTTTTAAGTAATGCTTTTGGATATGAAACTTATAAAATGAAATTTGGACAACATGGAGCAAATCATCCTGTGATCAATCTTGATACAAAAACGGTAGAAATTACCGCACAAAATCATAATTATAATGTTCCAGAAGAATTAGCTCAAGTGGCTCATATCACTCATAGAAATTTATTTGGCGATAATGTTGAAGGAGTAAGATATAAAGACTATCCTATTATTTCAGTGCAACATCATCCAGAAAGTTCTTCAGGTCCTCATGAAAGTAAGTATATTTTTAAAGAATTTATGAATTTGATGTGA
>CAMP_354_1
ATGATCAATGATTTTTTAAAAATGTTTACAAATGAATGCATCAGCACCATTGAAGGTTTAACAGGAAAAAGTGCTGAATTTAGCGAATATAAAGAATTTGATGTCAATACAAGCGATACTTTAAAAGCACCTTTAGTGTATGCTATATTTAATATAGCAAATGGTGGAAAAATAGGAATTTTAGCTGGTGCTATTTTAATGAGTGCTATTGGTGAATGGATGATGGGTGAAGAAGAGATCACCAAAAACGATAAACTAGGTCCTGATGAAATGGATGCAGCTAAAGAAGCCATCCAAAATATCATTTCAGCATTTTCTACAACCTTAGGAGCCCAAAAAGACATTCCAAAAATGGATTTTAGCATAGAATCTTGTGAATTTGTGCCTGAAAGCGTAGATTTTAAAGATTTTAAAAAATTATTTTTATATGATGTAAAAATAGGCGATTTAGAAGAACAAGTTTCTTTAGCCATGGATCAAACACTCCATAACATCCTAAGCGGGAAACCTGCTGAAACAGGAAATACAAGCACTGATTCTAATCACAATACTGAAGAAAAAGCGATAATGCTTAGCGAAGAGCTTAAAAATATCAATCTTATCATGGATGTGCGTTTGCCTGTTCGTGTGCGTATAGGCAATAAAAAAATGCTTTTAAAAGATGTTTTAACTATGGATATAGGTTCAGTTGTGGAGCTTAATCAACTTGCAAACGATCCGCTTGAAATTTTAATTGGGGATAAAAGAATTGCTTATGGCGAGGTAGTAATTGTCGATGGTAACTTCGGCGTTCAAATTACAGAAATTGGTTCTAAAAAAGAAAGATTAGAACAACTAAGATAA
>CAMP_355_1
ATGAGTCAATTTACACACTTGCATTTACATACAGAATATTCTTTGCTTGATGGAGCCAATAAGCTTAAAGAATTAGCTTTGACTTTAAAAGAGCAGGGTGCTACAAGTGTGGCTATGACAGATCATGGAAATATGTTTGGGGCAATTGATTTTTATCAAACAATGAAAGCACAAGGTTTAAAACCTATCATTGGTATAGAAGCGTATTTGCATAATCATGATGAGTTAGATGATAAAAGTTCTCGTCAGCGTTTTCACCTTTGTTTGTATGCAAAAAATGAGATTGGATATCAAAATTTAATGTATTTAAGTTCTCAAAGTTATATTAAAGGTTTGTATTATTATCCGCGTATCAATAAAAAGCTTTTGGAAGATTATAGCGAAGGTCTTATTTGCTCTTCTGCTTGCTTGCAAGGTGAAGTAAATTGGCACTTAAATACTTATAGTGAAAGAAATGTGCGTTTTGGTGCAAAAGGCTATGAAGCAGCAAAAGAAGCGGCATTATGGTATAAAAAAGTTTTTAAAGATGATTTTTATTTTGAAATCATGCGTCATGGTATAGGCGATCAAAGAATGATAGATGATGATATTATCAGACTTTCTAAAGAATTAAATATAAAAATCATTGCTACAAATGATACGCATTATACTTTTAAAGAAAGAGCGGCTGCCCATGAGGTTTTTATGTGTATAGCCATGGGAAAAAAACTTAACGATCCTGATAGAATGCGTCATAGTGTGCATGAATTTTATGTTAAAAGTCCTGAGCAGATGAGTGAGCTTTTTGCAGATATTCCAGAAGCTATAGAAAATACACAAGAAATCGCACAAAAATGTAATTTAGAGCTTAATCTTGGCAATCCCACTCCACCGAATTTTAAATTTACAAGAGAATATGCTAAAGATCATAATATTATCTTACCTGAAGAAACAAAAGAATTTAGCTTTGATAATGATGACATGGTTTTTGAAGAACTTTGCAAAAAGGGACTTGAAGAGAGATTAAAATTTATCGATGAAAGTAAGCATGAAGAATACAAACAAAGACTTGAAGTAGAAATTAACATCATTAAAAATATGAAATTTTCAGGTTATATGCTTATTGTTCATGATTTTATTAAAGTGGCTAAGGATAAAGGTATTCCAGTAGGCCCTGGAAGAGGATCAGCTGCAGGAAGTTTGGTTTCTTATTGTTTAAGGATTACGGATTTAGATCCTATTCCTTATAGTCTACTTTTTGAGCGTTTTTTAAATCCTGAGCGTGTGAGCATGCCTGATATTGATGTGGATTTTTGTCAAGACAGACGTGCTGAAGTGATTGATTATGTGATTGATAAATATGGAGCGGATAAGGTTGCACAGGTGATTACCTTTGGTAAACTTTTGGCTAAAGGGGTGATTCGTGATGTGGCTAGAGTTTGTGATATGAGTATTCAAGATGCTGATGAGCTTGCTAAACTTGTGCCTGAAGAGCTTAAAATCACTCTTGATGCTGCTTATGAAAAAGAACCTAAAATCAAAGAATTTATCGATCGTCATCCTAAAGGTCTTGAAGTTTGGGAGTATGCAAGAGCTTTAGAAGGATTAAATCGCAATGCGGGTATGCACGCAGCAGGTGTTGTAATTTCTAATGAAAGTTTATGGAAGAAAACTCCGCTTTTTAGACAAAGTAAAAATGATGAAAGACATTTGGTAACGCAGTATTCTAAAGATCATTTAGAAGATGTGGATTTGATAAAATTTGACTTTTTAGGTCTTAAAACCTTAACAGTAATCAATAATGCGATCAAGCTTATTAAAAAGCGTTACAATAAAGACATTATTTGGGAAACTATAGATGTAAATGATAGCAAAGTTTATAAAACCATACAAAGTGGAAATACTTTGGGAATTTTTCAAATCGAATCAGGCGGTATGCAAAGCTTAAATGCACGCTTAAAACCAGAGCGTTTTGAAGATATCATTGCGGTTCTTGCGCTTTATCGTCCAGGCCCTATGGAATCAGGAATGCTTGATGATTTTATCGACAGAAAGCATGGTTTAAAAAGTATAGAATATCCTTTTGACAGTTTAGAAAAGGTTTTAGAGCCTACTTATGGGGTTATTGTTTATCAAGAACAGGTTATGCAAATTGTTCAAATTATAGGTGGCTTTTCTTTAGGAGGTGCTGATGTAGTGCGTCGTGCTATGGGTAAAAAAGATCCTGAGAAGATGAAAAAGCTTAAAACTGATTTTGCAGATGGAGCAGAAAAACAAGGATATGATAGAGCAAAAGCTGAGGATTTATGGGAGCTTATCGTAAAATTTGCAGGATATGGTTTTAATAAATCTCACTCTGCGGCTTATGCATTGATTACTTTTCAAACAGCTTATTTAAAAACTTATTATCCTAGTGAATTTATGGCAGCGCTTTTAACAAGCGAAGAAAACAATGTGGATAAAATTGCTGTTTATATTGATGAGATGAAAAAAATGAATATTAAACTTTTACCTCCATCGATTAACAAAGCGATCCGTGAATTTAGTGCTTTAGAGCAAGATGGCAAGGATGCTATTATATACGGACTTGGGGCTATAAAAAGTGTGGGTATTCCTGCAGTTGAAAATTTACTTGAAGCAAGACAAGATGGAGAATTTAAGGATATTAATGATTTCTTAGGTAAGATAGATCCCACCAAAATAAACCGTAGAACATTAGAAAGTCTTATTAAGGCAGGGGCTTTTGATGAGTTTGGTTTTACTAGAAAAGCTTTGTTTGATAATATGGAAAATCTTAGCGAAGCATCGCGTAAAATGGCTGAAGTAAGAAAAAATGCTGCAAGTTCTCTTTTTGGTGAAGAGGAATTAACTTCAGGTGTTCAAGTAAATTTTACTCCCAAAAATGAAGAATTTGAAGTGATGGAAAAATTAGGATATGAAAAAGAAATTTTAGGAATTTATGTTTCAGGCCATCCTTTAGATCGATTTTATGAACAAATTAATGCCATAGATTATGTTAAAAGTTTAGATTTTGAAAGTTTAAAAAACAATGGAGAAATTTTAAGTATAGGTAAAATTGAAGATTTCAAATCCATGATGAGTAAAAATAATAAGCGTTATGGTAGAATTGAAATTTTGGATTATTATTCTTCGTTTGATGCTACTGTATTTGAAAGCAATGTAGAAGAAATAGAAAACATCATCAAAGATGAAAATTTAAAAAATAATGCCTATGGTTTTGTATTGGGATTTAAAGCTGAAGGAGGGGAGAAGCCTAGCTTTTTTTTAAAAGCAATTAAAGATTTGCAAAGTCTTGAAGATGGCGAGATTAAAGCTATAAAAAAATTTGGAGCAAAAAAAGATTTTAAAAATAAAGAAGAAAATCATTTTACCGCAGAACCTAAGGAATTTGAAAAAAATATCATAGAGCTAGATTTGACAAGATTGAATAGAGAATTAATCTATGAAATTCATGAAATTGCTAGAAATGCACATAATCCTAATGAAAAAAATAATAAAAAACTTGTTTTAAAAGTTATTAGTGCGGGATCTTGCTTGCTTTATCATACAGATTTTATTATCTCTGATAGTATAGTAGAGGAAATTTCTAATAAATATGCTTAA
>CAMP_356_1
ATGGTTTCAGATGTTTCTATGGGTAATGTTAATTTAATGACTGCTGTTAATACTTCAGTTTTGAAAAAATCTATGGACACAAACGAGGCATTGATGAATGAACTCATCGAAGGTATGGAAGGTGTCTCTCAAGCCTCCGCTCCACAAGCTTCTAGCTCTAGTGGTTTGGATATTTACGCTTAA
>CAMP_357_1
ATGCAAAGCATTATACTTATAGGTAAGCCAAATGTGGGAAAATCAAGCCTTTTTAATAGAATGGCAAGACAAAGAATAGCTATTACAAGTGATATTTCAGGCACAACTAGAGATACAAATAAAACGCAAATTCATATTCATTCAAAAAAAGCCATGCTTATTGATAGTGGAGGGCTTGATGAAAGTGATGAACTTTTTAAAAATGTGAAAAAAAACACTTTAAAAGTAGCTAAAGAAAGCGATATCATACTTTATCTAGTTGATGGGAAATTAGCGCCTGATGATGAGGATAGACAGTTTTTTTATTCTTTAAAAAAACTTGGAAAACCTATAGCCTTAGTGATTAATAAAGTAGATAATAAAAAAGATGAAGAAAGGGCTTGGGAGTTTGCAAATTTTGGCGTAAAGGAAATCTTTAATCTTTCAGTAACCCATAATGTAGGCTTAGATGAACTTTATGAATGGCTTGAAAAATTTTTACATGAAGAGTTTTTAATCCCCGATGAAGAAGAAAATTTAGAAGATTTTTTAGAGTATTATGAAGAAGGAAAAGAATTTCAATTTAAAGAAGTCGATCAAAATCATATCAGAGTGGGTATTGTAGGGCGTGTAAATGTTGGAAAATCAAGTCTTTTAAATGCTTTGGTTAAACAAGAACGCAGTGTTGTAAGTTCTATTGCAGGAACTACTATAGATCCTGTTAATGAAAGTGTAGTTCATAAAGATAAAGTGATAGAATTTGTTGATACTGCAGGTATTAGAAAAAGGGGTAAAATTCAAGGACTCGAACGCTTTGCCCTAAATCGCACGGAAAAAATTTTATCTCATTCTCAAATAGCACTTTTGGTTTTAGATGCGCATGAGGGCTTTAACGAGCTTGATGAACGCATTGCTGGGCTTGTGGCTAAGCATTATTTGGGTGTGATTATTGTTTTAAATAAATGGGATAAAAGTGAGATGGATTTTGATAAGACTGTAAAAGAATTGCGTCTTGATCGTTTTAAATTTCTAGCTTACGCACCCGTGATTAGCGTATCAGCTTTAAGTGGAAAAAGGGTGCATGTTTTACTCGATAAAATTTTGCAAATTTTTGAAAATTTCACTCAAAAAATCCAAACTTCTAAGCTTAATACCTTGATAGAAAATGCCACAAGAGCACATCCTTTGCCGCATGATTATGGGAAATTGGTTAAAATTTATTATGCAGTACAATATGACTTAGCACCGCCAAAAATTGCACTTATTATGAATCGTCCTAAGGCCTTGCATTTTAGCTATAAGCGTTATTTACAAAATCAAATCAGAAAAGAATTTAATTTTGAAGGTGTGCCTTTAGTGATTGCTTCGCGTAAAAAGGGCAGTAAAGAAAATGATGAAAGCTAA
>CAMP_358_1
ATGATGAAAGCTAAAAATATCGTTTTTATAGGATTTATGGGTTCTGGAAAAAGCACTTTAGCAAGAGCTTTAGCTAAGGATTTAGATCTTGTTTTTTTAGATAGTGATTTTTTAATAGAACAAAAATTTAATCAAAAAGTCAGTGAAATTTTTGAACAAAAAAGGGAAAATTTTTTTAGAGAACAAGAGCAAAAAATGGCTGATTTTTTTAGTTCTTGTGAGAAAGCTTGTATTGCTACAGGTGGGGGTTTTGTTAATGTTTCAAATTTAGAAAAAGCAGGTTTTTGTATTTATTTAAAAGCAGATTTTGAATATTTAAAAAAGCGTTTAGACAAAGATGAAATTTCTAAAAGACCTTTATTTTATGATGAAATTAAAGCAAAAAAATTATATAATGAGCGTTTAAGCAAGTATGAACAAAAGGCAAATTTTATTTTAAATATAGAAAATAAAAATATAGATGAGCTTTTAAGCGAGATTAAAAAGGTGATAAAATGA
>CAMP_359_1
ATGCTACATGAATATAGAGAATTAATGTCAGAGCTAAAAGGTAAAGATGCTCATTTTGATAAACTATTTGATCGTCATAATGAACTTGATGACATGATTAAAGATGCAGAAGAAGGTAGAACTTCTCTTAGCAGCATGGAAATTTCAACTTTAAAAAAAGAAAAGCTTCATGTAAAAGATGAACTTAGCCAATATCTAGCAAATTATAAAAAATAA
>CAMP_360_1
ATGAAAATCCCTTTTTCTAAGATTAATACAAAGGAATATCCTTTTAAACTTAATCTTGAAAATATTATTTTTGAGGGAAATTTAGTAAAAATAAATCCTAAGCTTGTTAAAATAAATGCTATTATGCAAGGTTTTATCTATAGACCTTGTGATAGTTGTGGAACTGAGTTAGAACTTGAAATTAAAGAAAATTTAGAACTTTTTGCAAGTGATGGTATTTTTAAAGATGAAGCAAACGAATTGAGCAATACTATAGAATTTTTCGATGGACATATTGATTTAATAGAAGTTGCTATCAGCGAGCTTGAAGCTTATTTGAGTGATTATTTTTATTGCATAAATTGCAATAATTAA
>CAMP_361_1
ATGAAAAATGAGTCAAAAGAAGATAGCAATTTTTGGATAGCTTATGCTGATTTAATGGCAGGATTGCTGTTTGTTTTTATTTTGCTAATAGGTGCTATTGTTGTAAAATATGTTTTAACTCAAAGTGATTTAAAAGAAATCAAAGATAATCTCAATAAACAAGAGGCACGCTTAGAGGAGAGTAAAGAAGAGCTTAGAAATAAAGAAGCCATAGTGTTTAAACTAAGTTCTGATTTAAACAATGCTTCTAGTGCTTTAAATCTTGCTAATTCTCAAAAAGCAGAATTAGAGGCTAATATTACAAATTACAAGCAGTTAAGTAAAGATTTAAACTCAACTTTAGATAATAAAGATAAGCAAATTTTGATTTTACTAGGTCAACTAGAGAAAAAAGATGAAGAGCTTAAAAATTTACAAGAAGATTTTCAAAAAGCTAAAGAAAAGGTGCAAAATCTTGGTTTGATTCGTGAAAATTTAAGCAAGGAATTACAAAGTAAGCTTGATAATAATATCACTATAGATGAAAAGATAGGATCTATTTCTTTGCCTGCTGAAGTACTTTTTGATAAAGATTCTTATGTGTTAAAAAATGAGGCAAAGGCAAGTTTGAGAAAAATCTTAAGCGAATATTTTGATGCTATTCTTGAAGATCCAAAAATTTTTTCTAACATTGAAAATATCATTATTGAAGGACATACTGATAGTGATGGATCTTATATTTATAATTTAGATTTGTCGCAAAAAAGAGCTTATGAGGTGATGAATTTTATCTATACTTTTTATAAGAGTGATAAGCTTCAAAAGCTTTTAATGGCAAGTGGACGTTCTTTTTCAGATCCTGTGTTTGTCAACGGAGTTGAAGATAAGGATAAGAGTCGTCGCATAGAAATAAAATTTAGCATTAAAAATGATAATGCTTTAAAGGATGTAGAAAAATTCTTTGAATTTCATTAA
>CAMP_362_1
ATGAGCAATATTTTAAAAGAAGAAAAAAATCACTTAGAAAATTCCAACAGCAAAAGACAAAAAATCATTCGCAAAACTCTTGAAGCTGCGGATGGTTTAAGTCTTGGCATCTCTATGGTTGTTGCTGTATTTATAGGTGTGGGAATAGGATATTTACTTAAAAAATTTACTCCTTATCCTTGGCTTTTTTGGCTTGGAGTTTTTTGGGGGATCAGTGCTGCTATACTTAATGTTTACAAAGCTTATAAAGTTCAAGTAAAAAGCTATGAAGAATTTAAAGAAAGAGATGAGTTGATCAAAGAAAAAATTCAAAAAGAAAAGAACAAATAA
>CAMP_363_1
ATGTTAGAAACTAAAAAAAGTTTTTGGCCTTATGGTATTTTGCTTTCACTTTTGGCTATAATTATTGCTTGTATTGTAACGATTTTTATAGCAAGTCACCATCCTGTGTATGAGGATGATTTTTATTTTGACTCTTATCAAAATGTTGAAAATAATTACAATCAAATACAAAAACAACAAGTAAATTTTGATAAATTTTTTAAAGTAAATTTTCAAAATGATAAAATCACTTTTATAGGTAAAAGAAAAATTCCTAGTTATGAAGTGGATCAAAATTCCTATGTTGCAAATTTTAAAATTTCTGCATTACAAAATATAAATTCTAATGATTTAAAAGTTCAAGTTCTTCTTACAAGACCATTCACTAAAAATTTTGATCAAAAGTTAGAAGGACAAGTTAAAAATGGAATTTTAAGTATCGCTTTACCTAAATTAGATAAAGGTAGATGGGAGCTTAAGCTAAAGTTTTATGCAAATCAAGAAACAGTGGGTTTTTTTAGCTACGAATTAAATGCTCAATGA
>CAMP_364_1
ATGGATATTAAATCAGATGAAATTTCAGAACTTGTTTTGCCTGAAGGCAAAGATGCAAGAGGTTCTTTGGTTTATTTTAAAATTATTTTTATTCCAGCTTTTCTTTATATTTTGATTTTATTGGGTTATTTTAATGTAATTGACTTTAAGGTCGAATTACATACGGTTATTATGACAGGTGTGATTTTTTTTACAGCATTGATTTTTGCTAGACATAGTGCTGAGTATGCGTATAGTATTTTTGAACAACAAAAAGATGAATTTAAACAGGCTTTAAAAAGACATATTATGAGGCATTTTCTTGCCATAGGGAAAGACACGAAATCAAATGCCAATTTTGATGACTTTGCTTATACATATATTAAGGGTGCAAGAAATGAGAATTTTGCTAGTATAGGTTCGGCAATTTTTCCAATGATGGGAATTTTAGGAACTTTTATCAGTATAGCTTTTTCAATGCCAAATTTTAGTTCTAGTGATACAGCCGCTTTAGAACAAGAAATTGCAGATTTGTTAAGTGGAGTGGGAACTGCTTTTTATGTTTCAATTTATGGAATTTTTCTTGCATTATGGTGGATGTTTTTTGAAAAATATGGTAAAAGCAAAATAGATCGTTTGCTAAATCGTCAAAAAAACGCTACAAGTGGATTTTTTTGGACAAAAGAAGAGCTTGATCAAAGATATTTAACTGAAAGTTTGCAACATTTTGAAAAAATTGGAGCAATTTTTAAACAAGTTAGTAATGATGATTTTTTTGCAGAGCTTGATCATGCTATTGATAGAAAGTTTGGTATTTTCCAAGATATGCTAAATGTAGAAGAAAAGGCTATTAGATTAAGTAGTGAACATATCAAACAAACCATGGGTGAGCTTAGTAAAGCACAAAGAGATCAACGCGATCTTGGAAAGCTTTATAGTGAAATGTTAAATGGTATAGGTTTGCTCAATCAAAATTTAAAAGAAATCAATACAAGAATGTCAGAACAATATAATCGCTTGCTTGATATCAGTAGTGATAAAATTCATCATCTTGATAAGACACTAAGTGCATTCGATGAAAAAATAGAGCGTTTTGGTAAAAATTTTGAACTTTATGAAAAAGCAATGTTGGAAAGTCAAGAAAAGGTTTTTGAGGGATTTAAAGCAAGCTTGTTTGAAGGTATGCATAAATTTAAAGAAGTATATGAAGAAGAAAAAAGTATTGATGCTAAAATCAAAATGATGGATGAGCTTAAAAAAGAAATGAAAGCACTTGATGAAGAAACAAGTCAAATGATGAGCAAGCTTTCTGGGGATGAAAATCAGAATAAAGAAAATGAAACCAAACAAATAGAAGATTTTTCAGAGTCTAAGACTGAAGAAAATCAAGATGAAATTCAAGCAGAAATATCTAAGCAAGAAAGCAATGATGAGCTAAAAAATGAAGATAAAGAAAATAAATGA
>CAMP_365_1
ATGTTAGATGTAGCAATCATAGGTGGAGGTCCTGCTGGACTTAGTGCCGGACTTTATGCAACTAGAGGTGGCCTTAAAAATGTAGTAATGTTTGAAAAAGGTATGCCTGGTGGACAAATTACCTCAAGTTCTGAGATAGAAAATTATCCAGGTGTAGCCCAAGTTATGGATGGAATTTCTTTTATGGCTCCTTGGAGTGAACAATGTATGCGTTTTGGTTTAAAACATGAAATGGTTGGAGTAGAACAAATTTTAAAAAATAGTGATGGAAGTTTTACCATCAAATTAGAAGGTGGTAAAACAGAACTTGCTAAAGCTGTGATAGTTTGTACAGGCTCAGCTCCAAAAAAAGCAGGTTTTAAGGGCGAAGATGAATTTTTTGGAAAAGGTGTAAGCACTTGTGCAACTTGTGATGGATTTTTTTATAAAAATAAAGAAGTTGCAGTTTTAGGTGGTGGAGATACGGCTTTAGAAGAAGCTTTATATCTAGCAAATATTTGTTCTAAGATTTATCTTATCCACCGCAGAGATGAGTTTAGAGCAGCTCCATCTACAGTAGAAAAAGTTAAGAAAAACGAAAAAATAGAACTCATTACTAGCGCAAGTGTAGATGAAGTATATGGCGATAAAATGGGTGTTGCTGGAGTAAAAGTAAAATTAAAAGATGGTAGTATTAGAGATTTAAATGTTCCAGGAATTTTTACTTTTGTTGGTCTTAACGTAAGAAATGAAATTTTAAAACAAGACGATAGTAAGTTTTTATGCAATATGGAAGAAGGTGGGCAAGTAAGTGTTGATCTTAAAATGCAAACTAGCGTTGCTGGACTTTTTGCCGCAGGGGACCTTAGAAAAGATGCGCCTAAGCAAGTTATTTGTGCTGCAGGTGATGGAGCTGTAGCTGCATTAAGTGCTATGGCTTATATAGAAAGCTTGCATTAA
>CAMP_366_1
ATGGCAGAGCATCAAGTAAATTATGCAAGTGGTTTGCCCGTAGTTTTAACCAGTGTGGATAAGCTAGTTCAATGGGGCAGGAGTAATTCTTTATGGGCTTTATCTTATGGACTTGCCTGTTGTGCGATTGAGATGATGGCGGCTGGGGGTTCAAGATATGATTTTGATAGATTTGGAACGATTTTTAGAGCTTCACCACGCCACAGTGAAGTGATGATTATCGCAGGAACTTTGTGTAAAAAGCACGCTGAATTTACAAGAAGACTTTATGATCAAATGCCTGATCCTAAATGGGTGATTTCTATGGGAAGTTGTGCCAATACAGGCGGTATGTTTAATACTTATTCTACTGTTCAAGGAGTGGATAGAATTATACCTGTAGATATTTATGTGCCAGGCTGTGCTCCACGCCCCGAAAGTTTTCAGTTTGCTTTGATGATTTTGCAAAAAAAGATTCGCAAAGAAAAAGCAAGTCGCAAGATCGCACCTAAAAGGTTGATATGA
>CAMP_367_1
ATGAGAGTATTAACAGGCCTTCAGCCAAGTGGCGATTTGCATATAGGTAATTATTTTGGTGCGATTAAGCAAATGGTAGATGCACAAGAAAAAAGCCAAATGTTTATGTTTATTGCTAATTATCATGCCATGACTTCTTCTCAAGATGGAGAAAAACTTAAACAAAATTCCTTAAAAGCTGCTGCGGCTTTTTTAAGCCTTGGTATAGATCCTCAAAAAAGCGTTTTTTGGTTGCAAAGTGATGTTAAGGAAGTTATGGAGCTTTATTGGATTTTATCGCAATTTACTCCTATGGGTTTATTAGAGCGTGCACATAGTTACAAGGATAAAGTTGCTAAGGGACTTAGTGCTTCACATGGGCTTTTTTCTTATCCTGTTTTAATGGCGGCAGATATTTTACTTTTTGATACACGAATTGTCCCTGTAGGAAAAGATCAAATCCAGCATGTTGAAATCGCACGCGATATTGCTTTAAAAGTTAATAATGAATGGGGTGAAATTTTTACCCTTCCAGAAGCGAGAGTTAATGAAGAAGTAGCTGTGGTTGTGGGTACTGATGGAGCAAAAATGAGTAAATCTTATCAAAATACTATAGATATTTTTAGCAGTGAAAAAACCTTAAAAAAACAAATTTCTTCCATAGTTACAGATAGTACCGCTTTAGAAGATCCAAAAGATCATGAAAACTGCAATATTTTTAAAATCGCAAAGCTTTTTTTAGATGAATCAGGGCAAAAAGAATTACAAATACGCTATGAAAAAGGTGGTGAGGGTTATGGACATTTTAAAATATATTTAAACGAGCTTGTAAATGCTTATTTTAAAGAAGCAAGAGAAAAATATAATGAGCTTTTAGAAAAGCCTTCGCATTTGAAAGAAATTTTGGATTTTGGTGCGACAAAAGCAAGAAAAATCGCCCAAGAAAAAATGCAAAAAATTTATGAAAAAATCGGACTTTAA
>CAMP_368_1
ATGCTAGATTTAAAAAATTTGCAAAATAATTTTGATGAAGTGGCTAAAAAGTTAAAAAATAAAAAAGTTGATGAAAATATCTTAAAAAAACTTGCTGAACTTTTTGCAAGTTTAAAAAAAGAAAAAATAGCCTTGGAAGAATTTCAAGCTTTTCAAAATAAATTCAGTAAAGAGCTTGCTACAGCCGAAGATAAAGAAAGTTTAAAAGCAAAATTAAGCGAAAATAAAAGCAAAATTAATGAGCAAAGCGCTAAAGTAAATGCTTTAGAAAATGAGCTTGAGGAAATCGCTCATGCCATCCCAAATATCCCTGATGAATGTGTGCCTGTGGGTGAAGATGAAAATGAAAATGTGGAGCTTAAAAAAGTTTTAAATCCACCTAGCTTTGATTTTACTCCAAAAGAACATTTTGAATTAGGCGAGAGTTTAAATTGGCTTGATTTTATGCGTGGGGTAAAAATTTCACAAAGTCGTTTTTGTGTGCTTAAAAATGAAGGAGCTTTATTAAGCCGTGCTTTGGTAAATTATATGATAGATTTTAATAGAAGTCGTGGATTTGAATTTGTTAATGTACCTTTTTTGGTAAATGGTGCTACTATGTTTGGGACGGGTCAGTTGCCAAAATTTAAAGAAGATATGTATAAGGTAGATGATGAGGATTTGTATTTGATCTCAACTTCTGAAATTCCAGTAACCAATCTTTACAGCGGAGAAATTTTAGCGAGTGAAACTTTACCTATAAAAATGACTTGTTATAGTGCTTGTTTTAGAAAAGAAGCAGGCAGTGCAGGGCGTGATACAAGGGGTATTATAAGACAACACCAGTTTGAAAAAGTAGAGCTTGTAAGTATCACTAAACCTGAGCAAAGTGATAGTGTGTTTAATGAAATGCTTGAGTGTGCAAGTGATTTGCTGAGTTCTTTAGGTTTAGCGCATAGACATTTGATGCTTTGCACTGGAGATTTGGGTTTTAGTGCAGCAAAAACTGTAGATCTTGAAGTGTGGCTTCCAGGACAGAATAAATATCGTGAGATCAGCTCGGTTTCAAATTGTCGTGATTTTCAAGCAAGACGCGCTAAAATTCGCTATAAAAACGAACAAGGAAAAAATGAACTCGTCCACACTCTTAATGGCTCATCTTTGGCAGTAGGAAGAACCTTGGTAGCGATTATGGAAAATTATCAAGATAAAGAAGGAAAAATTCATATTCCTGATGTTTTGAAAAAATATTTTTAA
>CAMP_369_1
ATGGAGATAAATGCTCTTACGATAACCACTCTTTATATCATAGGTATTTCCGCAGAAGGAATGACAGGAGCTTTAGCTGCAGGACGCCACAAAATGGATCTTTTTGGAGTTATTTTTATTGCTCTCGTAACAGCAATTGGAGGCGGAAGCATACGAGATGTGCTTTTAGGACATTATCCTTTAACTTGGGTTAAACATCCTGAATATATTATTTTAATCTGTTTTTGCGCCCTTGTAGCCACAAAAATTCCGCGCGTAGTAACCAAACTTGAAACTTTATTTCTAACTCTTGATGCTATAGGACTTGTTGTTTTTAGCATACTTGGAGCTCAAATAGCTATAGATCAAAACCATGGCTTTATCATAGCCGTTGCTGCCGCTGTAATTACCGGTGTTTTTGGTGGAATTTTAAGAGATATTTTATGTATGAGAATCCCCTTGGTGTTTCAAAAAGAAATTTATGCAGGAATTGCCATAATTGCAGGAGCAATCTATTATTCTCTAATAATTTGGCTTGAGCTTAATGCCCTAGTTTGCACACTTTTAACTCTTTTTATAGGAGTTTTTGCAAGGCTTTTAGCTATCAAATATCAATGGTCTTTACCTATTTTTTCTTACAATGAAGAAAAATAA
>CAMP_370_1
ATGGGTGTTTTAGACATTGTAAAAGCAGGGGTGATTAGCGGAGATGAGCTTAATAAAATTTATGACTATGCTAAAGCAGAGGGTTTTGCTATCCCTGCTGTTAATGTTGTAGGAACTGATTCTATTAATGCAGTTTTAGAAGCTGCAAAAAAAGTTAACTCTCCAGTTATTATCCAGTTTTCAAATGGTGGGGCAAAATTTTATGCAGGGAAAAATTGTCCTAATGGAGAAGTTTTGGGTGCAATTAGTGGGGCTAAACATGTACATTTACTTGCTAAAGCTTATGGTGTACCTGTGATTTTACACACTGATCATGCTGCAAGAAAACTTTTGCCTTGGATTGATGGGCTTATTGAGGCAAATGCACAATATAAAAAAACCCATGGACAAGCTTTATTTAGTTCTCATATGCTTGATCTTAGCGAAGAAAGTTTAGAAGAAAATCTTAGCACTTGTGAAGTTTATCTTCAAAAACTTGATGCTTTAGGTGTCGCGCTTGAAATAGAATTAGGTTGTACAGGTGGCGAAGAAGATGGAGTGGATAATACAGGTATTGATAATTCCAAGCTTTATACCCAACCAGAAGATGTAGCTCTTGCATATGAAAGACTTGGAAAAATTAGTGATAAATTTTCAATCGCAGCAAGCTTTGGAAATGTACATGGAGTTTACAAGCCAGGAAATGTTAGCTTGCAACCTGAAATTTTAAAAAATTCGCAAAAATTTGTAAAAGATAAATTTGCTTTAAATAGCGATAAGCCTATAAATTTTGTATTTCATGGCGGTAGCGGTAGTGAGCTAAAAGATATTAAAAATGCAGTAAGCTATGGCGTAATTAAGATGAATATTGACACAGATACTCAATGGGCTTTTTGGGATGGGGTGCGTGAATATGAACTTAAAAATAGGGCTTATTTGCAAGGACAAATTGGAAATCCAGAAGGTGATGACAAGCCAAATAAAAAATACTATGATCCGCGTGTTTGGTTAAGAAGCGGTGAAGAAAGCATGATAAAACGTCTTGAAATCGCTTTTGAAGATTTAAACTGTATAAACAAAAACTAA
>CAMP_371_1
ATGGCTAAAAAAGTCATTAGGCAAATTTTATTAATCTACCTAACAACTACAGGTATTTTTTTAACTATTTTTTTTGCATTATGGTATCAAAAATTATATGAAGAATTAGTTGTTTTAAAGGGTGCCACTTTGAGAGAAAATCATAGAAACATTGTTATAAGCATCTTAAATTCTCGTTTTACCCCTATAGATATAAGTGCAAAAAATATTGCTCAAAGCACAGCACTAAAATTTGCTATATTTGATGCTAAAAAGATTGTTTTTAGTAATATAGATTTTGATTTAAGAAAGGCAAAGATAGAGCTTAAAGGTAGAGGTATTTGTGATAATAAGGTTTTTTTCCTTGCTTCTATGAGTGCAGATCATTATTTTTTAAGACATGCTAGCAATGAAGAAGTAAATACTAACGATGGTTTGCAAATTTTAATACAGGGTGAAGATGTTGGCAAAGATCTTTTTTGGATTAGAACGAAAGTTTTTAGTTTTGCTATTATGGCTTTTTGCATATTGGGTTTAATATCTTATATTTTAGTAAAAATTGCTCTAAAGCCTTTGGAGGATAAAATCAGCACACTAAATCGTTTTATTAAAGATTCAACTCATGAACTCAATACCCCATTAAGTGTTATTTTGATGAGTATAGAACAACTTGAGCATCAAAATTTAGGAGATAATACTAAATTTACAAGGATTAAGCTTGCTGCAAAAAGTTTGTCTCAAGTGTACTCTGATCTTGTTTTTTATAATTTCCCTAATACCTTAGAAACAGAAAAACAAAAATTTGATTTAAGAATACTACTTGAAGAAAGATTGGAATATTTTAAAGTATTTTTTGAGCAAAAAAAAATTACACTAAAGCTTGATTTAAATCAAGCAAATATTTTTGCTCCTAAAAGTCAAATTTCTAAATTGATTGATAATCTTATAAGCAATGCTATTAAATACAATAAAAAAGGTGGAGTAATTTCTATAATTTTAAAAGCCAATTTTTTAAGTATTGCGGATACAGGTTGTGGAATTTCAAAGTCAAATTTAAATCATATTTTTGATAGATATACAAGATTTAATACCGATCAAGGAGGATTTGGTATAGGGCTTTCTTTGGTAAAAAAAGTTTGTGATGATAATGATATTAAGATTATTTGCGAATCTGTAGAAAATCAAGGGAGTGTTTTTAAATTAAATTGGTAA
>CAMP_372_1
ATGAAAAAATTTTCTTTAGTCGCAGCAACTTTGATTGCAGGTGTAGTTTTAAATGTAAATGCAGCTACAGTAGCTACTGTTAATGGCAAGAGCATTAGCGATACAGAAGTAAGTGAATTTTTTGCCCCTATGCTTAGAGGACAGGATTTTAAAACTTTGCCAGATAATCAAAAAAAAGCTCTTATTCAGCAATATATTATGCAAGATTTAATTTTGCAAGATGCTAAAAAACAAAATTTAGAAAAAGACCCTTTATACACAAAAGAACTTGATCGTGCAAAAGATGCAATACTTGTTAATGTTTATCAAGAGAAAATTTTAAATACTATTAAAATTGATGCGGCTAAAGTTAAAGCTTTTTATGATCAAAATAAAGACAAATATGTAAAACCTGCAAGAGTGCAAGCAAAACATATCTTAGTAGCGACAGAAAAAGAAGCTAAGGATATTATTAACGAACTTAAAGGTTTAAAAGGTAAAGAACTAGATGCTAAATTTAGCGAGCTTGCTAAAGAGAAATCAATTGATCCAGGTTCAAAAAACCAAGGTGGTGAGCTTGGTTGGTTTGATCAATCAACTATGGTAAAGCCTTTTACAGATGCTGCTTTCGCGCTTAAAAATGGTACTATTACTACAACTCCGGTAAAAACGAATTTTGGTTATCATGTAATCTTAAAAGAAAATTCGCAAGCTAAAGGTCAAATCAAATTTGATGAAGTAAAACAAGGTATTGAAAACGGACTTAAATTTGAAGAATTTAAAAAAGTTATCAATCAAAAAGGCCAAGATCTCTTAAATAGTGCTAAAGTGGAATATAAATAA
>CAMP_373_1
ATGAGAATTACAAATAAACTTAACTTCACAAATAGTGTGAATAATTCTATGGGCGGTCAAAGTGCTTTATATCAGATATCTCAACAACTTGCTTCAGGTTTGAAAATACAAAATTCATATGAAGATGCAAGCACTTATATAGATAATACGCGTCTTGAATATGAAATTAAAACGTTAGAACAAGTAAAAGAATCAACAAGTAGAGCTCAAGAAATGACTCAAAATAGTATGAAAGCTTTACAAGATATGGTTAAACTTCTTGAAGATTTTAAAGTTAAAGTAACCCAAGCTGCAAGCGATAGCAATTCTCAAACCTCAAGAGAAGCTATAGCAAAAGAACTAGAACGTATAAAAGAAAGCATAGTTCAGCTTGCAAATACCAGTGTTAATGGTCAGTATCTTTTTGCGGGTTCTCAAGTTGCAAACAAACCTTTTGATTCTAATGGAAATTATTATGGAGATAAAAATAATATTAATGTAGTAACTGGAGCTGGAACTGAAAGCCCATACAATATACCAGGTTGGGATTTATTTTTTAAAGCAGATGGAGACTATAAAAAACAAATAAGCACTAATGTTAGTTTTACAGATAATCGTTGGGATTTAAATAAAGACCCTGATAAAACTAAATATCTCACAGGAGATTCTAAATGGCAACAACTTATCGGACAAAGTTATGTAAAAGATAATAGCTTAGATGCTGACAAAGACTTTGAGTATGATGATAGCAAACTAGATTTTCCTCCAACAACTCTTTATGTTCAAGGTACAAGACCCGATGGAACAAGTTTTAAAAGTGCTGTACTCGTCAAACCCGAAGATACTTTAGAAGATGTAATGGAAAATATTGGAGCTCTTTATGGTAATACTCCAAATAATAAAGTAGTAGAAGTAAGTATGAATGATAGTGGTCAAATTCAAATTACAGATCTAAAGCAAGGTAATAATAAACTCGATTTTCATGCTGTAGCTTTCACACCACAAGCTGATGATAAAACTGAATTAAATAATATTATCCAAGCAGCACAGGATGAAGGCATTACAATGGAAGATGTTACAAACAGGGTTATGACTGCTGCACTAGGAAATCCCAATAATGGAGATATTACAAATTTAAATAATCCTGTAACCATTCAAATTAACGGACAAAACTTTGAAATTGATTTAAAACAAACTGATTTTATCAAAAGTAAAATGACAGATACAGATGGAAATGCTGCTAATGGAGCTGATTACGATAATGTGTATTTTGAAAAAAATGGCAATACTGTTTATGGTAATGTTTCTCAAGTTATCAAAGGAAGCAATGCTTATGCCACTGATTCAACCAAACTTAGCGAGGTAATGGCAGGAGATAGCCTAAATGGTACTACTTTAAATTTAAAAGTCAATTCCAAAGGTGGAAATTCTTACGATGTTACTATAAATTTACAAACTTCAACTGTAAGCTATCCTGATCCTAATAATCCAGGTCAAACCATAAGCTTTCCTATTATGCATACTAATCCTGCAACTGGAAATAGTGGGGTTGTTACAGGATCAAATGATATTACTTATGGTCAAATTAATGATATTATAGGTATGTTTGCTGCAGATAAAATTCCTACAACAACCATACAAGCCAATAATGGTCAAATTAATAATGCAGATTATACCCAAATACAACAACTCATGAAAGATTCACAAGCTACTGTTGATGTAAGTATGGATTATAAAGGTCGTATTAGTGTTACTGATAAACTTTCATCAGGAACCAATATAGAAATTTCTCTTAGTGATTCTCAAAGTGGCCAATTTCCAGCACCTCCTTTTACCACAACTTCTACTGTACAAAATGGTCCAAATTTTAGTTTTAGCGCGAATAATTCTTTAACTATAGATGAGCCAAATGTGGATATTATTAAAGATTTAGATTCAATGATTGATGCTGTTTTAAAAGGCAATATGAGAGCAGACTCCGAAAGTGAAAACCCTAGAAATACAGGTATGCAAGGAGCTTTAGAAAGACTTGATCATTTAGCAGATCATGTTAGCAAGCTTAATACAACTATGGGAGCATATCATAATACTATCGAAGGTGTTAATACACGCACATCATTTTTAAGCGTTAATGTCCAAAGTATAAAATCAAATGTGATTGATGTAGATTATGGTGAGGCAATGATGAATTTAATGCAAGTTCAACTTGCATATCAAGCTTCTCTTAAAGCTAGTACAACAATTTCTCAACTTAGCTTATTAAATTATATGTAA
>CAMP_374_1
ATGCAAATCACTTTACTTTTTCACACTCCATTATCTGTTTGTTCTCATGCAACAAGAACTTGTTGGCAAAGCTTTGAAAAAGGCGATTGCGGTGGCGAAAAAGATAAAGAACTTATCGATCGCGTGGGTAATAAATTCAAACACGCTTCAACCTTAGAACATCTAAACTATACTTTTTATATACAAGGAATTTCAAGAGCTTGCTTACAAGAAGTTGCAAGACACCGTCACACTAGTCCTAGTGTAAAAAGCACGCGTTATACCTTAAAAGAACTTCGCAATGAAGCTGAATTTAAAATAGGAGATTTTGAAAATGCAAGCCGTTATCTTGTGCTTTGTGGTAATGAAGAGGTTGATAACGCAAGCATTAAAGCCTTAGAAAATTTACGCACTATTTTACAAAAAAGCATTAGTCTAGATATAGCCAAATACTGCTTACCAGAAAGCTATAAAACCGAACTTACACTAACGATTAATGCAAGAAGTTTACAAAATTTTATATCTTTGCGTAGTTCAAAATCAGCTCTTTGGGAGATTAGAAATTTAGCAAATGCTTTATTTGAAGCCTTACCACAAGAACACAAATTTATATTTGAACATTGCCTACATAAAGATATAGAATAA
>CAMP_375_1
ATGCAAATTAGCAATTTAGGCGAACTGTTAAACGCAACACTAATTCATGAAGGTAGTGTTTTAAGCGTGGAAGGTTTTGCCATAAATTTAAACGAACTTAAAACAGGCTTTGCCTTCTTTAATAACGATAAAAAAGAAATTGCCCAAGCTGTAAAAAAAGGCGCTTATGCTATAATTACAGAAAATGACATTACTATTGAAGATAAAGAAATTTTTTACTTTAGAGTAGAAAATCTAGAACGAGCTCTTGTAAGATTTTTACGCTTTTTTTGCGAAGATAAAGAATGTGAATTTTTACTTTTTAAATCTTACGAACTAAGTCTTTGCAAGGCTTTTTATTTTAACATTTTAAAAGGAAATATTTTTGCTGATTTTGAAAAACTAATCAAAGCAAAAAAGGGTGAAATTTTTTGCTACTGTGAAGAAAATTACTTAAATAAACTTTGCACCTATTCTCATAGTCTAAAAGATGCTAATTTTACCTTATTATCGCGATCTAGCTTCTTTTTTACAACTTTGATTTGTGAAAATTTATATTTTAAAAATCTTAATTTGCCTTTTTTTTACGCAAATAGTTTTGCAAAAATTATTTCTTTTTTAAAAGAAAAAAGTCAAAAAATAATATTTGACTTTAATAAGATTGATGATTTTAAAATTTATTTTATTGATGATAAATTTGAAATCACTCCTTTTGGTTCAAGCTCTCAAGCGTTTATTGTAAGCAACAACCAAAATACCTTTGAATTCTGGAAAGAAAAATTTAAAAACATAAAAGACTTTAAAATTGCTTCTAAAAATTCTTTATTTTGCGATTTTTCCTATAATCAGCTTTCAGATTTAAGAAAATTAAAAAATTTTAAATATTGTTTAATTCTTGAAAATTATGATATTTTTGAGCAAGAATTTGAAAACAAAGAAAATCAAACCCCAAGCTTATTTTAA
>CAMP_376_1
ATGAAAATGGATTATAAAGAACAAAGTCATATTATCCCTACCTATAAGCGTTTTGATATAGTTTTAGAAAAAGGGCAGGGGGTTTATCTTTTTGACGATAAGGCTAAAAAATATCTTGATTTTTCAAGTGGCATAGGTGTTTGTGCTTTAGGATATAATCATGCTAAATTTAATGCTAAAATCAAAGCGCAAGTGGATAAGCTTTTGCATACTAGCAATTTATATTATAATGAAAATATAGCTGCTGCAGCTAAAAATTTAGCCAAAGCTAGTGCTTTAGAGCGTGTTTTTTTTACAAATTCTGGTACAGAAAGTATAGAAGGAGCGATGAAAACAGCTAGAAAATACGCCTTTAACAAAGGTGTTAAGGGTGGACAATTTATCGCTTTTAAGCATTCTTTTCATGGGCGTACTTTAGGGGCTTTATCGCTTACTGCTAATGAAAAATATCAAAAGCCTTTTAAACCTTTAATTTCAGGGGTTAAATTTGCAAAATATAATGATATTTCAAGCGTTGAAAAACTGGTGAATGAAAAAACTTGTGCCATTATCTTAGAAAGCGTGCAAGGAGAAGGTGGAATAAATCCTGCAAATAAAGATTTTTACAAAGCCTTAAGAAAGCTTTGCGATGAAAAAGATATATTATTAATCGCTGATGAAATTCAATGTGGCATGGGTAGAAGTGGAAAATTTTTTGCCTATGAGCACGCACAAATTTTGCCTGATATCATGACTTCAGCTAAGGCCTTAGGTTGTGGGCTTAGTGTGGGTGCTTTTGTAATAAATCAAAAGGTAGCAAGCAATTCTTTAGAAGCAGGCGATCATGGTAGTACTTATGGTGGAAATCCTTTAGTTTGTGCAGGAGTGAATGCGGTTTTTGAAATTTTTAAAGAAGAAAAAATTTTAGAAAATGTCAATAAACTCACGCCTTATTTAGAGCAAAGTTTAGATGAGTTGATAAATGAATTTGATTTTTGTAAAAAACGCAAAGGCTTAGGGTTTATGCAAGGGCTGAGTCTTGATAAAAGTGTAAAAGTAGCTAAGGTCATTCAAAAATGTCAAGAAAATGCACTTTTATTAATAAGTTGCGGGGAGAATGATTTGAGATTTTTACCTCCTTTGATTTTACAAAAAGAACATATTGATGAAATGAGTGAAAAGTTAAGAAAGGCTCTAAAGAGTTTTTAA
>CAMP_377_1
ATGGGTGGTATCGTTTTGTTAGTATTAGCAAACAAATTCCAGGAGTTGCAGATGAAAGATAAAAGCCTAGAAGAAATTGATTTATTAAAGCTTATCATTTGCGCGTTAAGTTTTATAAGCGTTTGCACAGCCTTGATCTTATTTTTACTTTTACCGACATTAAAAAATTACAAACAAGCAAATCTTAGAGAAAATTCACAACTTGCTATCTTAAAAGCTGCTAAATCAAAATTTGACTTTAGCGAAGATAAAATATCAACTCTAAGAAGCGAAAACAACAAAAGTTTAGAGCAATTTGAGCAAAATTTTAATATAGGAAATTTTAATATTTTTTTACAAAAATATTTTCAAAATGTAAAAATTCAAGAAACTAAGCCCGAAAAACAAGAAAAATATCTAAAAAACCGCTTAGCCATTAAAGCGACAATGAATAATCCTAGAAGACTTTATGATTTTATTGATGCTCTAAAAAACTATAATAATTTAATCAAGCTTGATTATCCACTTAATCTTAAAGCAGGAGAGCAAGGTATCTCTATAGATCTTACTCTCAAAGTTTATTCAAGCTAA
>CAMP_378_1
ATGCAAAAATTAGGCATTTTTATTTATTCTTTAGGAAGTGGTGGTGCTGAAAGAGTTGTGGCGACTTTATTGCCTATTTTAAGTTTGAAATTTGAAGTGCATTTGATCTTGATGAATGATAAAATTTCTTATGAAATTCCAGAGTGTCAAATTCATTTTTTAGAATGTTCAAAACCTAGTGAAAATCCTATTTTGAAATTTTTAAAACTACCTTTTTTGGCTTTAAAATACAAAAAACTTTGCAGAAATTTAGGTATTGATACAGAATTTGTTTTTTTAAATCGACCTAATTATATAGCTTTAATGGCAAGAATGTTTGGAAACAAAACTCGCCTTGTGATCAATGAATGCACTACGCCAAGTGTGATGTATATGAAAAATAATTTTAATTCTTTGGTAAATAAATTTTTAATTTCTTTGCTTTACCCAAAAGCTGATTTAATCTTGCCTAATTCTAAGGGAAATTTAGAAGATTTAGTGCAAAATTTTAGTATAAGTCCAAAAAAATGTGAAATTTTATACAATGCCATCGATTTAGAAAACATAGGGCAAAAAGCCCTTGAAGACATAGCTTTAAAAGATAAATTTATTTTAAGTGTAGGCAGGCTTGATAAAGGTAAAAATCATGCTTTATTAATTCGTGCTTATGCGAGATTGAAAACAGATTTAAAGCTTGTGATTTTAGGTGAAGGTGTGCTTAAGGATGAGCTTTTAGCTTTGATTAAAGAATTAAATTTGGAAGAAAAGGTTTTGCTTTTAGGATTTGATAATAATCCTTATAAATACATGGCTAAATGCGAATTTTTTGCTTTTGCTTCTGTGTTTGAAGGTTTTTCAAATGTTTTAATCGAAAGTTTGGCTTGTTCTTGTGCGGTGGTTTGCACTGATCATAAAAGTGGTGCAAGAGAGCTTTTTGGCGATGATGAATTTGGACTTTTAGTAGAAGTAGATAATGAAAACTCTATGTTTCAGGGTTTAAAAACTATGCTTGAAGACGATAAATTAAGAAAAGCGTATAAAAACAAAGCTAAAACTAGGGCTAAAGCCTTTGATAAAGTAAAAATTGCACGCGATGCTTTGAAATATTTATTAGGATAA
>CAMP_379_1
ATGCAAGTGAATACTTTTTCAAATATCGCTAGCATGGCACGAACACAAGTTAGCAATAAGAAGGCAGATGATGCTAAGGAAAACACAAAAGACAAAAATGTTCAAAGTGCTAATTCTAGCAAGGATGTAGATAAAAATACCCTTGAAAAATTAAATGCACTTGGTGGAAAAGGCATTACACAAATTTACCTAGTTCAGTTTCAACAGCAAACAATGAATGCTGTAATAGGTTCGAGCAATGCCCAAACTGGACTAGATAGTCTTTTAAATGGTGCCAATTTAGATACTGCGAAATCTATACTTACAAATATTGATTTTGCATCCTTAGGCTACAGTAGCAAAAATCCACTTGATATGAATACAGATGAACTTCAACAACTTGTAAGTGAAGATGGTTTTTTTGGAGTGGAAAATACAGCCAATCGCATCGCGGATTTTGTTATTAAAGGCGGTGGCGACGATGTTGAAAAATTGAAAAAAGGTCTTGAAGGTATGAAAAAAGGATTTGAGCAAGCAGAAAAAATGTGGGGTGGAGAACTTCCTCAAATCAGTCAAAATACAATAGATGCGGCACTTAAAAAAGTTAGCGATCGCATTGATGAACTAGGCGGAAAAACTCTAGATCTTCAAGCTTAA
>CAMP_380_1
ATGGAAGAAATTACAATAAACATAGATAAGATTAAAATAAATGATGACTGGAAAGAATTTTTAAGAGACGAATTTCAAAAAAAATATTTTCTAGAAATCAAAAAACAATACCTAAATGCGATTAATCAAAATATAATTATTTATCCACCTGCGAATTTAATCTTTAATGCTTTTAATTTATGTCCTTTAAAAGAAATTAAAATTATTATCCTAGGACAAGATCCTTATCATCAACCAAATCAAGCAATGGGGCTTAGTTTTTCGGTTCCAAAAAATGTAAAAATCCCACCAAGTCTTAATAATATTTTTAAAGAATTGCAAAATGATTTAAACATCACTCCAGCAAAAAGCGGAGATTTAAGCTCTTGGGCAAAACAAGGAGTTTTGCTCTTAAATTCTATTCTTAGCGTTGAAGCAAATAAAGCAGCTAGCCATAGTTCGTGGGGTTGGCAAGAATTTAGTGATGCTATAATACATAAATTAAGTAATGAAAAATCAGGGCTTGTTTTTATGCTTTGGGGAAATTACGCAAAAAACAAGGAGATTTTGATTGATAATACTAAGCATTTGATTTTAAAAGCAGCTCACCCAAGCCCTTTAGCTAGAACAGGATTTTTAGGTTGTAAGCATTTTTCAAAGGCTAATGAATTTTTAAAAAAAGTTGGTAAAATTCCTATAGATTGGAAAATAGTTTAA
>CAMP_381_1
GTGTTTATAGTTGCTGCAAGATATCTTTTTTTATGCGATGAAGATTTTACAATACTAGAAAATCAAGCCTTTGTTTTTGAAGATAAAATTTTAGAATTGGGTGAATTGGATAATTTAAAAAAAAAATATCCTAAGGCTAAAATCATCAAAACACCTAAAAATTCGGTTATTTTACCTGCTTTTATAAATCCTCACACACATTTAGAATTTAGTGCAAATTCAACAACTTTACATTTTGGAGAATTTTTAATTTGGCTTAAAAGTGTTATAAATTCTCGTTCCATATTAAATGCACAGGCCAAAGAAGAATTAATACTTCAAAGCATTAAAAAAATGCAAAAAAGTGGTATAGGCACTATAGGTGAAATTTCAAGTTTTGGGAGTGATTTAGATCCTTGCTTAAAGGCTAGTCACAAGGGTATGCGTATAGTATTTTTTAATGAAATTTTGGGTACAAATGAAAATCAAGTTGAAGATAAAAAACAAGAATTTTTAAAAAGATTTGAAAATTCTTTGAAATTTAAAAATGATTTTTTTATCCCGGCAATTTCGATTCATTCTCCTTATTCAACTCATCCTAGTTTGGCTCATTTTGCTCTTGATTTAGCTAAAAAGCAAAATTTACTAGCTAGTACGCATTTTTTAGAAAGTAAGGCTGAAAATATCTGGCTTAGAGAGTCTAAAGGGGGTTTTAAAAAATGGCTTGAAAATTTCACACTTCATCCTAAGCCTCTTTATACACCAAAGGATTTTGTTAAACTTTTTAAAGGAGTAAGGACTCTTTTTACGCATTGTGTTTATCTAAAAGAATATGAATGGTTAGATAAAAATTTACATTCTATTACACATTGTGCATTTTCAAATCGCCTTTTAAGTCAAAAAAGCTTAGATTTAAAAACGGCTTTAAAAAGTGGATTAAATATCCATTTAGGAACCGATGGACTTAGCTCAAATATTTCATTGTCTTTACTTGATGAAATGCGCGCGAATTTGCTTATACATAAGAATTTTGATTTATTAGAGTTAGCCTCTAAGCTTTTGCAAATGGTAACACTTTATCCTGCAAGGGCTTTAAATTTAAATTTAGGAGAGCTTAAAAAAGGTAAAATTGCTGATTTTAACGTATTTGAGCTAGGAGAATGTGATAAAAAGCAAGCTCCTTTGCAGTTTATTTTAAATGCTAAGGAAGTGGATAAATTATTTATAAAAGGAAAAGAATGCAAATTTTAA
>CAMP_382_1
ATGAAAAAAATCAAAATAGCTCTTGTAGGTCAGCCTAATGTAGGCAAAAGTCTTCTTATTAATGCACTTTGCAAAGCCAATATGAAAGTAGGAAATTTTAGCGGAGTTACTATAGAAAAAGCAAGCGCAAAAACTTTTTATAAAAACTATGAATTTGAAGTCATTGATTTGCCAGGAACTTATTCTTTAGATGGATATAGCGAAGAAGAAAAAATCACACGTCATTTTTTAAATCAAAATGACTATGATGTTATTGTTAATGTTTTAGATGCTACCAATTTAGAACGCAATCTTATCCTTAGTGCAGAACTTTTAAGCCTTAATAAAAAAATGCTTTTAGCTTTAAATATGTGCGATGAAGCCAAAAAAGAAGGTATAGAGCTTGACACTTCTATTTTAAGCCAAGAATTTCAAAGTCAAGTTGTTGAAATTTCAGCAAAAACAAAAGAAAATTTAGAACTTTTGCTGCAAAAAATTATTATTTTATTTGAAAGTAAATTTATTCCAAGATCTCAATTTTACACTCCGCTTTGCGAAAAAAGTCCGGAAAAAGAAGATTTATTATATTTTATTAATGAACTTTCAAAAAAAATTATTACACACAAAAAAGAAGAAAGAAATTTAACCAAAAAAATCGATGCCTTACTTATCCATAAATTCTTTGGCTTACCTATATTTTTATTTTTAATGTGGCTTTTATTTCAACTCACCTTTAGCTTAGGGCAAATTCCTATGGATTATATAGAATCGGGCTTTAATACCTTAGGTGAATTTGTTAAAAACAATATTTCTAATACCTTTATCGCTTCAGCTTTGGCTGATGGGATTATCGCAGGTGTTGGTGCTGTGATACTTTTTTTGCCTAATATAATGATTTTATTTTTAGGCATAGCTCTTTTAGAAACCACAGGCTATATGTCAAGAGTAGCTTTTTTACTTGATGGGATTTTACATAAATTTGGTTTGCATGGTAAAAGTTTTATTCCGCTAATCACTGGTTTTGGTTGTTCGGTACCTGCTTTTATGGCTACACGCACTCTTAAGAACAAAAGAGATAGGCTTTTAACTCTTTTTGTGATCAATTTTATGAGTTGTGGAGCAAGACTTCCTGTATATGTGCTTTTTATCGGTGCTTTTTTTCCAAGTGAAAAAGCAGGAAATTATCTTTTTGGAATTTATATTTTAGGTGCGATTTTAGGACTTTGTGCTGCAAAATTTTTAAGAATGACAGCATTTCGTGGACTTGATGAACCTTTTGTTATGGAAATGCCAAAATATCGTATGCCAAATTGGCATTTAGTTTGGTTTATGGTTTATAATAAAGCCAAAATGTATCTTAAAAAAGCAGGAACTTTCATACTTTTGGCCTCTTTGCTCATATGGTTTGCTAGCAATTTTCCAAAAAGTGAAGAAAATTTAAATGATTTTAATGCTCAAGAAAGAGCTATAGAACAAAGTTATTTAGGACAATTTGGCAAAGGCATAGAACCTATTTTTCAACCCCTTGAGTTAGATTGGAAATTAAGCGTATCTTTAATCAGTGGTTTGGCTGCTAAAGAAGTGATGATCTCAACTATGGGCGTGCTTTATTCACTAGGAAAAGATGTAGATGAAACAAATAATGATTTAAAAGGAATTATCGCTAAAAACATACCTATACCAAGTGCAGTGGCTTTTATTTTATTTGTAATGATTTATAATCCTTGCTTTGCAGCAACTATAGTTTTTTCAAAAGAAAGTGGAAAGCTAAAATACACTCTCTTTCTATTTCTTTTTACCTGTACAAGTGCTTATATAGTAGCTTTTATAGGACTTCATATTGCTAAAATTTTATTAAATTAA
>CAMP_383_1
ATGGCAAAAATCGGTATAGTTGGTTTAGGTTATGTAGGAGCTGCTAGTGCTTATAGCATAGTTATTCAAGGAATTTGTTCAGAACTTTACTTATATGATATAAAACAAGATTTAGCTCTAGCTCATGCAAGAGATTTGGAAGATATGTCAGCCATTCATTTTTCTTATACAAAAATTTTTCATGTGCCAAATTTAGAAAATTTAGCTTCTTGCGATATTATCATTTTAGCTTTTAGAAAAGAAAGCTTAAAAGAATTACCTAGTCGCTTAGTAGAACTTAAAAACAATATCCTCGAACTTAAAGACATTGTCTTAACCTTAAAAAATGCTAATTTTAAAGGCAAATACATTGTCGCAACAAATCCAAATGACACCATAACTTACTACACTCAAGTATTAAGCCAATTACCTAAAAATCATGTTTTTGGTAGTGGAACAAATTTGGATAGTTCAAGACTTAAGAAATTGTTAGCCAAAGATTTAAACATAAATTCAAAAGATATTTTTGCTTGTATGATTGGTGAACATGGAGATTCTCAGTTTGCAGCACTTTCTAATGCAAGCGTTTTAGGACAAAATTTATTAGATTTTTATAAGCAAAAATTAGGCAAAGATTTAGACATACAAGAACTCGAAAAAGCCGTGATTAGCGAGGGATATTTCATCTATGAACGCAAAGGAAGGACAGAATTTGGCATAGGAACTTCTTGTGCAAATTTAGCCAAAGCCATCCTAGAAGATAGAAAAAGTTTATATCCTGTAAGTGTGGTTTTTGATGATATAGCTTTTTCAATGCCCGCTATCATAGGAAAAGATGGTATAGAAAAGGTTTTTGAATTAAAATTCAATGAAAAAGAAAAAATAAAATTAGAAAATTCAAAACAACAAATCAAAAACGCCATACAAAGCGTAAAAGATAAAATTTAA
>CAMP_384_1
ATGGCTTTGGATTCGGCCAAAAAAGCAGAAATAGTTGCGAAATTCGCTAAAAAACCAGGTGATACTGGTTCAACAGAAGTTCAAGTAGCTCTTTTAACTGCAAGAATTGCAGAACTTACAGAACATTTAAAAATCTACAAAAAAGACTTTTCATCAAGATTAGGACTTCTAAAACTTGTAGGTCAAAGAAAAAGACTTTTATCTTATCTTAAAAGAAAAGATTATAATTCTTATAGTAAGTTAATTACTGAATTAAATCTTAGAGATAAATAA
>CAMP_385_1
ATGAAAAAAAATATTGTTTTTTTCGAAGTTAAAGGTGGGAGTGATAAAGGTGAAGATGGCTATAGAAAAGATACCATGCCTATGGTAAATGCCTTAAAAGCTAAGGGTTGGAATGCTGAGGTGATTTTTTTTGAAGTGGGTAAAAAAGATGAAATTTACAAATATGTGAAAGAAAATTTTGATGGTTATGTTTCTCGCATCAATCCTGGCAATCTTAAAGAAGAAAATGAGTATTTTGATATGTTAAGAAAACTTTGTGCCGATAAGCTTGTAGGTATGCCTCATCCTGATGCTATGATAGGTTATGGTGCTAAAGATGCACTTACAAAATTAGCAGATACTGATCTTGTTCCAAGCGATACTTATGCTTACTATGATATTAAGACTTTTAAAGAAAATTTTCCAAAAAGTTTGGCTAAAGGTGAAAGGGTTTTAAAACAAAATCGTGGCTCTACAGGAGAGGGAATTTGGCGTGTGAGTGTAGAGGGTAATGTTAGTGGAGATAGTTTGCCTTTAAACACAAAAATCAAATGTACAGAAGCTAAGGATAATCATGTAGAACATAGAGAGCTTGGGGAATTTATGGATTTTTGCGAGCAATATATCATAGGTGATAATGGTATGCTTGTGGATATGACTTTTTTACCGCGCATTAAAGAAGGTGAAATCAGACTTTTAATGCTTTATAACACCCCTGTAAATGTAGTGCATAAAAAACCAGCCGAAGATGCTGATGCTTTTTCTGCTACGCTTTTTAGTGGGGCAAAATATCGCTATGATAAGCCAGAAGATTGGAAAACTTTGGTGGATATGTTTTTAGGCGAGCTTCCTAAGGTAAGGGAAAAATTAGGCAATTACGACTTACCATTGATTTGGACGGCTGATTTTATTTTAGATACTGATGAAAAGGGCAATGATAAATATGTTTTAGGCGAGATTAATTGTTCTTGTGTAGGTTTTACTTCTCATTTAGAACTTGCTGATGAAGTAGCTTCAAATATTATTAATATTGTAAGTAAAACTAAGGCTTAG
>CAMP_386_1
ATGCAAATTTTAAAATCATTTTTTAAGGCTTTAGGATGCGGTATAAAATTTATCAATACTTATTTTAAAACCTTTGTTTTATTGTTGATTGTTATATGGATTTTAATACCTAGTGCAAATTCAAGCTCTAATCTTGCAAATTTAGAACGCATTGATTTAAAGGGTGAAATTTTTGACAGCTCTGCGGTTTTGGAAAAAATTATCAATGCTAAAAATGATAGCAATATCAAAGGAGTGCTTTTTGTTATAGACTCTCCTGGTGGAGCTTTTGCTCCTAGCATGGAACTAGCTCTAGCTATAAAGGATTTAAAAATTAAAAAGCCTGTGCTTGTTTATGCAAGCGGAACTATGGCAAGTGGAAGTTATTTAGCAGGAGTTGGAGCAAATAAAATTTTAGCCAATCCGGCAAGTTTTATAGGCTCTATCGGTGTGATTATGCAAGGAGCTGATTTAAGCGGATTGGCTAATAAACTCGGTATTAAAGAACAAACTATTCAAGCGGGTGAATTTAAAAGTGCTGGAACTTTTGCAAGAGCTTGGAATGAGAATGAAAGAAATTTTTTACAGGGTTTAATTGATCAAAGTTATGATCTTTTTACAGGTTTTGTTGCCAAGGAAAGAGCATTAGATCTTAACAAAAAAGATCAATGGGCAAATGCAAGAGTGTTTTTAGCTGCCAAGGCTAAGGAGCTTGGTCTTATAGATGAGCTTAGTAATTATGAAAATGCTAAAAAGGAGCTTGAAAAACTTGCTAATGTTTCAAATCCTGTTTGGAAAGAAGAAGATAAGATTGATAAATTTCTTAACCGCCTAGAAGGACAAACATCAAGCTTGATAAGTAAAAGCTTAATCGAAATCGCTTATAAAACTAATAGCAGTTTTATAAACGCTAGATAA
>CAMP_387_1
ATGTTAATATTATCAAGAAAAGAAAATGAAAGTATAATTATCGGAGAAGGTATAGAAATCAAAGTCGTTCAAACAGGGAAAGGATATGCCAAAATAGGCATAGAAGCTCCAAAATCCCTTATGATACTTAGAAAAGAACTTGTTCAACAAGTAAAGGATGAAAATTTGCATTCTGTTGTTCAGAATGATATTAAACTTGATGACTTAAGCAAAAAACTAATCAAATGA
>CAMP_388_1
ATGAAAAAAGCAGATATTTTAGTTTTAGACTTTGGCTCTCAATACACTCAGCTTATAGCAAGACGCTTAAGGGAACAAGGAGTTTATGCAGAAATTTTACCTTTTAATGTAAGCTTAGCTGATATTAAGGCAAAAGAACCAAAAGGTATTATTTTAAGCGGAGGTCCAGCAAGTGTATATGCAACTGATGCGTATTTTTGCGATAAAGGTATATTTGACTTAAATCTACCTGTTCTTGGAATTTGTTATGGTATGCAGCTTATGGCACATCATTACAAAGCTACAGTAGCACCTGCAGGACATAAAGAATACGGCAAAGCAAACATAGAAATTAAAAAAGATAACGCTTTGTTTAAAAATCTTCCAAAAAAACAAACCGTTTGGATGAGTCATTCTGATAAAGTAGAAAATTTACCTCAAGGTTTTGAAGTTTTAGCCACAAGTGAAAATAGCCCTTTTTGTGTTTTTGGAAACGAAGATAAGAAATTCTTTGCTCTACAATTTCACCCAGAAGTACAACACAGCGAATTTGGCAAAAATATCTTAAAAAATTTTGCTAAATATGCTTGCAATTGTGAAAGTATTTGGAATATGGGTTCTTTTGCAAAAACTCAAGCAGAAAAAATCCGTGAAGAAGTAGGCAATGATAAAGTGCTTTGTGCTGTAAGTGGCGGAGTAGATAGTAGCGTAGTTGCTGCACTTTTAGCTAGTGCTATAAAAGAGCAAATTATAGTAGTTTTTGTAGATAATGGACTTTTAAGAAGTGGAGAAAAAGAACAAGTTGAATTTATGTTTAAAAACACTTTAGGCATCGATCTCATCAGCATTGATGCAAGTGAAATTTTCTTAAGTCGCTTAGTTAATGTCACAGATCCTGAACAAAAAAGAAAAATCATAGGAAATACCTTTATAGAAGTTTTTGAAGAAGAAGCAAAAAAACATAAAGATGTAAAATATCTTGCTCAAGGCACACTTTATACTGATATCATAGAAAGTTCTGTTGTAGGTGCAAGCAAAACCATTAAAAGCCATCATAATGTAGGGGGCTTACCTGAAAAAATGAATCTTAAACTCATAGAGCCTTTAAAAGAAATTTTTAAAGATGAAGTGCGTGCCTTAGGACTTGAGCTTGGACTTAGCAAAGAAGTAGTTTATCGTCATCCTTTCCCTGGGCCAGGTCTTGCTATACGCATTATGGGAGAAGTAAATCGCGCTAGCTTAGAACTATTACGCAAGGCTGATGTAATTTTACTTGAGGAACTTAAAAGTACAGGTTGGTATGATAAAACTTGGCAAGCATTTTGCGTACTTTTAAATGTTAAAAGCGTTGGAGTTATGGGGGATAACCGCACTTATGATAATGCAGTTTGTATACGCGTTGTAGATGCAAGTGATGGTATGACAGCTACCTTCTCGCATTTACCTTACGAAATTTTAGAAAACATAAGTCGCCGTATCATCAATGAAGTAGAAGGTATAAATCGCGTTGTTTATGATATCTCAAGCAAACCACCTGCAACTATAGAATGGGAATAA
>CAMP_389_1
ATGCATGGAAAAATAGCTATTTATATGGATTCTACAGGACGTGGAACCGTTACAAACTCAGCAAATACCTTTTTTGACTTTAATCGCCAAATTTGGAATGATAAAAAAAGTATGCCAAGTGTTGGTATGCTTGTGGAATTTAGAACTCTTTCTAGCGAAAAAAAAGCAGAAGACGGCAAACTCGTTCAAACAAGCAAAACCATAACAGGTATAAAACCTTCAAAATTTCAAGAATTCAAAGAAGGGGATTTTATCACTGAGCATGATTTTTGGAAAACTGATAATGATGATGAATTAGAAGACTTGCAAAACTCAAGAAGAAGTGCTTATATAACAGAACTCTATAGAACAACAGACTTTGACACTATAGAAAAAATTCCTCTTTCTTTTACTATACCTCAAGCTATACAAAAATATTTTGCCCATGAAATTTTATCCGTAGAAACGCTTCAAGCCAATCTACAAGATGAAAAGGAAATTCCTTGTATACTTGATTATCTTATACTTAAAAGATTTTTATTTAAAGCTTATGATACTTTAATTTTTATGGATAATAGCATAGACCAAACCCAATTTAGCGCATTAAAAAGCATCATGATGCATTTAGAGAATTCGTATAAGCAAATGATGGCTGATCAAAAACCAAATATCACTAAAATTTTTAACGAAACTTTTTTATCTTTGCAGTGTCATTACCAAGCTTTAGTAGCCACCATAGATACAAGAAAAAATCGTCTAGCCTCACTTGAAGCACAAATGAAAACTTTACAATCTGAAATAAATCTTAAAAGCAATGCGACCGATGCAGACCCTGAAAAACTTAAAGCACGACAAGAAAGATTGGCTAAACTACAAAAAGAAGCAGAATACTACAGAACAACACTAAAAAGACTTGATGCTATAAGGGAAGATTTTTATAAGAAAAATTACAATATTTTCGAAAATGCTTTTAAACTTTCACGAGAAAAACTCTTTAAAAAAATTGTCACAGGTTTAAACCTATGTGCAACCATAATGGATGTCAAAATTTGGCACTTATCTTTAAAATCATCAGGGGTTAAAAATTCTTATTTTACTATGAGTAATATAGAAAATTCTTTCTGTTCTCTTTCTTTTGCAGAACATTACTTAAGTCGCTTAAATAAATCCGCTCTAAATCCTTTTGATCAAAAACTTTTAGTGTATATTCAAAAAATCACAAAAGAACAAAGAAAAAAATTTTTAGTTGTCACATCGGATTTAGATTTATTATGCAAATTAAAAATTGAAAACTTTTCACAAAATCCGTATTATTTAGTAAAATACGCACCTAAAAAAGTAAATTATCAATCTTTAATGCGTGATAACACCTTTGATATAGTCTATATTGATGAAAAACATGTTTGGGAAAATGTTGCCGATATTATTTTACAAGGAAAGCATTTTGACAAATCAGGAAAAACCAAATTTAAACTGATTTAA
>CAMP_390_1
ATGAGAGTAGATAAATTTTTAAATGTAGTTAATATCACGAAAAGAAGAGCTATTTCTGAAGATATGTGTAAAAGTGGTGTAGTGGGGATTAATGGCGTTATTGTTAAGGCGAGTAAAGAGGTTAAGGTAGATGATATTATCACTTTACATTTTACTGAATACACTCAAAAATATAAAGTGCTAGCTCTACCTAGTACGAAAAGCATTCCTAAAAACGCACAAAATGAATATGTGGTAAAATTATGA
>CAMP_391_1
GTGTTTGAGTTAGTCAGCGAATCTTTTAAATCAGCGATTAATAAATTACGTTTTGTTGATGATGAAAAAGCACTTAAGAACGCTTTAGAAACCTTAAAAAAAGCTCTTTTAAAAGCAGATGTTCACCATAAGGTAACTAAAGAGCTTTTGACTTTGATAGAAGAAGATGCAAAGCAAAACGGAATAGGTCAAAAACAATTTTTAAATGCCATTAAAATAAATTTAGAAAATATTTTAAGTGTCAATGGCAAAAATCAAGGTTTTGTTTTTGCTTCTAAACCCCCAACAGTAGTTCTAATGGCAGGTTTGCAAGGGGGCGGTAAGACTACAAGCACTATCAAACTTGCAAATTATTTAAAATTACGCAATAAAAAAGTTTTAGTTGCAGCTTGTGATTTACAGCGTTTAGCGGCAGTGGAGCAGCTAAGACAACTTTGTGAAGCTAATGAAATTGAACTTTTCTTCATAGAAAATGAAAAAGATCCTATTAGGGTTGCTAAAGAGGCTTTAAAAAAGGCTGAAAGTTCTATGGTGGATGTTTTGCTTGTGGATACTGCTGGACGTTTGGCTATAGATGAAGCTTTGATGGATGAGTTAAGAGCAGTTAAGGATGTCTTAAATCCTGATGAGATTTTTTATGTTGCTGATGCAATGAGTGGTCAAGATGGGGTTAAGACTGCTGCTAGTTTTAATGAAGTTTTAGGTATCAGTGGGGTAATTTTATCAAAATTTGATGCAGATACTAAAGGTGGAGTAGCCTTAGGTATAGCAAAACAAATCGGTATTCCTTTAAGATTTATTGGTGTGGGTGAAAAAGTAGCAGATTTAGAAGTTTTTATACCAGATCGTATAGTAAGTCGTATTATGGGTGAGGGTGATTTGGCAACTTTAGCTGAAAAAACTGCTGCGATTATTGATGAAAAAGAGGCTAAAAAACTCAATCAAAAAATTAAAAAAGGTGAATTTAATTTTAATGATTTTCTTAACCAAATGGAAAGTATTAAAAAATTAGGAAGTATGAAGTCTTTAATCGGTATGATACCAGGACTTGGTGGAATGGCAAATGCGGTAAAAGATATAGATTTGGATAATTCTAAAGAAATCATACGCATTAAAGCAATGATTTCTTCAATGACTCCAAAAGAAAGAGAAAATCCTGATTTATTAAATAATGCTAGAAAGCGTCGTATAGCAGAGGGAGCAGGTCTTTCTCAGGTAGAAGTCAATCGTTTTTTAAAACAATTTAGCAATGCAGCAAAACTTGCAAAAAGATTTTCAGGTAAAAAAGGAATGGAGAGTTTGACACAAATGATGAGTCAAGCTAGAAGACAGTTTTAA
>CAMP_392_1
GTGCAAATTTATGTAAGTGGAATACATACTGATGTAGGAAAAACACATTTTAGTGCAGCTTTTTGTGCGAATTTTAACTATGATTATTTTAAACTCATTCAAGCAGGAACTCCAACAGATAGTGAGTTTATTGCAAAATTTAGCCCAAAAACAAAGATTTTTAAAGAAGGTATTTTTTTGCAAACTCCAGCTTCTCCTCATCTTGGAAAAATCAAAGAAAAGCTTGATTATAAAGCCTTAGATATCATTTTACCAAAAAGCAAAAACCTACTTATTGAGCTTGCGGGTGGGCTTTTTTCTCCTATGGATGAAAATTACACTATGATTGATTTTGTGAATATTTTCAAACACCCTACGATTTTGGTAGCAAAATACTATCTTGGAAGCATTAATCATATCTTGCTTAGCATTGAAGCTTTAAAGCAAAGAAATATCAATCTTTTAGCCCTTGTAATGATGGGTAAAAAAGATATCTTACAAGATGATTTTATAAAAAATTATGCAAAAATTCCTATAATCAATCTTGATTTTTTTGATGAAAATAGCATTTTAAATAAAGATTTTAAAGAGCAAATGCAAGAAATTTTACAACTTAAAATTCCTTAA
>CAMP_393_1
ATGGCTCTTATAGATTTAATTGAAGCTTCAAAAAAATTTGGAGACAAAATAGTTTTAAATGAAGTAAATTTTAGCGCAAACGAGGGAGAAAAGATTGCTATTATAGGCAAAAATGGAGAAGGAAAATCTACTTTTTTAAAAACGCTTTTAGGCGCACTTCCTTTAGATAGCGGTAGAATAATAAGACAAAATGGAAAAAGCATAGCCATGCTTTCACAAACCGTTGATTTTAATGCAAATTTAAGCGTAAAAGAAGCCATCAAGCAAGAGCTTGTAGAAATTTACAATACCTTAGAAGAATATGAAATACTGCATAAAAAATTAGAAGAAGATCCTAGTAATAAAGATTATCTTCAAAAAATAGATACGCTTATGACTTTGATTGATAGTAAAGATGCTTGGAGTATAGAATCTAAAATAATACGCGTTTTAAAAGAATTTAGTTTACTTGAGTATGAAAATCGCATTATATCTACTTTAAGTGGTGGAGAAATACGCCGCGTTGGGCTTTGCATACTTTTACTAAAAAATCCTGATATTTTATTGCTTGATGAACCAACTAATCATTTAGATGTATATATGACAAGCTTTTTGGAAGAATTGCTAAAAAATTCAAAGATGTGTGTGATTTTTATTTCCCATGATAGATATTTTATTGACGCTATAGCACACAAGTGTGTAGAAGTAGAGCAGGGTAAGCTTAGTATTTTTAAAGGCGGATATGCAAACTATTTAGAGAAAAAAACACAAATTTTGCAAAGCCTTGCTAAGAGCCATGAAACTCTTTTAAAGCAATTAAAAAGCGAAGAAGAATGGCTTAGAAGAGGGGTTAAAGCAAGACTTAAAAGAAATGAAGGACGAAAAGAACGCATTTTTAAAATGCGTGAAGAAGCGAAAAAAAATCCTGGGGCAATCAAACGCTTAAAACTTGAAATTTCAAGAGCGGCTTTAAATTTTAATGGAGAAAAAACGATCAATCGTAAAAAAATGCTTTTTGAGCTTAAAAATATAAGCAAAAATATAAACAATAAAAATCTTTTTAAAGATTTTTCAACGCGTATTTTACAAGGTGAACGCATAGCTATCGTAGGAAGAAATGGTTGTGGAAAATCAACATTGTTAAAAATTCTTCTAGGGCAAATAAAACAAGATAGCGGTGAAATAAAACGCGGAGAGCTTAAGATAGGATATTTTGATCAGGCTAGAAGCTTGGTAAATTCTGATAAAAGCTTGCTTGAAATTTTTTGTCCCAATGGTGGAGATAGGGTTGAAGTTCGTGGTAAAAATATGCATGTTTATGGATATTTGAAAAATTTTCTATTTCCTAAGGAATTTTTAGATAAAAGCGTGGCTCTTTTAAGCGGCGGAGAGAAAAATCGCGTTGCTTTAGCCTTGCTTTTTGCTAAAGAATATGATGTTTTGATTTTAGATGAGCCAACTAATGATCTTGATATAGCTACGATTAATATATTAGAAGAATACTTACTTAGTTTTGAAGGGGCTATTTTGCTAGTATCACACGATAGATATTTTGTTGATAAAATCGCAACAAAACTTTATGCTTTTGAGGGAAATGGATATATAAATATTTTACACACTCTTTATACTGAATATCTTGAAAATGAAAAAGAAATTGAAGAATTGGATAATTTTGCTTTAGAGCTTCAAACCCAAGAGCAAAATAATAACCAAAAAGAAAAAAGCTCCAAAAAATTGAGCTACAAAGAAAATGAGATATTAAAAAACCATCCTGAAAAAATAGATTTTTTAGAGCAAAAGATAGCTAAATTAAATCAAGATTTATCCGATCCAAATGTATATCAAGAAATAGGTATTAACAAGCTTTATCAAGAGCTTGAAGTAATGCAAAAAGAACTTGAAATTCTAGAAAATGAGTATTTTTTAGTATTAGAGAAAAGCGAGAATTTATAA
>CAMP_394_1
ATGAGTTTTTCAAAAGAAAGTTCGAGACTTTTTGGTTTTGTAGCGGGGATTAAATTTCCTAAAATGATACAAAAAGTTATTAATGAAAATTATGTTAAGTATTTTAATATCAATATGAGTGAATTTAAAGCTCCTTGTGAATATGAGAGTTTAAATGCTCTTTTTACAAGAACTTTGCAAATTCCAAGAAAATTTGAAGAAGGTTTTATCAGTCCAAGTGATGGTAAAATTTTAGAGTGTGGAAGTACTTTTTTAGCAAATGAAGAACATTTTGCTTTTTCTATAAAAGGACATGCTTATAGCGTTGAGGAGCTTTTAAAAGATAGCTTTGAAAAAGATGAACTTAAAAATGGGCTTGATTATGTCAATATTTATCTTTCTCCAAAAGATTATCATCGTTATCACAGCCCTTGTGATATGCAAATTTTAAGTGCAACTTACACAAGTGGAGTGCTTTATAGCGTAAATGAAAAACATTTAGAACGCATTAGTAATTTATATGTAAAAAATGAAAGAGTGAGTTTAAAATGTCAAAATGAAAAAGGTATTTTTTGGCTTGTTTTTGTAGGAGCGCAAAATGTAGGAAAAATGCGTTTTAATTTTGATGCAAGCATACAAACCAATGCTAAAATTTCTCATAATTTTACTAGAAAATATGAAAATTTAAATTTCAAAAAAGGCGAAGAACTAGGAAATTTTGAGCTAGGTTCTACTATAGTTTTAATCTCTCAAAAAGGACTTTTAACTTTTAATTTAAAAGTAGGGCAGGGTATTAAATTTGGAGAAAAAATAGCGGATTAG
>CAMP_395_1
ATGATATTTTTAATTTTTTCTTTCATTGTATTATTGATTTTTGGCTTAGCAAATGTTTATATTTATAAAAGATTAATCAAGAAAATTACTCTTTTTAAGTATTTTTATAAAATTTTTTCCTTTATTTTTATTGTGCTTTTTTTAGCTCAAGCTGTGTTTTTAATATTTCGTAGAGATGAATATTTAAGTGATACTTGGTATGAAATTTTAGCCATGTTTTATGCGCCGACTTATTGTTTGTTTTTTATGACTTTAGCTTGGGATTTTGTTAAATTGATTTTAGCTCTTATGGGTAAAAGAGATAAAACATATAATCTTATTTTGCGTTTGATTTTTGAACTTTCTCTTATAGTTTTAAGTGTGTTTTTAATTTATGCAAGTATAAATAATGCTCTAAAAACACCTGAAGTAAAGAGTGTTGATGTTGAAATACCAAATCTTAAAAAAGATTTAAAAATTGTCATGCTTACTGATATACATTTAGGTAAAAATTTGCATGAAAATTTTTTAGACAAGCTCATCACTAAAGTGAATTTGCAAAGTCCTGATATGGTTGTAATAGTAGGGGATCTGATTGATACTAATCCTAAAGATTTAAAAAATTACATCTCAAAACTTAATGATTTTAACTCCACTTACGGAACTTTTTATGCTTTGGGAAATCATGAGTATTATCATGGTATCAATGAAGTTTTGGATTTACTTAGAAAACATACTAATATGAAAATTTTAGTCAATCAAAATTTAGATTTGGGTTTTATAGATATTGCTGGACTTGGAGATTTAGCCGGACTTGATAGGGGTTTATATGCTCCTGATTTAGCAAGAATAAAAGTGGATTTAAATACAAGTAAAGCTAGTATTTTACTCACACATCAACCTAAAACAGCTTTGCTTTATGATTTAAGTGATTTTGATCTTGTTTTAAGTGGGCATACACATGGAGGGCAAATTTTCCCTTTTATGTTTTTAGTTAAACTTCAGCAAGGTTTTGTTCATGGGCTTTATGATTTAGGAGAAAAAACTAAGCTTTATGTGAGTAGTGGAGCAGGATTTTGGGGGCCAAGTCTTAGAGTTTTTGCTCCGAGTGAAATAGTGATTTTAAATTTAAAAGGAAAAAAATGA
>CAMP_396_1
ATGAATTTTGTTTCTATTTTAATGGGAAGCAAGAGTGATTATGAGACTATGAAAGAGGCTGCTAAAACTTTAGAAAGTTTTGGTGTAAAGTATGAACTTATCATCTCATCAGCTCATCGTAGTCCAAAAAGAACAAAAGAGTATATTGCAAATGCTGAAGAAAAAGGTGTGAAGGTTTTTATAGCAGCAGCTGGAATGGCAGCGCATTTAGCTGGAGCTGTTGCAGCTTATACAACAAAACCTGTTTTAGGAGTGCCTATGTCAGGAAGCAATCTTGCAAGTATGGATTCTTTGTTTTCTACGGTGCAAATGCCTAGTGGAATTCCTGTAGGAACTTTAGCTATTGGTAAGGCTGGAGCAATCAATGCTGCTTATTTGGCTATGCAAATTTTAGCTATTTATGATGTTGATTTAGCACAAAAGCTTAAAGAAGATCGTCTTGAAAAAGAAAAAAAACTTGTATCTGATTCAAAAGAAGTAGAAGTTTTATTATAA
>CAMP_397_1
ATGTTTGAAGAATTAAGACCTCATTTAATAGAACTTAGAAAACGCCTTTTTATAAGCGTTGCTTGCATTGTAGTTATGTTTATTGTATGTTTTGCTCTACGAAGCTATATCTTAGATATTCTAAAAGCTCCACTTATAGCTGTTTTACCCGAAGTAGCCAAACATGTGAATGTAATTGAAGTACAAGAAGCCTTATTTACCGCAATGAAGGTTAGTTTTTTTGCAGCCTTTATCTTTTCTCTACCTGTAATTTTTTGGCAATTTTGGAAATTTGTAGCTCCAGGACTTTATGATAATGAAAAACGCCTTGTAGTGCCTTTTGTTAGCTTTGCAAGCATTATGTTTGCCTTTGGGGCTTGTTTTTGCTATTTTGTTGTAGTGCCTTTGGCTTTTAAATTTTTGATTAATTTTGGTTTAAATGAAGATTTTAATCCTGTGATTACCATAGGAACTTATGTAGATTTTTTTACCAAAGTTGTTGTGGCTTTTGGCTTAGCTTTTGAAATGCCTGTAATTGCCTTTTTCTTTGCTAAAATCGGACTTATAGATGATAGTTTTTTAAAACGCCATTTTCGCATAGCTGTTTTAGTTATTTTTGTTTTTTCAGCCTTTATGACTCCACCTGATGTTTTATCTCAATTTTTAATGGCAGGACCACTTTGCGGACTTTATGGACTTTCTATTTTAATTGTTCAAAAGGTAAATCCTGCTCCAAAAGATAAAGAAAGTGATGAATAA
>CAMP_398_1
ATGACTCAAGAAGAGCTTGATGCTTTGATGAATGGTGATGTTGATCTTGATTCAGAGACAGAAGCAGAGGTAAAAACCGAAGAATCGAATACCGAAGAAGATGCTTTGATGTTAGAAGATGTCAAAATAGCTGATTACAAACCTAATCCTAGTGTAGTATGGCCACCACCCCCACCAAATCAGGAGCATAAAGTTGTACATCAGTTAGATGATGTTACAAAAGATAGCGAGCTTAAAGCAACGGAAATGATGGATAAGCTTGAAAGTATTAATAATTTTTTTGCGGATTCTGAAAGTTTACTCAAAGAAATAAATAAAGCAATAGAAAAAAATATTGATATTTTTTCTAAACTTAATGAAAAATTTCCTAATGTGGAAAGTTTCAGTGAAGCTTTAGAATTAAACAATCAAGCTAAAAAAAGTTCTAAGGAGATTGTCGGAAATCTTCAAAGCGGACAAGATGAAGTGATGATGGCAATGGATGCAATGCAGTATCAAGATATACATCGTCAAAAAATCGAACGTGTTATTAATGTAATGCGTGCTTTAAGCCGTTATATGAGTTCCTTATTTGAAGGTAAAATTGATGATAAAAAACGTGTAAGTTCTGCAGTGCATATTGAAGGTGATAGTACTGCTGATGTTGTAAGTAATGATGATATAGAAGCTTTAATTGCAAGTTTAGGGCAAAAATGA
>CAMP_399_1
ATGATCATTCCTGAAATAGTAGCTCCTGCAGGAAATTTCACAAAATTAAAAATTGCTTTAGCTTATGGCGCAGATGCGGTTTATGCGGGTGTGAATAATTTTTCTTTAAGATCACGCACTGCAAGAGAATTTAATTATGAAAGTTTTGAAGAAGCTATCAAATATACTCATGAGCGTGGTAAGAAAATTTATGTTACTTTAAATGGTTTTCATTTGAGTTCTCAAATTGAAGGTTTAAAAAGACATATTTTAAAATTGCGTGAGATGAAACCTGATGCTTTTATTGTAGCTTCTGTTGGAGCTATGCGTCTTGTTAAAGAACTTGCACCTGAAATTTCTTTACATGTTTCTACTCAGGCAAATATTTTAAATTATTTAGATGCTCAAGTTTATAAGGATATGGGTGCTAAAAGGGTTGTAATTGCCAGAGAATTAGGGCTTAAAGACGCTAAAGCTTTAAAGGAAAATTGCGATATTGAACTTGAAGCTTTTGTGCATGGTTCTATGTGTTTTGCTTATTCAGGGCGTTGTTTAATAAGCTCTGTGCAAAGTGGAAGAATGAGCAATCGTGGATCTTGTGCAAATGATTGTAGATTTAATTATGAGCTTTATGCTAAAAATCCAGAAAATGGCACTTTATTTCGCTTAGAAGAAGATGAAAATGGTACTCATATTTTTAATTCTAAAGATTTAAATCTTTGTTCTTATATAGAAAAAATCATGCAAGAAAATTGTATCAGTGCTTTTAAAATAGAAGGGCGTACTAAAAGCGAATATTATGTTGCGCTTACAACAAGGACTTATAAAATGGCCATACAAGATGCTTTAGAGGGTAAATTTGAGTCAAGTAAGTATGAAAAAGAGATTGCTACACTTAAAAATCGTGGTTTTACAGATGGCTATCTTGTTTCGCGTCCTTTAGAAAAAACCGACACACAAAATCATAATACAAGCATAGAAGAAGGTTCTCATCAAGTGCATGCTATAAGCGAAGATGGAAGATTTTTTAAATGTAAAGGGAAAATCGTTTTAAACACGCCTTATGAAATTTTAACCCCTTTAGGCGATGTGATTCAAACTTGCGATAATGAACTAGGTAAAATTTATCAAAAAGAGGGTAAATATTTTATAGAGTTTAAAAAACTTATTGCTAAAAACAATAAAGAATTTAGCGAAATTCATAGCGGTAATGAACATGAAATCCAATTACCAAATAAAATCAGTGCATTAAGTTTTTTAAGAAAGGAAATATAG
>CAMP_400_1
ATGAGTAAATTAGAAATTGTAAATTTAGAAAAAATTATTAAAAAAACTAAGATTATACATGGAATTTCTTTGGAGGTTAATAGCGGAGAAGTTGTGGGGCTTTTAGGGCCAAATGGTGCAGGAAAAACAACAACTTTTTATATGATATGTGGACTTATTTCCCCAAGTAGTGGAAAAGTTCTTTTAGACGGTTTAGATGTGACAAAAGATCCTTTAAATAAAAGAGCTAGATCAGGGATAGGTTATTTACCTCAAGAAAGTAGTATTTTTAAGGATTTAAGCGTAGAAGATAACCTGCTTTTAGCGGCTCAGATTTTTTATAAAGATAAAAAAATTTTACATGATAAAGTTGAGCAAATGCTTGAACTTTTAAGTATAGAGCCTATTCGTTTAAGGAAAGGTTTAAGTTTAAGTGGAGGTGAAAGAAGGCGTTGTGAGATCGCTAGAAGCTTGATGTGTGAACCTAAGTTTTTGCTTCTTGATGAGCCTTTTGCAGGTGTTGATCCTATAGCAGTGGCTGAAATTCAAACTTTAATTAAAGAGCTTAAAAGATTGGGGATTGGGGTTTTAATTACCGATCATAATGTGCGTGAGACTTTAGCTATTTGTGATAGAGCTTATGTTATAAGATCGGGCTCTTTGCTTGCTAGTGGGAATGCTGATGAAATTGCAACCAATAAAGACGTGAAAAAGTATTATTTAGGAGCGGAGTTTAAACTCCTTGATTGA
>CAMP_401_1
ATGAAAGAATTTATTTTAGCAAAAAATGAGATCAAAACGATGCTTCAAATAATGCCTAAAGAAGGTGTTGTTTTGCTTCAAGGAGATTTGGCTAGCGGAAAAACAAGCTTGGTGCAAGCTTGGGTTAAATTTCTTGGTCTTGATGTAAGGGTAGATTCTCCAACTTTTTCCACTATGCAAAAATATGAAAATCATGATATTTGCATTTATCATTATGATATTTATCAAGAAGGTTTAGAAGGACTTTTAGCGAATGGTTTATTTGAAAATTTTTTTGAAAAAGGTTTGCATTTGGTTGAATGGGGCGGTGAAAATTTGAAAAAAACTTTAATGAAATTTGGAATTTCTACTATCCAGATTAAAATTAGCATTAAAGATGACAAAAGAAAGTATGAAATTTATGAGTAA
>CAMP_402_1
ATGACTTTTTCACAAATGATACTTAATTTACAAAATTATTGGCAAGAGCAAGGTTGTGCGATTATGCAACCTTATGATATGCCAGCAGGTGCAGGAACCTTTCATCCAGCAACTTTTTTAAGAAGTTTAGGAAAAAAACCTTGGGCAGCTGCTTATGTGGCTCCAAGTAGAAGGCCTACTGATGGACGTTATGGTGAAAATCCTAATCGCTTAGGTGCTTATTATCAATTTCAAGTTTTAATTAAACCTAGTCCTGATAATATTCAAGAATTATATCTTAAAAGTCTTGAAAATTTGGGTTTTGATTTAAAAAGTCATGATATTCGTTTTGTTGAAGATAATTGGGAGAGTCCAAGTTTGGGTGCTTGGGGTTTAGGCTGGGAAGTATGGCTTGATGGTATGGAAGTTACTCAATTTACTTATTTTCAGCAAGTTGGCGGTATAGCAGTAGATTTAGTAAGTGCTGAAATTACCTATGGTCTTGAAAGAATAGCCATGTATCTTCAAAATGTTGATAATGTTTATGATATAGTTTGGAGTGAATTTAATGGAGAAAAAATTAAATACGCAGATGTGCATAAGCAAAGTGAATATGAATTTAGTAAATACAATTTTGAAGTAAGTGATGTTAAAATCTTAAATGAGCAGTTTGAAAATTCTTACAAAGAATGTAAAAATATTTTAGAACAAGGACTAGCTTTACCTGCTTATGATTATTGTATGCTTGCTGCACATACTTTTAATCTTTTAGATGCAAGAGGAGCAATTTCTGTAGCACAAAGACAAGATTATATGTTAAAAATTCGTGAACTTTCAAAAAATTGTGCTGAAATTTATAAGAAAAATTTAAATGAAGCTGAGTGA
>CAMP_403_1
ATGAAGCTGAGTGAAATTTATAATTTTTTAGATCAATTAAGTCCCTTTAATATCCAAGAATCATGGGATAATAGTGGAATTTTGCTTGGAGATAGGGATAGTGAAATTTCAACTGTTTATTTAAGCTTAGATATTGATGAAAATATCATTAAAGAAGCGAGTGAAAATTCTTTAATTATCACACACCATCCTTTGATATTTAAAGGTTTAAAAGATTTATATGACAAGACTTATCCTAGGGCTTTTATCAAAGAAATGATTTATAAAAATATTTCTTTAATCAGTATGCATACAAATTACGATTTAAGTCATTTAAATACTTATTTTACGGAAGAAATTTTAGGTTTTAAAATTTCTTTTAAAGATAAATTTTTAATTTATGTGGAAAATTCTATGTCTTTTGAAGCTTTGTGTGACTGGGTGAAAAAAAAGTTAAATTTGCAAATTTTACGTGTAAGTGATTGTGGCAAAAAAGACATTAAGCGCATTGCTATATGTACTGGAAGTGGCGGGGATTTAATTTCTAAAGTAGATGCGGATTGTTTTTTAAGTGGAGATTTTAAATATCATCAAGCTTTAGAGGCGCTTAGTAATCAAATCAGTCTTATTGATTTGGGTCATTTTGAAAGTGAGAGATATTTTTCTCAATGTTTAGCAAAAGACTTGAAAAATTTGCCGCTACAAGTTATAATAACAGTTTCAAAAAATCCATTTCAATATTTTTAA
>CAMP_404_1
ATGAGGCATATTTTTTTCATCATCACGATTATATTTTTTATAAGTGGATGTAGTTTTTATCAGAATCTAAACTATCGTCCTAGTTACAACACAAATAAAGAAGCAAGGCTCAAGGTTATTGCAAATGAATGGAAAAAAACCCCTTATGTTTTAGGTGGAACTAGTAAAAAAGGTGCTGATTGTTCAGGATTTACACAGAGCGCATTAGCTCAGCTTAATATACGCATACCTCGCACTACAAAAACTCAATTAGGTTCTGGAAGAAAAGTTTCTAAATCAAAATTGCAAACAGGAGATTTGGTATTTTTTAAGACAGGTAGAGGGCCAAATGGTATGCATGTTGGTATTTATATGAGCAAGGGAAAATTTATACATTTATCTACTAAAGATGGAGTAAAAGAAGTCGAGCTAAATAGTTCTTATTGGAAGGCTCGTTATATAGGAGCAAGAAGGTATTAA
>CAMP_405_1
ATGAACTCAAATAGAACACCATCACAAAAAGTTTTAGCCAGACAAGAAAAAATCAAAGCAGTGGCCTTAGAGCTTTTTTTAACAAAAGGATACCAAGAAACAAGTTTGAGTGATATTATTAAATTATCTGGAGGATCTTATTCTAATATTTATGATGGTTTTAAAAGTAAAGAAGGGCTATTCTTTGAAATTTTAGATGACATATGTAAAAAACACTTTCATCTTATTTATTCCAAAACACAAGAAATTGAAAATGGCACTTTAAAAGAAATTTTAACTTCTTTTGGTTTAGCTTTTATAGAAATTTTCAATCAACCAGAAGCTGTAGCTTTTGGTAAAATTATCTATTCTCAAGTTTATGACAAAGATAGACATCTTGCCAATTGGATAGAAAATAATCAACAAAATTTTTCCTATAACATACTTATGGGTTTTTTCAAGCAACAAAATAATTCTTATATGAAAAAAAATGCAGAAAAACTTGCTGTTCTTTTTTGCACTATGTTAAAAGAACCTTATCATCATCTTAATGTTTTAATTAACGCTCCTTTGAAAAATAAAAAAGAACAAAAAGAACATGTTGAATTTGTTGTAAATGTTTTTCTAAATGGAATCAATAGCTCCAAAGCTTAA
>CAMP_406_1
GTGCCAGGAATCAAGGTGCATCCTAACGAGTCTTTTGATGAAGCGTATCGTAAATTCAAAAAACAAGTAGATAGAAATCTAGTTGTGACTGAAGTAAGAGCAAGAAGATTTTTTGAGCCTATGACTGAAATTCGCAAAAAACAAAAAATTTCAGCACGCAAAAAAATGCTTAAAAGACTTTATATGCTTAGACGCTACGAGTCAAGACTCTAA
>CAMP_407_1
ATGAGTTTTGAAGAAAATTTAAAACACGCTAATGAATCTTTGGAAAAATTAAACAATCAAGAGCTTGCCTTAGATGAAAGTGTAAAAATTTACAAAGAGGGTTTAGAAAGTATCAAAAAAGCAAGACTTGAGCTTGAAAAAGCAAAATTAGAAGTGGAGCAAATCGATGAGTAA
>CAMP_408_1
ATGTCAGTAGCAGTAATCTATGGTAGTGCTATGGGAAATACAGAAGGAGCGGCTAATACAATTGCTTCAAAACTTGGAATTAGTGATGTTTTTAATATCTCAGATATTGATGCAGCTAAAATGAATTCTTACGATAAATTAATTTGTGGAACTTCAACTTGGGGAAGTGGTGATTTACAAGATGATTGGGATGGTTTTGATTTTTCAGGGCTTAGTCTTGGTGGAAAAACTGTAGCTGTATTTGGTATGGGTGATAGTGAAAGTTATTCTGACACTTTTTGTGGCGGCATGGGTAAATTAGCTCAAAATTTAAAAGATGCAGGTGCAAATTTGGTAGGAGAAGTTTCAACTGATGGTTATACATTTGAAGCAAGCGATGCGGTTGTAGATGGTAAATTTGTTGGACTTGCTCTTGACAATGATAATCAAGAAGATCAAACTGAATCAAGAATTGATGCTTGGGTAGAACAAATCAAACCTTATTTTGCTTAA
>CAMP_409_1
ATGATTATCAATGGACAAAAGCTTGAGTTAAAAGAGCTTAAATTTATGGATTTTATCAAAGAAAAAGGTTTTAAAATCGAACTTATCGCCTTGGAATTAAATGGAGAGATTGTACCTAAGAGCGAATTTGAAAATTTGATTTTAAAAGAAAACGATAAAGCTGAAATCGTAAGTTTTGTAGGAGGTGGATGA
>CAMP_410_1
ATGAAAAATTATTATTTAGTAGATGAGAAAAGAAAAACTCCTGTTAGCACTTGGGAGAAAATTTCACAAGCTTTGCGTAGAAGCGTTAAACTAGAGCTTTTTGTAGGGCTTTTTGTGATGATGAGAGAATTACTTAAGAGAAATAATAGCGCTACGATTAAATATCCTTTTGAAAAGGTAAAGCTTGACAATCGTTACCGTGCTGTTCATCGTTTGATGCGTTTTATAGAAAGCGAAAATGAAAGATGTATAGGTTGTGGGCTTTGCGAAAAAATTTGCATTAGTAATTGTATCAGAATGGAAACTTCTTTAGATGAAAATGGGCGTAAAAAAGTAGAAAATTATAGTATTAATTTAGGGCGTTGTATTTATTGTGGTTTTTGCGCTGAGGTTTGCCCTGAACTTGCTATAGTGCATGGCACAGAGTATGAAAATGCAGCCGAGCAAAGGTCTTATTTTGGCTATAAGCAAGATTTTTTAACTCCTATTGATAAGCTTAAAAATCAAGTTGAATTTGAAGGAGCAGGAAGTCTTAGAAAGGATGCAAATTTGTGGGTTAAAAAAACGCCAAATTATTATGATGTGATGATTGAAAGAGCCTTAGAAAATCAAAATACACAAGAGCAAGGAGAAAATAAATGA
>CAMP_411_1
TTGGAAAAATACAGAGAATTAAGAAAAACAGATCGTGTTTTAAGCTATGGAGCTAGAGGAACAACAACCAATTTTGAACTTGAAAAACTTATTTGCACTCTAGAGGGTGGTTATAGAGCACAACTTTTTCCAACAGGACTTGCAGCATTAGCCATGGTACTTTTAAACTATGCAAGCAAAGATGCACATTTTTTAATCACTGATGCAATTTATGGGCCTGTAAGAACGATTTGCGAATTATTTTTAGACAAAATAGGCGTTGAAATTGATTTTTTAAAAGCTGATGCAAGTGATATAGAAGAAAAAATCAAACCTAATACCAAGCTTATCCTATGCGAAAGTCCAGGTTCTATACTTTATGAAATCATAGATTTACCAAAACTTTGCAAAATTGCTCATGCATATAATATCCCTGTAGCTATTGACAATACTTATTCTAGTGGATATTTTCTAAATCCTTTAGAACTTGGAGTAGACATTTCAGTTATCGCCGCTACAAAATATCTTAGTGGACACTCTGATGTAACCATGGGTATAGTAGTAATCAACGAAAAAGAATGGAAAAATTTTGACAAACTTCCAGAAGCTTTAGGCTTTACAACAAGTCCTGATGATGCTTACTTAGTACTTCGTGGTATGAGAACACTAGATGTAAGAATGAAAGCTCATGAAAAAAGTGCTGATGAAATTGTAGAGTTTTTACAAAGCAGAAAAGAAATTAAAACAATTTTCTATCCAAAACTCAAATCCCACCCAAATCATGAAATTTTCATGCGTGATCATAAAGGTGCAAATGGTATGATTACCATAGAATTTGCAGAAGGTTATAACAAAGATGATGCTATTAAATTTGTAGATAAACTAGAATACTTTTCAATTGGTGCTAGCTGGGGTGGATATGAAAGCTTAGCCACCGTAACTACTCCGCCTAGAACTGCAACAGACCTAAGTGCAAGAGGGCTATTTGTAAGATTTCATATAGGTCTTGAAGATACTAAAGATTTAATTGCTGATTTAACACAAGCTTTTGATAGTATTAAAAAATAA
>CAMP_412_1
TTGTGTTTTAGCACTTTGTTTGCACAAGATAATTTTGAAGAGTATTTTAAACTTATAGATAAAGAAAATCGTATAAATTTTAATACTCTTCAAAACCCATTTGTGAATCCTACTTTTGAAAAATTAAGACATATTAAAATTACTGCAATTATGCTTGATAAAGTAAAAATTTATGATCGATGGTATAAAAAAGGTGATATGATTGATGATGCTATAATATATGAAATAAATACTAAAGAGATTAAATTCCAATATGATAATTTAGAAATTGCAATCCAAATAAATAAAAATGATAAGATTAATATTAATATTAATTAA
>CAMP_413_1
ATGAAAAAAACATTCTTGATATTTTTTATTTTTATAGGACAACTTTTTGCCCTTGATCTTAATTTTAATACCTTTTCAAGCAATTTTACCCAAATAGTGAAATCCAAAAACTCTACACTTTCTTATTCTGGGCATTTTATACTGAGTAAAGATCAAGCATATTGGAGTTATGATACTCCTAGTAAAAAAGAGATTTATATCAACAAAAATCAAGTAACCATAGTAGAGCACGATCTAGAACAAGTCATTTTCTCTCATCTTGATAACATTCCAAATCTTAATGAAATTTTCAAAAAAGCAAGTCTTATAGACAAAGATAAACTTGTAGCAAAATATGATAATATAAATTATACAATTAAACTCAATCAAGAGCAAATTCAAAGCATATCCTATAAAGATGAATTTGAAAATGATGTTATAATCAATCTAAACAATCAAATTAAAAATCCAAAAATTAATTCCGATGTTTTTAAGGCAAAAATTCCGCAAAATTATGATATAGTTCGCTAA
>CAMP_414_1
ATGAAAAGTAAATATAATTCTGTTGTAAAGGTAAGAAAACAACAACTTGATAAAGCAGAATCAAATCTTAATCAAGCCAAACAAAGACAGCTTGAACATGAAAAAGCTTATGAACTTTCACGCCAAGAGTGTGAAAGTTTAGGCGTATTGCCAAAATCAGGATCTATAGCAGAGTTAAGATCGAATTTAAGTATGGCACAAGTAGGACGCGAGGCTTTGGCAAGAGCTAAGGAGAAAGTAGAACTTTCTAAAAAAGAAATGAATCATTATCAGTTTTTATATCAAAAAGCACATTTAGATTATGAAAAAATGAAGGTTTTAGAAGCCGAGGAAATTAAACAAAAGCAAAAAGAACTTGCCAAGGCTGAAGAAAAATTTTTAGATGAAATTGCAATCAGTCGTTTTTTCAAAGGAGAAAAAGATGATTAA
>CAMP_415_1
ATGAAAAAGTTTGTAGTATTTTTTGGGATTTTGCTTTTTGTTTCGTGTTTAAATGCGCAAAATTTAAGTATTTTTGTAGCTTCTTCAGCTTCAAAGGCGATGAGTGAAGTTAAAGATGAGTTTTTGAAAACACATCCAGAAGATAAAATAGAATTGGTTTTTGGTGCTTCTGGAAAATATTATGAGCTTTTAAAACAAGGAAGAGAATTTGATCTCTTTTTTTCAGCGGATACTAAATATGCTAAGGCTATTTATGATGATAAAAATGCTTTAATAAAACCAAAAGTTTATGTTTTGGGAGTTTTGGCTTTGTATAGCTTGGATGAAAATTTACTCCAAGGAGGCGTTGAAAATTTAAAAGAAAAGGCAAACAAAATCACGCATCTAAGCATAGCCAATCCTAAAGTAGCTCCTTATGGAGTAGCAGCTAAAGAAGTGCTTGAAAATTTGGGTTTAAATGAGCTTCTTAAGGATAAAATCGTTTTAGGCGAAAATATCTCAGTGCCTGTTTTACATGTAGATAGCAAAAATTCAGATATAGCTATAGTGGCTTATTCTTTAGTTTCTTCTATCAATCATCCTAAGGGTAAGGCTGTTATAATTGATGCAAAGTATTTTAGCCCTTTAGAGCAAAGTTATGTCATCACAAAATACGCTAAGGATAAAAAATTAGCCTTTGAATTTAACGAATTTATTGGCTCTTCAAAAGCAAAAGAAATTTTTAAAAAATACGGATTTAGCACACCATGA
>CAMP_416_1
ATGAAATCTTGTTTATATTTTACTTTTATAGTGCTATTTTTAACAGCTTGTTCAACAAAAAATTTAACTTCACTTCATCGTGAAAATTTAGAACAAAAAAATGAAAATCAACATTATGTAAAACTTGAATACGAACAAAATGTAAACATTTTGCCACAATTTGCTTACGATATTAATTTTGATGCAAAACGATATAAAAAATATTTCTTTAACCCTTGGCATGATTCATTTAAAAATTACAAAGGACAAAATATTTTTTGGTCCTTTCCTTTATATTTAAATTCAAAAAATACTTATTATTTTTTCAATAAACAAATTATTCCACTTTCATGGTTTAAAAACGCTATAAATAACGCAAATATCCAAGAATTCGGTAAACTTAATCAAAAAGCTTTAATTATCCAAAATACAATCATTAAAAATCTTCCAACCCAAAGAGCTATCTTAAAAAATCCTTTTTTTGAAAATGAAGGAATTCCTTTTGACTATGCAAGCGATGGCATTTTAAATACTGGAGCCCCTGTCTTAATTTCACATTTTAGTAAAGATAAGCGTTATGCTTTTGTTTTAGGTGAAGCTGGATTTGGATTTGTTGAAAGTAAAAATTTGGAATTTTTCTCAAACGATAGAGCGAAAATCTATGAAAATCTCAACTTTATCACACCACTAAAAGAAAAATTTGCTATCTATAGCGAGGATGGTAAATTTTTATTTGAAAGTAGAATTGGTGCTATCTATCCTTACTACAAAGAAGATAAAAACTATTTTTATGGAAAAATAGGTTCTAAAAAATATAAAATTTCTAAAAAAGATGTATCTAAATTTCCTTTACAATTCAATGATAAAAATTTAAAAAATCAACTTTCACAAGTTTTAAATTTGCCTTATGGCTGGGGCGGTTATAATTTTGAAAGAGATTGTTCTTTACTAACTCGTGATATCTTTTCAGCTTTTGGACTTTATCTACCAAGAAATTCAGCTGCACAAAAAAATTCTTTTAATCATTTTGATATAAGCACTCTTAGTAATTCTCAAAAAAAAGATTTTTTAAACCGCTTTGGGAAAGCTTATCTTAGTTTACTTTATTTACCTGGACATATTATGCTTTATGCAGGGCAAATTACAGATAATAATATTGCCATACATAATATATGGGGCTTAAGAAAAGATGCAACCCAAAGACTTCTCATAAGTTCTAGCGTCATCACTTCTTTAGAAATAGGAAAAAATGAAATTTTAGAAGATAATTTGCTTTTATCAAGACTTAAAGAAATAAGTTTTATAAATTTAAACGAACAAGAAAAAGAGCAAATAAAAAGCTATCTTGAAAATATACAAAACAAATAA
>CAMP_417_1
ATGAATTTAACAAAAGCAGCGGGTTCAACGCATAAAACTAAAAGAATTGGCCGTGGTCAAGGTTCTGGCATGGGTAAGACTGCTACTAAAGGGGGTAAAGGTCAAACTGCTAGAAAAGGTTATAATGAAAAAAGAGGTTTTGAAGGGGGTCAACAACCACTTCAAAGAAGACTACCAAAAGTAGGTTTTACTTCTAAAATTCAAAAACCTTATGTGATCAATGTTGAAAAAATCACAGCTGTAAAAGAGCTTAGTGAAATTACATTTGAGAGCATTAAAAGTGTTCACAAAATTTCAAAATCTGTGAATAAAATCAAATTAATTGGTGCAAGTGCAAAAGACTTAGTATCAAAAATCAAAGACGAGAATATTAGTGTCACCGGATCAAAATAA
>CAMP_418_1
ATGCAAACTATTGATCAAATTTTTCAAACACAAATCGATATTAAAAAATCTACTTTCTTATCTTTTCTTTGCCCTTTTAAAGATTTTAAATTTTTAATAGAAACACTAAAAAAAGAACATCCAAAAGCCGTTCATTTTGTCTATGCTTATCGTGTTTTAAATGATTTCAATCAAATTGTAGAAGATAAAAGTGATGATGGAGAGCCTAAAGGAACTTCTGGAATGCCAACTTTAAATGTTCTAAGGGGCTATGATCTTATCAATGCGGCTTTAATCACTGTAAGATATTTTGGCGGTATAAAACTTGGTACAGGGGGACTTGTAAGAGCTTATAGCGATGCAGCAAATGCTGTGATAAATAATTCTTCTTTACTTTCATTCGAATTGAAAAAAAATACAACCATTGCTATTGATTTAAAAAATTTAAATCGTTTTGAACATTTTTTAAAAACTTATTCTTTTAATTTCACAAAAGATTTTAAGGATTGCAAAGCTATATTACATATCAAATTAAATGAAAAAGAGGAGCAAGAATTTGAAATTTTTTGTAAAAATTTTGCACCTTTTGAAATAGAGAAATTATAA
>CAMP_419_1
ATGAGTAAAGCATTAATTAAATTCATAAGATTATCTCCAACTAAAGCAAGATTGATTGCTAGAGAAGTTCAGGGGATGAATGCAGAATTAGCTATGGCTAGTTTAAAATTTATGCCAAATAAAGGTGCAAAATACATTGCAAACGCAATTTCAAGCGCAGTAGCAAATGGTGGCTTTGAAGCAAACGAAGTGATTGTAAAAAGTTGTCGTGTTGACGCAGCTGCGGTATTAAAAAGATTTAGACCAAGAGCTAGAGGAAGTGCAAGTCGTATTAGAAAACCAACTTCACATATTTTAGTAGAAGTGGCAAAAGCGGAAGTGAAATCTGAAGAGAAAAAAACAGTAGCTAAAAAAACTACTACAACAAAAGCTCCAGCTAAAAAAACAACAAGCACTAAAAAAGCAACAGTGAAAAAGGAAAGCTAA
>CAMP_420_1
ATGCAATGGTTAAATTTAGAAGATAATGTTAATCTCTTATCTTTAATTGGAGCTATTCTTATCATTTTAATCACACTAGTTATTGTGGGTAGAATGTTTAAGCAAATGAAAGAAAAAAAAGGCGAGTCAGAGCTTAGTGAACATAGTTGGGATGGAATAGGAGAGTATAAAAATGCTGTTCCTACTGGTTGGGCTGTGGTATTTTTCCTGACTATTGTTTGGGCTATTTGGTATTTTCTATGGGGATATCCTTTAAATTCTTTTTCAAGTATAGGTCAATATAATGAAGAAGTAGCAACTCATAATACAAAATTTGAAGAAAAATTTAAAAATTTATCTCCTGAAGATAAAATAGCAATGGGTCAAAATATCTTTTTAGTTCAGTGTTCGGCTTGTCATGGAATTACAGGAGATGGTATCAATGGTAAAGCTCAAAATTTAAATATTTGGGGTAGTGAAGAAGGTATAATCAATGTAATTAAACATGGTTCAAAAGGTATGAATTTTCCAGGTGGAGAAATGCTTGGTGCTGCTGATTTAGGTGTAGCAGAAGAAGATATCCCTGCTATTGCTGCTTATGTAGCAAAAGATCTTTCAGCTATTAAGAAAACTGCAAATGAAAATTTAGTAGCAAAAGGTAAAGAAGCTTATGCAACTTGTGCAGCATGCCATGGAGAAGATGGAAAAGGTCAAGATGGAATGTTCCCAGATCTTACAAAATACGGTTCTGCAGCTTTTGTAGTAGATGTTTTACATAGTGGTAAGGCTGGTTTTATAGGAACAATGCCGAGTTTTCCAACACTTAATGATATTCAAAAAGAAGCTGTTGGCGAGTATGTAATTTCTCTTTCAAGGGGTGAATGA
>CAMP_421_1
ATGAAAAAAATTATTTTATTGCTTGGTTTAAGTTTGGCGAGTTTAGGGGCTTTGAGTTTTGATGAGCTTATTTATAAAGATGAAGTAAAACCTAGTTTTGATTGCTCTAAAATCAAATATGATGGCAAAAGTGATGATGAACTTATGATATGCAATAAAATTGGTGTGCGTAATGAATTTGATAATAAAAAACTTGCTTTAGTAGATAACATCTATAGTAGTTTATATCAAAATATTTCAAAAAAAGCAGATAAAAAGATGAAAAAAGATTTTAAAGCCATTTCAAAAAAGATGCTTAAAGAAAGAAAAATTTGTATAAAAAATATGCAAAATACAAAAGCAGGGGAAAATCCTCTTTTATCTTTACTCAATGCAAGTGATTGCATGCAAGAAGCTTATATTAAGGTTTTATTAGAACTTATGCAAAGAGCAAAAAAAGATACAAAGACTAAAGAAGTTTTAGAGCAAATTTTTAAAAATAAAGTTGATAAATATGAAAATTTACTCACTCAAAGTTTAAATACCAATAAAGATTTGCAAGATTTTATAGACAGCTTAGCTAAAGAAGATTTGATTGATTCTAGGGCTAAATTTAAGCTTTAG
>CAMP_422_1
ATGCTAGTAAATAAATTTAAAGTTATCTTATTGTTTTTTATTATTTTTACTAGCTCTTATGCACAAAATTTAAATACAAATGACACAATAGATTCCATACTCAATCAAAACAAAAATCACTCTGCTTTAACAAGTTATGTATCAAAAAAAGATCTTAAAAATCTAGAAAAAAAATTAGAAAAAAATCAAAACATAGGAATTAGAATTTATGGGGATTCTCATATGGCGGCTGATTTCTTTCCGCGTGTCATAAGAGGATATTTAATCCGTTCTAACTCTATAGGTTTTGCCTATCCTTTACAGCCTAAATATCAACAAAATCTTAATCTTGTTTATTCTTATAAAAACTTTGAAATTTTAAACTCAAGAAATCCTGCTAATGCTGGACATAATTTTCCACTAGGTGGGATAATAGCCAAAGCAAAAACTAAAGGCGCAAAAATCAACCTTGATACAACCCTAGATAAAAAAAATTTCAAAATAGGATTTTTATTTAAAGCCAAGCAAAATACCAATGCTTTTAGCATCAAAGATGCAAAAAACCAAAGCTATGAGTTAAGAACTACACAAATTAACAAATGGTCTTATAAAGAACTAGAACTTGATCTTCCTTTGCAAATTTCAGCCTTACAAAAGGATGCTGAACTAGGAGGATATTTCATCACAAATAAAGATAATAATGTTTTCTTAGATACCATTGCAATCAATGGTGCCAAAAGTGATTTATGGCTCTCTTGGAATCAAGAAGTTGTAAAAAAAGAACTAGAACTTTTACACAATGATTTAATTATTCTTGCCTATGGTTCTAATGATGCACTCTTTAAAGGGTTTGAAAAACAAAAATTTAAAAACAATTTAAAAAAATGGATTAGTATTTTAAAAACTTACAATAAAAACGCTGTTATCATGCTAATCTCTCCACCAACTGTAGTTCAAAAACAAGGTAAAAACTACAAGCTTGCTCCTGATTTTTTTACCATACGCAAAGCATTATATGAAGTTGCTAAAGAAGAAAAAACTCTTATCTTTGATATGCATCAGTTTATGCAAGATAGTGGGGGAAAAAACAAATGGATAGAACAAAAGCTTTCGCTCAATGATGTACATCTTACTATAAAAGGCTATGAGCTAATGGCTAAAAAGTTACTCGAGGATTTAAAAAATATCATCGATTATTAA
>CAMP_423_1
ATGCATCCAGGTAATGTATTAAATTACGACTATACGGTTGCAAGATATTTTATGTTTGCGACCATATTGTTTGGCATTGTTGGTATGGCTATAGGAACTCTTATAGCTTTTCAAATGGCATATCCTAATTTAAATTATTTAGCAGGAGAATATGCCACTTTTTCAAGACTTAGACCACTTCATACTTCAGGTGTGATTTTTGGTTTTATGCTTTCAGGGATTTGGGCAACTTGGTATTATATAGGTCAGCGTGTTCTTAAAGTGAGTATGGCTGAGTCAAGATTTTTAATGGCTGTTGGTAAGCTTCATTTTTGGCTTTATATGCTTACTATGGTTTTAGCTGTTATATCTTTGTTTATGGGTGTGACTACATCTAAAGAATATGCAGAGCTTGAGTGGCCTTTAGATATTCTTGTTGTTCTTGTTTGGGTTTTATGGGGTGTAAGTATTTTTGGACTTATTGGAATTCGCCGTGAAAAAACCCTTTATATTTCTCTATGGTATTATATAGCTACATTTTTAGGTATAGCTATGCTTTATCTTTTTAACAACATGGAAGTACCAACTTATTTTGTTACTGGAATGGGTAAATGGTGGCATAGTGTATCAATGTATGCAGGAACAAATGATGCTTTAGTACAATGGTGGTATGGACATAATGCTGTGGCATTTGTATTTACTGTGGGTATTATTGCTCAAATTTATTACTTCTTGCCAAAAGAAAGTGGTCAGCCGATTTTCTCTTATAAACTCTCTTTATTTGCATTTTGGGGCTTAATGTTTGTTTATCTTTGGGCAGGTGGTCACCATTTGATTTATTCAACTGTACCTGATTGGATGCAAACTATGGGTTCGGTTTTCTCTGTAGTATTGATTTTACCTTCTTGGGGTTCAGCGATTAATATCTTGCTTACTATGAAAGGTGAGTGGAGTCAGCTTCGCGAGAGTCCGTTGATTAAATTTATGATTTTGGCATCAACTTTCTATATGTTCTCAACACTTGAAGGGCCAATTCTTTCAATTAAATCTGTTAATGCTTTAGCACACTTTACAGATTGGATTCCAGGACATGTTCATGATGGAACATTAGGTTGGGTAGGATTTATGACTATGGCTGCGCTTTATCATATGACTCCTAGAGTTTTCAAAAGAGAGCTTTATAGCAAATCTTTAATGGAAGCTCAATTTTGGATCCAAACCACAGGTATAGTTCTTTATTTTGCTTCAATGTGGATTGCGGGTATTACTCAAGGTATGATGTGGAGAGCGACAGATGAGTATGGTAACTTGCTTTATAGCTTTATTGATACTGTTGTGGCTATTGTTCCTTATTATTGGATTAGAGCGATTGGTGGATTGTTGTATCTTATCGGTTTCTTTATGTTTACTTATAATATTTACAAAACAATTGCTTGTGGAAGAGTGCTTGATAAAGAACCAAAAAGCGCTTCGCCTATGGCAGCATAA
>CAMP_424_1
ATGTTAAAAGAACTCTTAGAGATTAAAAAAGAAATGGAACCTGTTATCCACGAAGCCAATGTGAAATTAAATGTCCTAGCTCGTGAAGTCATAGTCCGAAAAAAAGAATACGAAATTTATGGGCCTATGGTAGATCGTGTTTATCTTGATAATGCCATTTATGTTAAAGTTATGTCAAGTGGACGCGATGTAAAAACAGACAATGTGACTATAAAAAATGGTTTTTATATGGTTTTTGTTGCCCCTGAAAAAGAAAGTACAAAAGATATCAAAAATAAACTCAAAGTAGCTTATGAAGGACTTGATAACAAATTTATCGCTACACTTATACGATCTTGCCAACGCTTTAAAGAGATCATAAACAAAACCCAAGCTACACTTGCTAAAGCTTCTAAAATGAATGTGGTAGTAAAAACGAATTTAGGTGAAGCAAGTGCTGCTCTAAAATTTAACATCACTATAGAATATACTAAAGAGAATCAAAAACTCACTCGTGAAAATTCAAAATCAGCAGGAAGTTTCAGAGATACTAAAACTTATATCAATCTTGTAGTAGAAAAAAATACAGATTCTCAAATTTGTGAAAAACTACTTGATGATGTTGAAAAATACTTTATCGGTGGAGGTTGA
>CAMP_425_1
ATGCTAGGTATTGTTTTTTCTTTATTTAGTGTTTTTTTGCTTGTTTTTATGCTTTATAAAAAAATCAATGCTCACATGGCATTGCTTTTAAGTGGTTTACTTTTACTTTCCTTAGCTGCTCTTTTTGGACTTTCTCCACATATTGTCGCTAAAGGTTCTTTAAATTTAGGTTTTTTTGATATTTTTCAAGTTTTCAATCAAACCATGTCAAGTACATTAGTAGGGCTTGGACTTACACTTATGACTATAGCAGGTTTTTCTGCTTATATGGATCATGTTGGGGCTTCTTATACACTCTTTAAAGTTTTTGAAAAACCTTTAAAAATGGTAAAGTCCCCTTATATCTTACTTTTAGTTGCATATTTTATCGTGCAATTTTTGGTTCTTTTTATCCCTTCTCACGCAGGTTTGGCACTTTTACTTATGGTTACTATGTATCCTATACTTGTACTTCTGGTGTTTCAAAACTTTCTGCCTTAAGTGTGATTGCGATTTGTCAATATATCGATCATGGACCTGGAAGTGGAAATGTGATCATGGCATCAAAAGTAGCTGAAGTTGATCCTGCAATTTATTTTGTTCATTATCAACTCCCTACAACCTTGCCTATCATTATAGCTGTAGGTATTGCGATATATCTTTGCAATAAATTTTTTGACAAAAAAGATAATTTTGCCTTCAATGCACAAGAAATTGAAAAAGAACTAAATGAAAATGAAGGTAAAGAAAAAGAACTTAAAAAGCCTCCTAGAATTTATGCGATTTTACCTATAATTCCTTTGGTTTTAATCCTAGGATTTAGTTCCGTGCTTGATAGCATCTTGGTTTTAATGGGAATAAGTAGTGCCCAAGAAGTTAAAGCAGCTGCTAGCACTGCAATTAAAATGAATGTTCCAGTAAGCAATGGTGATTTCAACTTTTGTGGCTATTATTTTTGAAATGATACGCTATAAAAGCGTTGTAGAAACTCTTAATTCTATTATGATTTTCTTTAAAGGAATGGGACATTTATTTGTTATCACAGTTTCACTCATCGTTTGCGGTCAAGTATTTGCAAGTGGTCTTTTATCTGTAGGTTTTGTAGATACTTTAATAGAATTTTGCAAAAATGCAGGATTTGGAGTTTTGGCTATTATTATCGCCGTTTCAATCTTGCTTGCGGTTTGTGCTTTCTTAATGGGTTCAGGAAATGCGGCATTTTTTAGCTTTGCTCCACTTATCCCAAATATAGCAAAACACTTTGGAGTTGAAACTATCACCATGATAGCACCAATTCAAATCATGACGGGCTTTGGAAGATGTGTTAGTCCTATTGCACCAGCGATCTTAGCTATCTCAGCTATTGCAAAAGTAAGTCCTTTTGCCGTAGTTAAAAGAACAGCTATTCCTATGCTTGTAGCGGCTATTGTAAATGTTATTATGACTTATATTTATCTTTAA
>CAMP_426_1
ATGAGAGATATGGGAGAACCAAAATTAAAAATTGTAGCTATGCCAAGTGACACAAATCCAGCAGGAAATATTTTTGGCGGATGGATACTTTCACAAATCGATTTAGCAGGAGCTATCGCAGCAAGAGAACTTTCTCCTGAACGCGTTGTAACCATCTCTATGGATAAAGTAGTTTTTAAAGAACCTGTTTTTATAGGCGATATAATTTCTTGTTACTCTAAAGTTGTAAATGTGGGCAACACTTCAATCAGCGTTGAAGTAGAAGTCACAGCTCAAAGAGTGGATTCTCAAGGTTGTACTTCTTGCATTAATGTAACTTCGGCTTTAGTAACTTATGTAAGTGTTACAAGAGATGGAAAGAAAAATCCTATTAGTGAAGAACTTAAAAGAATTCATGGCTTTTTAAATGCTTAA
>CAMP_427_1
ATGGCAGAAAAAAGAAAATACTCTCGCAAATATTGCAAATACACTGAAGCAAAAGTTGAATTTATTGATTATAAAGATACAGCAATGTTAAAACATGCTTTATCTGAAAGATTTAAAATCATGCCACGCCGTTTAACAGGCACAAGCAAAAAATACCAAGAAATGGTAGAAGTTGCAATCAAACGCGCAAGACATGTAGCCCTTATCCCTTATATAGTGGATAGAAAAGAAGTAATCAATAATCCTTTTGAAGGACTATAA
>CAMP_428_1
ATGAAAAAATTGACTAACGATTTTGGAAACATTATAGCTGATAACCAAAATTCATTAAGCGCAGGCGCAAAAGGACCTTTACTTATGCAAGATTATCTTTTGCTTGAAAAACTTGCTCATCAAAATAGAGAAAGAATTCCAGAAAGAACCGTTCATGCTAAGGGAAGTGGAGCTTATGGCGAAATAAAAATTACAGCAGACTTAAGTGCTTATACCAAAGCTAAAATTTTTCAAAAAGGCGAAGTTACTCCATTATTTTTACGCTTTTCAACAGTAGCAGGTGAAGCAGGTGCAGCAGATGCTGAACGCGATGTGAGAGGTTTTGCTATTAAATTTTACACTAAAGAAGGAAACTGGGACTTGGTAGGAAATAACACTCCGACATTCTTCATCCGCGATGCTTATAAATTCCCTGATTTCATCCATACTCAAAAAAGAGATCCAAGAACTCATCTAAGAAGTAATAATGCTGCTTGGGATTTTTGGAGTTTATGTCCTGAAAGTTTACATCAAGTAACCATTCTTATGAGCGATAGAGGAATTCCTGCAAGTTATCGTCATATGCATGGATTTGGAAGCCATACTTATAGTTTTATTAATGATAAAAATGAAAGATTTTGGGTGAAATTCCATTTTAAAACCCAACAAGGGATTAAAAATCTTACCAACCAAGAAGCTGCCGAGCTTATAGCAAAAGATAGAGAAAGTCATCAAAGAGATCTCTATAATGCTATAGAAAATAAAGATTTTCCAAAATGGAAAGTTCAAGTTCAAATTCTTGCTGAAAAAGATATAGAAAAACTTGGATTTAATCCTTTTGATTTAACAAAAATTTGGCCTCATAGTTTTGTACCTTTGATGGATATAGGCGAAATGATTCTAAACAAAAATCCTCAAAATTATTTTAATGAAGTTGAACAAGCTGCCTTTAGTCCAAGCAATATCGTTCCTGGAATTGGCTTTAGCCCTGATAAAATGTTGCAAGCTAGAATTTTTTCATATCCTGATGCACAAAGATATAGAATAGGAACTAATTATCATCTTTTACCAGTAAATCGTGCAAAAAGCGAAGTGAATACTTACAATGTCGCTGGTGCTATGAATTTTGATAGTTATAAAAATGATGCTGCTTATTATGAACCAAACAGCTATGATAATAGCCCAAAAGAAGACAAAAGCTATCTTGAACCTGATTTAGTCTTAGAAGGCGTAGCACAAAGATATGCTCCACTAGATAATGACTTTTATACTCAACCAAGAGCTTTATTTAATCTTATGAATGATGATCAAAAAACTCAACTTTTTCATAATATCGCCGCTTCTATGGAAGGAGTTGATGAAAAAATTATCACTAGAGCTTTAAAACATTTTGAAAAAATTTCACCTGATTATGCAAAAGGAATTAAAAAAGCTTTAGAAAAATAA
>CAMP_429_1
ATGAGAGAAGTTATAGCAACAGGTAATGTTTTAATCGCCAAAGCTGCGATTGATTGTGGATGTAAATTTTTTGGAGGTTATCCTATTACTCCTAGTAGTGAGATAGCTCATGAATTAAGCCATATGCTTCCTGCAAATGATGGAACTTTTATACAAATGGAAGATGAAATTTCAGGTATTAGCGTGGCTATTGGTGCGGCAATGAGTGGGGTAAAATCCATGACTGCAAGTAGCGGTCCTGGAATTTCTTTAAAAGCAGAGCAAATAGGACTTGCATTTATTGCTGAAATTCCACTTGTGATTGTAAATGTTATGAGAGGTGGTCCTTCAACAGGTCTTCCAACTCGTGTAGCACAAGGAGATTTGTTTCAAGCTAAAGCACCAACTCATGGGGATTTTGCAAGTATTGCTATTGCTCCTGCAAGTCTTGAAGAAGCTTATACAGAAACCATTAGAGCGTTTAATTTAGCTGAAAAATATATGACTCCAGTATTTTTACTTATGGATGAAACTGTAGGGCACATGAATGGTAAAGCGGTTTTACCTGATTTAAAAGATATTAAAGTATATAACCGTAAAAAATTTGAAGGCGATAAAAAGGATTATAAACCTTATGCAGCAGGAGAAAATGAGCCTGCAACTTTAAATCCTTTCTTTACAGGTTATCGTTATCATGTTACAGGACTTCATCATGGAGATATAGGTTTTCCAACTGAAGATGGAGTTATAGTGAAAAAAAATATGGAAAGACTCATAGGTAAAATAAAAAACAATCAAGAAGATATTTGTACTTATGAGGAGTATATGCTTGATGATGCTGAATTTTTAATCATTGCTTATGGAAGCGTGAGTCGTTCAGCAAAAGAAGCTATACAAAGATTAAGAGAGCAAGGGATTAAAGTGGGGCTTTTCCGTCCGATTACTCTTTATCCAGTGGCTGAGAAAAAAATCGCTGAAGTTGTAAGCAAATTTAAAAAAGTAATGGTAAGCGAGCTTAATATGGGACAATATCTTGAAGAGATTGAAAGAGTAACTTCGCGTCGCGATTTTATTAGTTTGCACCGTGCAAATGGTCGTCCTATCACTCCAAGTGAAATTATTGCTAAGGTAAAGGAGAATATATAA
>CAMP_430_1
ATGACAACTCTTAGTTTAGAAGAAGAAAAAAGATTTGAAGAGCTTTGCAAAATGGCTTTTAATTTTGCAAGAAATAATGAATGTGAAAATCTTAAAATCATGATAGAAGCAGGTTTAAATGTAAATTTAAAAACTCATAAAGGCGATAGCTTGCTTATGCTTGCAGCTTATAATAATTCTTATGAAAGCGCTAAAATGCTTTTAGAAAAAGGTGCAAAAGTAGATGAAAAAAACGATCGTGGACAAACCCCATTAGCGGGAGTTTGTTTTAAAGGATACTTACCTATGTGTGAACTTTTAGTTAAATATGGAGCAAATATTGATGAAAACAATGGTTTAGGAATGACACCTTATACTTTTGCTATTATGTTTGGACGCAAAGATGTGGCAGAATTTTTACTCAAAAAATCTAAAAATAATTTTTTAAAGAAAATAAGCCTAAAAATACTAAAATTTATCAAAAAATTTTAG
>CAMP_431_1
ATGTCTAAATTTGCTTTAATTTTAAGCTTTTTTATAGCACTCTTTATGAGTGCTTGCACCAATGCAACTTTCACACAAAGCTTTATTCAAACAAGCAATGAAGGCATTTTTATCAGATCACAAAAACAACAAAGTTTTAAAATTTCCTTTCAAAATCCCAGTCAACTTCAAACTACTCTAGATAGAGATTTGGCTTTAAAACTTAAAAATTTAGGCTTAAAAGAAGTAAAAGAGAATGCAGATTATGAAATTTTAATCAATCTTGTAGATATGAAAAAGCATTCTTATGCTCAAAAAATCACAACTTCAGCAAGATTTTTTTATGATTTTGATCCTTTGGAAAGCGATGGAGAATGGATGGTAGAAAACTACTATACTATGCAAGTTAATTTACAAATCAACTCTAAAAATCACAATTCTCAAAAAACAAGTCTTCTTGCAAGAACAGCTTATCTTGGAAATAAAGAACGCTGTCAATTATCTTTAGAAAATAAAATTATAAATCAAATAGTGAGTTTTTTTTATTTTTAA
>CAMP_432_1
ATGAAAAAATTAAGTTTAATTCTTGTCTGTTCAGCATCTTTGTTTGCTGCAAGTAATTCAGAAATTAGTGATTTTTATTCAAAAAGCATTAAAGCACAATTTCCAAATGCTACCGTTAGTGTATCAAATCGTCAAAAGGTTGGTAATACGGGTTTTGAAAGTGTTATTGTAAGCGTTGAATTAAATGGACAAAAACAAGAAAACATTCTTTTTACAAAAGATAGTCTTATTACCCCTGATCTTATCGACTTGAAAACGGGAATTTCTTATGCTCAAGAATATGAAATGAAAAAATTTCAAGAAGCAAGAGAAAATTTTACAAAAAATGCTAAAGCTGTAGCACAAAAAGAAACCATGGTAATAGCTTTGGGAGATAAAAATAAACCTGCAATTTATGTTTTTTCAGATCCTGAATGCCCTTATTGTAGAGAACATTTAGCTCAAATTGATGATGAACTTAAAAACTATCAAGTTAATTATATTTTAACTCCAGTACATGGAAAATCTGCTTTTGAAAAATCCGCTCTAATCTACAAGGAAGCAAAAAAAGCAAAAAATGATAAAGAAAAAATCGCAATTTTAAACAAATACTATGATGCAAATATCAAAAATTATCCAAAAGTAAGTGATGCAGAATTAAAAGAAGTTTTTTCCTTATATGAAAAATATCGCTCATTAGGTCTTAGCGCTACTCCAACTATTATTAAATAA
>CAMP_433_1
ATGAGTAAAAAAGCACTTTGTATCATAAGTGGCGGTATGGATAGTACTTTGTGTGCTTATCTGGCCAAAAAAGAAGGTTATGAAATCATCGCTTTGCATTTTGACTATGAACAACGCACTCAAGAAAAAGAAAAAGAATGTTTTAAGCAAATTTGCAAGGCTTTAAAAGTAGAAAAATCTTATATTTTAGATGTGAGTTTTATCAAGGATATAGGGGGCAATGCCTTAACCGATAAAAGTATAGACATCCCTAAAAATGAGCTTTGTACAAGCGATACTCCACCTATCACTTATGTGCCTTTTCGCAATGGAATTTTCTTAAGTATAGCAGGATCTTTGGCTGAAAAGGAAAATTGTGAGAGTATTTTTATAGGGGTGGTAGAAGAAGATGGCAGTGGTTATCCTGACTGTACTGATGAGTTTATACAAAAGGCACAAGAATTTATCAATGAAGGTACGAGTAAGAATTTCAAAGTTTGTATAAAAACTCCGCTTGTTAGACTAAACAAAGCTAAAATTGTAGAACTAGCCTTAAAAGAAAATGTACCTTTAGAACTTACTTGGTCTTGTTATGAGAGTGAAGATGAAGCTTGTGGGGAGTGCGATAGTTGTTTGCTTCGTTTAAGAGGTTTTGAAAAAGCAGGATTTAAAGATAAGATTAAATATAAGTCCTAG
>CAMP_434_1
ATGAGAAGCGATGCGATAAAAAAAGGACATTTAAGAGCACCTAATCGTTCTTTACTTCGTGCTTGTGGTTTGAAAGATGAAGATTTTGACAAACCTTTTATAGGTGTAGCAAATAGCTATATAGATATAATCCCAGGGCATTATTTTTTAAATGATTATGCTAAAATCATTAAAGATGAGATACGCAAAAATGGTTGCGTACCTTTTGAGTTTAATACCATAGGCGTAGATGATGGTATAGCTATGGGACATGAAGGTATGCTTTATTCTTTACCAAGTCGTGAACTTATCGCAAATTCTATTGAAACGGTGATGAATGCTCATCAACTTGATGCTTTAATCTGTATTCCAAACTGCGATAAAATTACTCCTGGTATGTTAATGGGAGCTTTAAGGGTCAATGTTCCAACCATTTTTGTAAGTGGTGGGCCTATGGCTTCAGGAGTAACCAAAAAAGGAGAAAAGATCAGCCTTAGCTCTGTTTTTGAAGCTGTAGGGGCTTATGAATCCAAAAAAATTAGTGAAGAAGAATTTAAAGATATAGAATGTTCAGCCTGTCCAAGTGGTGGATCTTGTTCGGGAATGTTTACAGCAAATTCTATGAATACCTTATGCGAAGCTATGGGTATAGCACTAGAAGGCAATGGAACCATTTTAGCTTTAAGTAAAGAAAGAGAAGAGCTTTTAAGAAAAGCAGCGCGTCGTATTTGTGAAATCGCCCTAGATGAACGTTTTAAAATTCGTAATATCATCACTCAAAAAGCTGTGCGTAATGCTATGGTAGTAGATATGGCAATGGGTGGAAGTAGCAATACAGTTTTACACATGCTTGCCATTTCGCGTGAAGCAGGGGTAGCACTAGATATTAAAGATTTAAATTTCATCTCAAGCAAAGTTGCACACATAGCAAAAATAGCCCCATCGCTAAATAGTGTTTATATGGATGATATCCACAAAGCAGGCGGTGTGAGTGCAGTTATGGCTGAAATTTCAAGCAGACAAGGACATATTTTAGAACTTGATGCACTGACCATTACAGGAGAAAGTCTCAAAGAACGCTTAAAAAATGCCAAAATCAAAGATGAAAATATCATTCGTAAAGTAGATAATGCTTACTCAAAAGTAGGTGGGCTTGCCATTTTGTTTGGAAATTTAGCCAAGCAAGGTTGCGTTATAAAAACCGCAGGAATAATCGGAGAAAGAAAATTTAAAGGCAAAGCTGTTTGTTTTAACTCTCAAGATGAAGCTATAAAAGGCATTATTAAAGGCAAGGTGCAAAAAGGAAATGTTTGTGTAATACGCTATGAAGGTCCAAAAGGGGGTCCTGGTATGCAAGAAATGTTAAGTCCTACTTCACTTTTAATGGGTATGGGTTTAGGTGCTGATGTAGCTTTAATCACCGATGGTCGTTTTAGTGGGGCTACAAGGGGTTTAAGCGTCGGTCATATTTCCCCTGAAGCAGCTGAAGGTGGTCTTATAGGACTTTTAAAAGATGGAGATGAAATAGAAATTGATGTAGATGCTTATACTATCCATGCAAATGTAAGTGAAGAAGAAATTGCTAAACGTAAAAAAGAATTTGCATTGCCTCAAAAAGAGGTGTCTTCAAGATGGCTTAGAATGTATCAAAAACTTGTTAGCAATGCTAGTAAAGGTGCGGTTTTAGATATGGAATGA
>CAMP_435_1
ATGAAAAAAATTTTATTAAGTTTTGCATTTTTTGCAAGTTTGGCTAGTGCAAATACCATTAATGCTATAGCTGTAGTTGTAGACAAAGAGCCTATCACAACTTATGATATAGATCAAACTATGAAAGCACTTAAAATTGATAGAAATAAAGCTTTAGGCGTACTCATCAATGAAAAAATGGAAATTTCACAAATGAAACAACTGGGTATTGTAGTCAATGATCTAGAGCTTGATGATGCTATAAATAAAATGCTTGCTCAAAACAAAACCACTTTAAATGCTTTCAAAGCAAATTTAAAATCCAAAAATCAAAGCTATGAACAATTTCGTACAAATTTTAAAAAAGATTTAGAAAAAAGAAAGCTTTATGAAAAAATCGCAAGTATGGCAAAAACTGACTTTAGTGATGATGGAGCAAAAAAATTTTTCGAACAAAATAAAGATAAATTCACTTTTTATACACAAATTAATGCAAATATTTATCTATCAAACAATCCTCAAACTTTAGAAAATATCAAAAATACAAAAAAAACAATCCTTAAACCACAAAATGCATCTTTAAACACAAGCAATGCCGATCCAAGACTTTTAGGACTTTTATCGCAAATTCCTGTTGGAAGCTTTTCCCCTGTTTTAAATGGAAAAAATGGCTATGAACTCTATGAAGTTAAAAGCAAAGATGGGACACAAACTCCTGAATACGAACAAGTTAAAAATGAAGTTTTAAACGCTTACGTAAGTGAACAAAGACAAAATTTCATACAGGATTATTTTGATAAACTCCGCTCTAAAATCAATATAGAATATTTAAGATAA
>CAMP_436_1
[truncated: 5,299,360 more chars]
